# Supplementary material for: Methanogenesis in the presence of oxygenic photosynthetic bacteria may contribute to global methane cycle
Source: Nat Commun. 2024 Jul 6;15:5682. doi: 10.1038/s41467-024-50108-3 (PMC11227571; doi:10.1038/s41467-024-50108-3)
Supplement: Supplementary file 4 — Source Data [file 41467_2024_50108_MOESM4_ESM.zip]

Archive with 6 entries (6 files):
- Source Data-NCOMMS-24-04041C/Source_Data_Fig 2.xlsx
- Source Data-NCOMMS-24-04041C/Source_Data_Fig 3.xlsx
- Source Data-NCOMMS-24-04041C/Source_Data_Fig 4.xlsx
- Source Data-NCOMMS-24-04041C/Source_Data_Fig 5.xlsx
- Source Data-NCOMMS-24-04041C/Source_Data_Fig 6.xlsx
- Source Data-NCOMMS-24-04041C/Supplementary Data.xlsx
