# Supplementary material for: Methanogenesis in the presence of oxygenic photosynthetic bacteria may contribute to global methane cycle
Source: Nat Commun. 2024 Jul 6;15:5682. doi: 10.1038/s41467-024-50108-3 (PMC11227571; doi:10.1038/s41467-024-50108-3)
Supplement: Supplementary file 4 — Source Data [file 41467_2024_50108_MOESM4_ESM.zip › Source Data-NCOMMS-24-04041C/Source_Data_Fig 2.xlsx]

## Sheet: Fig.2a
		CH4 yield (μmol)
	Time (days)	M. b	Standard deviation	PCC6803-M. b	Standard deviation	PCC6803-M. b-Fe-EDTA	Standard deviation
	0	0	0	0	0	0	0
	2	0.0381	0.0179	0.70688	0.24114	1.22669	0.29264
	4	0.0888	0.0179	0.86496	0.23721	1.39526	0.12221
	6	0.0508	0.0359	0.84465	0.34022	1.8694	0.27528
	8	0.1069	0.0179	0.8492	0.39816	1.91704	0.43406
	10	0.0818	0.0718	1.15305	0.41224	1.92453	0.24317
	12	0.1215	0.0718	1.20605	0.3861	2.08363	0.422
	14	0.1015	0.1231	1.05862	0.37441	2.20305	0.44554
	16	0.1015	0.121	1.32466	0.6856	2.39885	0.52437
	18	0.0915	0.135	1.18529	0.47549	2.54296	0.54087

## Sheet: Fig.2b
		CH4 yield (μmol)
	Time (days)	M. b	Standard deviation	PCC6803-M. b	Standard deviation	PCC6803-M. b-Fe-EDTA	Standard deviation
	0	0	0	0	0	0	0
	4	0.14488	0.01863	0.36878	0.03725	0.55317	0
	24	0.17545	0.05013	0.47623	0.02506	0.82713	0.07089
	28	0.2107	0.03173	0.47636	0.04198	0.99852	0.06916
	48	0.25595	0.02327	0.54293	0.01343	1.07034	0.13163
	52	0.26503	0.027	0.55345	0.027	1.0991	0.09921
	72	0.23689	0.04772	0.55019	0.09726	1.11183	0.01621
	76	0.2833	0.01603	0.57793	0.04808	1.17852	0
	96	0.27509	0	0.55019	0.09726	1.30669	0.04863

## Sheet: Fig.2c
Number of cycles	CH4 yield (μmol)				Number of cycles		p-value
1	1.29456	1.14226	1.21841		1	2	0.085713
2	1.19303	0.888425	0.989959			3	0.670818
3	1.26918	1.19303	1.06611		2	1	0.085713
						3	0.158998
					3	1	0.670818
						2	0.158998
Number of cycles	CH4 yield rate (μmol/d)	Standard deviation
1	0.121841	0.00761507
2	0.127975	0.019387
3	0.147013	0.0128233

## Sheet: Fig.2d
		m/z	Relative abundance
		16	9
		17	173
		44	62841
		45	1918320

## Sheet: Fig.2e
		DO concentration（mM）			DO concentration（mM）
	Time (s)	M. b	PCC6803-M. b-Fe-EDTA	Time (s)	PCC6803-M. b
	-43200.2	4.30722	38.2206	-43200	11.46
	-42600.2	3.00363	37.6939	-42300	13.5108
	-42000.2	3.11607	46.9698	-41400	16.2545
	-41400.2	3.87529	48.94	-40500	18.9532
	-40800.2	4.32068	52.8876	-39600	21.874
	-40200.2	3.30804	62.0508	-38700	24.777
	-39600.2	3.16321	63.4428	-37800	28.0277
	-39000.2	3.1426	59.6203	-36900	30.5272
	-38400.2	3.37742	65.0224	-36000	33.1277
	-37800.2	3.04941	66.536	-35100	35.6358
	-37200.2	3.33945	70.8015	-34200	37.848
	-36600.2	3.26759	75.3587	-33300	39.608
	-36000.2	3.22272	73.951	-32400	41.8654
	-35400.2	2.8272	74.9989	-31500	43.7287
	-34800.2	3.9333	83.5011	-30600	46.2628
	-34200.2	3.45995	81.2743	-29700	47.883
	-33600.2	5.80753	83.616	-28800	49.3775
	-33000.2	3.43101	83.9894	-27899.9	51.6352
	-32400.2	4.08768	86.7228	-26999.9	54.1464
	-31800.2	3.76299	87.6832	-26099.9	56.6944
	-31200.2	3.60691	91.2515	-25199.9	59.8033
	-30600.2	3.25549	91.1567	-24299.9	62.0961
	-30000.2	4.63497	95.0038	-23399.9	64.3601
	-29400.2	3.62584	92.3366	-22499.9	66.5186
	-28800.2	3.18747	95.8072	-21599.9	68.648
	-28200.2	3.8379	96.5833	-20699.9	70.5205
	-27600.1	5.46957	96.7801	-19799.9	72.2872
	-27000.1	4.51961	97.9124	-18899.9	73.7402
	-26400.1	7.32735	99.2547	-17999.9	75.912
	-25800.1	6.73791	98.9906	-17099.9	77.8937
	-25200.1	7.43458	100.902	-16199.9	79.6202
	-24600.1	6.98158	104.214	-15299.9	80.8895
	-24000.1	9.70296	102.86	-14399.9	82.0077
	-23400.1	8.63965	105.691	-13499.9	83.5658
	-22800.1	8.09086	104.289	-12599.9	84.7043
	-22200.1	5.27103	105.113	-11699.9	85.4873
	-21600.1	4.44886	105.084	-10799.9	86.5551
	-21000.1	4.49763	106.748	-9899.87	87.4469
	-20400.1	4.43709	107.332	-8999.87	88.4249
	-19800.1	4.35775	109.098	-8099.87	89.5105
	-19200.1	4.06694	107.335	-7199.87	90.2742
	-18600.1	4.02954	109.282	-6299.87	90.8679
	-18000.1	11.0937	110.852	-5399.87	91.529
	-17400.1	34.3515	111.185	-4499.87	92.1762
	-16800.1	20.756	111.94	-3599.87	92.8928
	-16200.1	6.88852	111.745	-2699.87	93.3333
	-15600.1	17.3481	111.566	-1799.87	94.229
	-15000.1	15.1938	113.27	-899.853	94.7264
	-14400.1	24.7994	114.129	0.146	95.1974
	-13800.1	16.2012	115.092	900.146	123.686
	-13200.1	29.0985	115.7	1800.15	172.336
	-12600.1	23.3481	114.642	2700.15	217.36
	-12000.1	29.0521	114.558	3600.15	281.506
	-11400.1	33.8605	117.021	4500.15	315.16
	-10800.1	37.6008	115.725	5400.16	499.317
	-10200	35.4041	116.638	6300.16	625.571
	-9600.04	38.246	118.5	7200.18	736.852
	-9000.04	42.75	116.206	8100.18	838.933
	-8400.04	44.7338	117.895	9000.18	889.75
	-7800.03	52.6683	117.571	9900.19	862.408
	-7200.02	50.2195	120.528	10800.2	874.054
	-6600.02	54.4282	118.453	11700.2	1052.94
	-6000.02	57.0425	118.393	12600.2	1030.93
	-5400.02	61.6777	119.523	13500.2	1065.15
	-4800.02	63.9977	120.312	14400.2	1239.73
	-4200.01	66.9244	120.028	15300.2	1245.97
	-3600.01	68.8332	120.626	16200.2	1075.79
	-3000.01	69.8531	121.343	17100.2	816.845
	-2400.01	73.0331	121.58	18000.2	777.111
	-1800.01	74.6889	120.895	18900.2	716.265
	-1200.01	76.4393	122.85	19800.2	648.687
	-600.006	78.0232	120.919	20700.2	627.638
	-0.005	78.2379	136.152	21600.2	621.391
	600.007	79.5043	176.855	22500.3	626.322
	1200.01	80.1133	183.811	23400.3	663.813
	1800.01	80.8529	227.289	24300.3	582.821
	2400.03	79.5198	283.302	25200.3	617.202
	3000.03	81.3014	321.874	26100.3	595.888
	3600.03	81.0627	350.067	27000.3	588.285
	4200.04	81.691	374.199	27900.3	605.996
	4800.04	82.3292	419.762	28800.3	584.241
	5400.04	80.3413	451.053	29700.3	612.631
	6000.05	77.3427	471.173	30600.3	550.972
	6600.05	75.7098	468.561	31500.3	505.745
	7200.05	82.9806	491.282	32400.3	517.382
	7800.06	83.4644	526.703	33300.3	509.446
	8400.06	85.6377	565.213	34200.3	479.771
	9000.06	84.0475	605.133	35100.3	472.033
	9600.07	82.8907	650.275	36000.3	469.357
	10200.1	82.718	674.224	36900.3	477.696
	10800.1	80.2826	682.546	37800.3	474.451
	11400.1	79.4823	684.23	38700.3	456.718
	12000.1	78.2633	691.851	39600.3	423.231
	12600.1	79.0472	694.793	40500.4	438.896
	13200.1	69.6	702.186	41400.4	428.878
	13800.1	76.1609	706.277	42300.4	419.488
	14400.1	72.4149	726.529	43200.4	408.325
	15000.1	73.4517	735.153	44100.4	397.248
	15600.1	62.5395	742.092	45000.4	386.572
	16200.1	64.5256	772.833	45900.4	377.604
	16800.1	64.2311	784.463	46800.4	369.753
	17400.1	62.927	786.141	47700.4	362.63
	18000.1	61.5986	782.702	48600.4	354.401
	18600.1	57.9449	763.491	49500.4	348.003
	19200.1	55.1639	447.472	50400.4	341.668
	19800.2	52.4317	454.701	51300.4	335.923
	20400.2	53.1565	463.202	52200.4	330.582
	21000.2	50.5036	470.727	53100.4	325.073
	21600.2	45.6242	506.89	54000.4	320.071
	22200.2	43.5769	585.08	54900.4	316.354
	22800.2	46.2273	563.166	55800.4	309.913
	23400.2	38.8949	488.361	56700.4	306.327
	24000.2	40.2158	416.303	57600.4	302.711
	24600.2	37.4157	393.029	58500.5	299.557
	25200.2	36.0979	401.958	59400.5	296.165
	25800.2	37.4477	481.216	60300.5	293.499
	26400.2	27.5549	442.486	61200.5	291.011
	27000.2	28.3352	384.597	62100.5	288.242
	27600.2	29.6235	342.114	63000.5	286.56
	28200.2	33.3946	314.254	63900.5	283.782
	28800.2	33.7006	297.723	64800.5	281.571
	29400.2	34.7275	283.327	65700.5	279.373
	30000.2	37.8713	267.851	66600.5	277.449
	30600.2	42.9831	253.543	67500.5	274.848
	31200.2	49.8036	239.259	68400.5	272.737
	31800.2	56.7187	225.641	69300.5	270.582
	32400.2	62.0737	214.258	70200.5	267.547
	33000.2	68.8911	199.18	71100.5	266.377
	33600.2	70.2585	183.462	72000.5	265.161
	34200.2	78.528	170.868	72900.5	263.741
	34800.2	79.8681	160.624	73800.5	262.024
	35400.2	85.4006	148.914	74700.5	260.428
	36000.2	88.7608	135.993	75600.5	258.631
	36600.3	91.5411	125.809	76500.5	257.343
	37200.3	96.1637	117.969	77400.5	255.009
	37800.3	101.57	112.666	78300.5	253.974
	38400.3	101.804	107.134	79200.6	252.645
	39000.3	105.574	101.493	80100.6	251.008
	39600.3	109.358	93.9203	81000.6	249.878
	40200.3	110.101	87.9177	81900.6	248.49
	40800.3	114.057	84.3552	82800.6	246.836
	41400.3	114.767	81.8151	83700.6	245.507
	42000.3	118.739	78.4212	84600.6	244.151
	42600.3	119.876	75.853	85500.6	242.612
	43200.3	121.855	72.2238	86400.6	242.283
	43800.3	121.448	69.7237	87300.6	292.836
	44400.3	126.106	68.6281	88200.6	356.983
	45000.3	124.973	67.0156	89100.6	431.85
	45600.3	125.538	64.735	90000.6	511.346
	46200.3	129.466	62.6785	90900.6	577.563
	46800.3	129.354	60.3519	91800.6	628.645
	47400.3	131.103	59.5297	92700.6	669.865
	48000.3	132.229	58.5809	93600.6	742.966
	48600.3	132.143	57.5023	94500.6	829.035
	49200.3	133.555	56.9632	95400.6	909.988
	49800.3	134.32	56.4462	96300.6	1018.81
	50400.3	135.155	56.8849	97200.6	1130.99
	51000.3	136.803	57.7467	98100.6	1047.06
	51600.3	138.057	57.8364	99000.6	1193.01
	52200.3	137.988	57.2895	99900.6	1260.82
	52800.3	138.254	57.1706	100801	1250.86
	53400.3	139.624	57.486	101701	1242.85
	54000.3	140.379	58.344	102601	1190.14
	54600.3	140.629	58.8416	103501	1212.49
	55200.4	140.663	58.5913	104401	1184.72
	55800.4	141.389	59.2817	105301	1173.75
	56400.4	142.193	59.693	106201	1087.4
	57000.4	142.488	60.5804	107101	1098.02
	57600.4	143.363	62.7921	108001	1079.09
	58200.4	143.974	64.0832	108901	1055.73
	58800.4	143.361	64.3044	109801	1029.01
	59400.4	144.391	63.9641	110701	1021.42
	60000.4	144.447	64.2806	111601	967.552
	60600.4	144.936	65.0797	112501	985.306
	61200.4	145.393	65.8526	113401	946.077
	61800.4	144.833	66.108	114301	928.701
	62400.4	145.569	65.3812	115201	927.027
	63000.4	144.789	64.4336	116101	897.72
	63600.4	144.004	66.537	117001	925.222
	64200.4	145.29	68.2973	117901	906.08
	64800.4	145.075	68.1078	118801	892.81
	65400.4	145.156	68.0962	119701	877.565
	66000.4	145.915	67.1221	120601	875.816
	66600.4	145.187	67.6347	121501	865.327
	67200.4	145.046	70.468	122401	844.421
	67800.4	144.326	70.6456	123301	803.644
	68400.4	144.855	69.9045	124201	800.67
	69000.4	143.999	70.0817	125101	802.117
	69600.4	143.714	70.3547	126001	798.257
	70200.4	142.541	70.9479	126901	793.678
	70800.4	142.716	71.6684	127801	790.158
	71400.4	141.285	71.4387	128701	784.789
	72000.4	142.017	72.1087	129601	783.687
	72600.4	142.619	72.645	130501	779.665
	73200.4	141.437	72.0933	131401	770.339
	73800.5	141.024	71.3247	132301	741.506
	74400.5	142.265	70.6507	133201	736.527
	75000.5	141.766	70.1409	134101	736.322
	75600.5	141.202	70.4568	135001	740.706
	76200.5	140.933	70.58	135901	704.382
	76800.5	140.567	70.1636	136801	716.983
	77400.5	141.345	69.5326	137701	709.884
	78000.5	139.083	69.1774	138601	695.083
	78600.5	142.301	68.8314	139501	690.637
	79200.5	140.904	68.5469	140401	694.498
	79800.5	141.057	68.932	141301	682.413
	80400.5	141.089	68.7947	142201	670.408
	81000.5	141.989	67.9984	143101	674.2
	81600.5	142.079	67.2851	144001	657.124
	82200.5	142.17	66.5271	144901	649.265
	82800.5	142.816	66.4484	145801	640.167
	83400.5	142.624	66.2179	146701	629.161
	84000.5	143.607	66.24	147601	620.35
	84600.5	143.299	67.0067	148501	610.928
	85200.5	144.026	193.582	149401	618.732
	85800.5	144.83	320.495	150301	627.733
	86400.5	144.883	468.709	151201	614.346
	87000.5	145.598	618.764	152101	604.055
	87600.5	145.798	754.04	153001	595.102
	88200.6	146.403	824.231	153901	596.267
	88800.6	147.349	870.117	154801	589.212
	89400.6	146.731	863.839	155701	587.606
	90000.6	147.308	783.201	156601	586.334
	90600.6	147.854	783.577	157501	584.441
	91200.6	146.76	838.82	158401	582.127
	91800.6	147.487	836.342	159301	575.026
	92400.6	147.003	894.329	160201	557.836
	93000.6	148.454	916.604	161101	548.68
	93600.6	147.935	926.536	162001	553.901
	94200.6	146.125	1012.93	162901	557.851
	94800.6	144.541	1000.5	163801	536.808
	95400.6	142.628	969.953	164701	534.533
	96000.6	142.626	947.834	165601	544.273
	96600.6	142.516	934.852	166501	519.942
	97200.6	141.444	960.713	167401	534.247
	97800.6	139.811	988.818	168301	515.369
	98400.6	138.302	1031.47	169201	522.835
	99000.6	137.412	1024.79	170101	504.339
	99600.6	136.864	906.852	171001	536.286
	100201	136.496	826.959	171901	511.051
	100801	136.325	803.977	172801	500.307
	101401	135.843	766.416	173701	548.593
	102001	135.781	724.05	174601	567.72
	102601	135.553	680.234	175501	635.801
	103201	135.135	640.734	176401	678.187
	103801	135.177	604.259	177301	747.163
	104401	135.381	573.442	178201	812.92
	105001	135.22	541.365	179101	862.484
	105601	135.315	505.925	180001	924.71
	106201	134.967	472.925	180901	958.689
	106801	135.005	443.274	181801	1012.32
	107401	134.785	414.013	182701	1053.34
	108001	134.908	386.406	183601	1120.2
	108601	135.049	361.773	184501	1155.97
	109201	135.352	339.716	185401	1197.08
	109801	135.97	320.024	186301	1241.46
	110401	134.937	301.488	187201	1256.78
	111001	133.569	283.742	188101	1248.24
	111601	132.899	267.755	189001	1253.22
	112201	132.507	252.762	189901	1232.3
	112801	132.84	232.001	190801	1187.2
	113401	132.384	215.195	191701	1184.89
	114001	132.247	203.741	192601	1141.07
	114601	128.593	195.097	193501	1114.21
	115201	131.943	187.395	194401	1083.19
	115801	129.924	179.891	195301	1071.83
	116401	130.212	174.063	196201	1052.07
	117001	130.902	167.287	197101	1030.88
	117601	129.849	160.663	198001	1006.84
	118201	127.909	152.883	198901	977.577
	118801	134.656	145.58	199801	961.749
	119401	127.122	138.451	200701	937.879
	120001	126.974	131.676	201601	934.537
	120601	129.239	124.876	202501	921.897
	121201	127.484	118.246	203401	902.852
	121801	128.292	111.359	204301	890.403
	122401	127.064	105.129	205201	897.45
	123001	126.142	99.4535	206101	870.427
	123601	127.549	93.8838	207001	842.097
	124201	127.589	88.7865	207901	836.357
	124801	125.838	83.7262	208801	827.159
	125401	125.427	78.8982	209701	820.195
	126001	124.434	73.9133	210601	814.548
	126601	122.213	69.1304	211501	811.099
	127201	120.929	64.6314	212401	806.067
	127801	120.471	60.4236	213301	782.688
	128401	121.023	56.4371	214201	780.089
	129001	121.087	52.5409	215101	780.122
	129601	120.573	48.6518	216001	752.84
	130201	119.614	45.0489	216901	752.093
	130801	116.778	41.4452	217801	744.892
	131401	115.895	38.1446	218701	724.982
	132001	115.595	34.8344	219601	717.081
	132601	113.96	31.899	220501	719.833
	133201	113.758	29.079	221401	712.592
	133801	114.179	26.4515	222301	700.038
	134401	114.627	23.9348	223201	689.865
	135001	114.688	21.5664	224101	673.85
	135601	115.07	19.5972	225001	661.74
	136201	113.117	17.8993	225901	667.595
	136801	110.786	16.2819	226801	649.054
	137401	111.297	14.7482	227701	645.522
	138001	111.653	13.3516	228601	638.812
	138601	112.749	12.205	229501	629.516
	139201	112.065	11.1197	230401	612.771
	139801	109.466	10.2793	231301	619.004
	140401	107.009	9.33307	232201	615.578
	141001	105.627	8.50361	233101	596.837
	141601	106.055	7.75804	234001	587.302
	142201	108.423	7.16419	234901	581.465
	142801	109.075	6.75424	235801	577.095
	143401	105.051	6.24681	236701	568.496
	144001	103.02	5.89552	237601	558.76
	144601	101.326	5.51002	238501	550.241
	145201	101.841	5.17167	239401	544.304
	145801	103.893	4.86622	240301	546.091
	146401	104.558	4.69669	241201	538.918
	147001	102.908	4.58698	242101	521.323
	147601	100.086	4.32146	243001	528.852
	148201	98.3237	4.19101	243901	510.797
	148801	99.5202	4.1652	244801	512.867
	149401	96.7355	4.13015	245701	493.958
	150001	116.145	4.07448	246601	500.141
	150601	102.22	4.07988	247501	489.141
	151201	101.373	4.15505	248401	475.79
	151801	102.518	4.11968	249301	474.869
	152401	102.822	4.14972	250201	472.228
	153001	103.081	4.20298	251101	466.449
	153601	103.83	4.19394	252001	461.569
	154201	104.656	4.3199	252901	455.302
	154801	105.038	4.25091	253801	447.866
	155401	105.516	4.22932	254701	436.612
	156001	105.28	4.31347	255601	427.099
	156601	104.644	4.37837	256501	431.88
	157201	103.671	4.42883	257401	423.313
	157801	102.578	4.52735	258301	417.946
	158401	101.422	4.43923	259201	412.726
	159001	100.376	4.49659	260101	438.353
	159601	100.109	4.65084	261001	510.694
	160201	99.3198	4.77596	261901	538.545
	160801	99.1786	4.80093	262801	609.136
	161401	99.6966	4.73122	263701	662.712
	162001	100.778	4.31373	264601	716.954
	162601	100.904	3.90768	265501	764.005
	163201	100.833	3.7626	266401	843.007
	163801	101.585	3.60685	267301	888.747
	164401	100.569	3.45273	268201	1000.93
	165001	103.894	3.34823	269101	1073.07
	165601	106.147	3.34933	270001	1207.32
	166201	109.965	3.39784	270901	1260.82
	166801	105.313	3.51691	271801	1250.86
	167401	105.868	3.68118	272701	1263.03
	168001	105.442	3.74946	273601	1263.03
	168601	102.805	3.76611	274501	1304.87
	169201	102.201	3.6644	275401	1405.72
	169801	103.627	3.75141	276301	1466.94
	170401	105.441	3.87913	277201	1457.93
	171001	105.84	4.10335	278101	1430.69
	171601	105.997	138.946	279001	1420.79
	172201	107.056	322.124	279901	1404.14
	172801	106.913	427.765	280801	1380.48
	173401	106.253	511.154	281701	1365.55
	174001	105.439	584.612	282601	1344.97
	174601	104.434	656.469	283501	1337.2
	175201	103.58	728.956	284401	1314.6
	175801	103.004	800.435	285301	1310.34
	176401	102.774	867.27	286201	1305.16
	177001	103.297	930.646	287101	1283.68
	177601	103.223	990.886	288001	1275.39
	178201	102.95	1046.76	288901	1262.6
	178801	102.75	1086.82	289801	1250.36
	179401	103.046	1110.96	290701	1245.74
	180001	102.813	1148.53	291601	1233.14
	180601	102.872	1188.55	292501	1219.92
	181201	102.138	1218.26	293401	1215.25
	181801	100.805	1231.18	294301	1203.78
	182401	99.6335	1247.56	295201	1185.76
	183001	98.9456	1270.16	296102	1189.41
	183601	99.0085	1269.45	297002	1167.25
	184201	99.3165	1278.48	297902	1167.44
	184801	99.6324	1290	298802	1161.8
	185401	98.6948	1284.69	299702	1143.74
	186001	97.1437	1182.07	300602	1135.6
	186601	95.7139	1066.54	301502	1131.89
	187201	94.7766	1003.59	302402	1123.8
	187801	93.9855	943.558	303302	1115.62
	188401	95.2599	874.883	304202	1103.15
	189001	94.9647	831.938	305102	1095.42
	189601	94.1248	774.506	306002	1097.25
	190201	92.7957	735.084	306902	1088.04
	190801	91.1645	684.658	307802	1070.7
	191401	89.2194	657.439	308702	1074.4
	192001	90.7707	613.521	309602	1058.03
	192601	89.0046	572.832	310502	1060.29
	193201	88.1565	538.754	311402	1052.49
	193801	88.465	517.639	312302	1037.11
	194401	87.9991	491.949	313202	1036.9
	195001	87.2788	464.331	314102	1031.33
	195601	87.4035	440.966	315002	1024.63
	196201	85.1046	418.891	315902	1017.15
	196801	83.5461	395.967	316802	1009.88
	197401	82.3974	375.132	317702	1002.46
	198001	82.8141	355.184	318602	995.308
	198601	83.8568	334.632	319502	989.214
	199201	84.6351	317.368	320402	982.06
	199801	83.109	300.672	321302	976.089
	200401	80.588	285.355	322202	969.891
	201001	78.868	269.898	323102	964.063
	201601	77.2373	253.468	324002	956.272
	202201	76.6335	239.428	324902	950.53
	202801	77.7109	226.294	325802	945.202
	203401	77.969	213.734	326702	940.281
	204001	77.3563	201.648	327602	934.684
	204601	75.5201	189.215	328502	929.378
	205201	73.9651	176.289	329402	924.289
	205801	75.1205	165.5	330302	919.908
	206401	76.5577	154.406	331202	914.628
	207001	73.3473	144.162	332102	909.893
	207601	73.726	133.987	333002	905.04
	208201	73.744	123.647	333902	900.875
	208801	73.3552	113.316	334802	895.85
	209401	72.5377	104.14	335702	891.269
	210001	72.6131	95.2575	336602	887.094
	210601	70.4761	86.6397	337502	882.923
	211201	68.156	78.1771	338402	878.334
	211801	67.133	69.656	339302	873.865
	212401	68.4159	61.6537	340202	870.011
	213001	69.2299	54.1084	341102	866.164
	213601	70.7914	47.0228	342002	861.967
	214201	67.4162	40.0476	342902	857.811
	214801	64.9838	33.2374	343802	854.124
	215401	63.8207	26.8978	344702	850.428
	216001	63.1194	21.1319	345602	846.483
	216601	63.3538	15.7624	346502	887.23
	217201	65.1499	10.7646	347402	914.415
	217801	64.476	6.60103	348302	945.212
	218401	61.5932	3.79362	349202	979.093
	219001	59.6624	3.22916	350102	1012.99
	219601	58.7206	3.238	351002	1040.47
	220201	60.1553	3.15177	351902	1072.28
	220802	61.0404	3.18311	352802	1100.43
	221402	59.8598	3.15294	353702	1120.63
	222002	59.085	3.09669	354602	1149.61
	222602	58.092	3.20835	355502	1179.72
	223202	55.9814	3.17095	356402	1201.8
	223802	55.1221	3.15483	357302	1226.3
	224402	55.9555	3.16198	358202	1240.16
	225002	54.1636	3.10891	359102	1255.46
	225602	54.2071	3.14234	360002	1269.65
	226202	54.4761	3.16647	360902	1219.07
	226802	53.2874	3.14442	361802	1201.32
	227402	53.2172	3.11217	362702	1180.97
	228002	53.885	3.12238	363602	1164.18
	228602	50.5971	3.20548	364502	1150.96
	229202	48.76	3.18871	365402	1143.21
	229802	49.1713	3.2235	366302	1124.33
	230402	49.6376	3.18415	367202	1108.68
	231002	49.9519	3.15756	368102	1097.96
	231602	49.6516	3.15502	369002	1084.96
	232202	47.3363	3.21973	369902	1078.93
	232802	47.2691	3.20945	370802	1071.7
	233402	56.1409	3.20822	371702	1052.64
	234002	62.6192	3.15951	372602	1049.87
	234602	62.6512	3.15548	373502	1041.05
	235202	59.5498	3.15229	374402	1031.65
	235802	62.2426	3.21992	375302	1021.56
	236402	74.7891	3.23046	376202	1012.5
	237002	67.4592	3.22571	377102	1003.2
	237602	66.2566	3.20724	378002	994.727
	238202	67.9962	3.13896	378902	985.737
	238802	67.8826	3.16634	379802	978.396
	239402	67.3346	3.21699	380702	970.563
	240002	65.5155	3.23215	381602	962.364
	240602	64.2298	3.24067	382502	954.182
	241202	63.4028	3.22597	383402	947.732
	241802	62.0915	3.18292	384302	941.032
	242402	59.8517	3.22194	385202	933.709
	243002	57.2165	3.23098	386102	926.16
	243602	54.4969	3.1638	387002	919.662
	244202	51.2541	3.23423	387902	913.756
	244802	47.9405	3.23397	388802	908.054
	245402	46.2146	3.20275	389702	901.616
	246002	49.8777	3.21856	390602	895.229
	246602	51.9587	3.20022	391502	888.955
	247202	55.5801	3.23176	392402	882.725
	247802	56.4149	3.20984	393302	876.868
	248402	55.8562	3.19736	394202	871.776
	249002	55.4746	3.17648	395102	865.911
	249602	54.5887	3.18305	396002	859.943
	250202	53.3077	3.16855	396902	854.164
	250802	47.4404	3.20236	397802	848.908
	251402	61.2529	3.22025	398702	843.917
	252002	54.7939	3.19417	399602	838.686
	252602	59.6657	3.19215	400502	833.018
	253202	62.8996	3.21569	401402	827.937
	253802	64.5146	3.18741	402302	823.274
	254402	58.257	3.21836	403202	817.844
	255002	59.5481	3.20574	404102	812.389
	255602	61.1401	3.1997	405002	807.576
	256202	69.6519	3.22597	405902	802.833
	256802	65.106	3.21764	406802	798.214
	257402	63.1021	3.2285	407702	794.007
	258002	66.9911	42.4894	408602	789.955
	258602	70.3385	257.44	409502	786.012
	259202	70.5544	394.937	410402	782.271
	259802	71.764	494.935	411302	778.601
	260402	68.2958	581.083	412202	775.421
	261002	68.3609	660.459	413102	771.96
	261602	68.6582	734.33	414002	767.958
	262202	71.1895	804.471	414902	764.66
	262802	73.0553	871.496	415802	761.896
	263402	72.372	927.715	416702	757.493
	264002	72.7762	982.031	417602	724.384
	264602	74.7579	1030.93	418502	717.882
	265202	73.8624	1060.2	419402	714.922
	265802	72.7399	1082.37	420302	714.363
	266402	72.5464	1143.37	421202	714.951
	267002	72.5611	1155.36	422102	715.9
	267602	70.8819	1178.73	423002	715.787
	268202	69.1735	1208.18	423902	713.811
	268802	68.7891	1214.34	424802	711.127
	269402	68.5286	1247.16	425702	708.259
	270002	68.9918	1249.8	426602	704.915
	270602	65.6665	1265.21	427502	700.888
	271202	65.3501	1283.91	428402	696.331
	271802	64.0303	1299.83	429302	692.265
	272402	65.2871	1158.88	430202	688.859
	273002	64.7203	1013.79	431102	684.971
	273602	66.4858	913.499	432002	680.014
	274202	64.4339	837.434	432902	749.542
	274802	63.7422	766.984	433802	805.667
	275402	62.4429	711.432	434702	852.037
	276002	61.2098	669.088	435602	890.468
	276602	61.1004	637.514	436502	922.702
	277202	63.6156	606.095	437402	954.167
	277802	63.1617	572.72	438302	986.788
	278402	60.8667	540.979	439202	1019
	279002	59.6913	509.904	440102	1049.21
	279602	58.1656	482.191	441002	1077.11
	280202	58.4555	459.346	441902	1103.47
	280802	61.3872	438.025	442802	1129.9
	281402	59.9105	417.708	443702	1153.33
	282002	58.0409	396.754	444602	1173.95
	282602	56.0284	376.84	445502	1188.67
	283202	54.7747	356.94	446402	1201.99
	283802	54.6845	338.615	447302	1123.35
	284402	56.2895	321.174	448202	1079.87
	285002	54.4772	304.849	449102	1051.63
	285602	53.2943	289.044	450002	1027.61
	286202	53.8861	273.945	450902	1005.15
	286802	51.3276	256.091	451802	982.133
	287402	53.2283	237.494	452702	960.798
	288002	52.4497	232.329	453602	939.902
	288602	48.2829	227.816	454502	922.506
	289202	49.224	222.373	455402	906.391
	289802	49.4581	213.246	456302	890.467
	290402	48.3816	205.773	457202	876.621
	291002	48.6202	197.154	458102	866.126
	291602	47.8237	184.964	459002	854.059
	292202	44.1834	173.042	459902	842.083
	292802	43.0931	161.701	460802	830.987
	293402	44.4663	148.474	461702	819.783
	294002	44.3156	131.28	462602	810.547
	294602	46.0453	120.887	463502	800.703
	295202	43.7942	111.765	464402	790.603
	295802	41.3741	101.953	465302	782.182
	296402	39.0167	88.8675	466202	771.626
	297002	40.5435	74.8241	467102	761.961
	297602	40.7631	64.5456	468002	754.679
	298202	43.2457	57.4659	468902	747.001
	298802	39.4366	49.6702	469802	736.298
	299402	37.1804	42.925	470702	726.932
	300002	36.2496	36.3078	471602	719.771
	300602	36.556	31.9586	472502	712.43
	301202	37.8435	25.6383	473402	706.044
	301802	39.9183	20.231	474302	698.121
	302402	36.4853	13.3909	475202	690.84
	303002	34.1359	8.78057
	303602	33.3715	6.4298
	304202	32.419	4.59544
	304802	32.5126	3.40662
	305402	35.3951	3.25257
	306002	34.5811	3.24418
	306602	32.1542	3.23982
	307202	32.3532	3.262
	307802	33.2086	3.19989
	308402	35.8324	3.21895
	309002	35.3797	3.22064
	309602	33.4177	3.24892
	310202	31.4907	3.24931
	310802	29.2482	3.18045
	311402	29.298	3.1848
	312002	33.0343	3.17154
	312602	31.8691	3.12647
	313202	30.6247	3.13779
	313802	28.6202	3.14306
	314402	27.2492	3.15775
	315002	26.4477	3.22252
	315602	29.5488	3.1744
	316202	28.9451	3.07803
	316802	28.6885	3.13311
	317402	26.9463	3.17876
	318002	25.6145	3.1491
	318602	25.4852	3.1982
	319202	28.3076	3.16686
	319802	27.6986	3.21049
	320402	27.047	3.23039
	321002	25.4822	3.2259
	321602	24.3265	3.18084
	322202	24.3757	3.20217
	322802	57.1747	3.16926
	323402	55.7248	3.15905
	324002	47.7819	3.2233
	324602	50.0401	3.17557
	325202	53.788	3.18812
	325802	53.6966	3.27422
	326402	50.429	3.20379
	327002	50.3615	3.19736
	327602	49.4295	3.20249
	328202	49.2461	3.21121
	328802	47.1234	3.30251
	329402	46.2546	3.30758
	330002	43.7089	3.30459
	330602	41.1796	3.33971
	331202	38.355	3.29568
	331802	33.1838	3.23325
	332402	28.1122	3.32572
	333002	23.4796	3.3557
	333602	23.6748	3.3269
	334202	27.0762	3.31786
	334802	29.7246	3.26121
	335402	32.646	3.25153
	336002	33.9188	3.25218
	336602	33.036	3.29419
	337202	32.0101	3.29588
	337802	46.0409	3.2897
	338402	44.2853	3.3016
	339002	45.0851	3.27578
	339602	43.8291	3.28254
	340202	52.8271	3.31779
	340802	51.4203	3.25868
	341402	49.1687	3.28085
	342002	51.0779	3.27123
	342602	59.48	3.2895
	343202	67.9798	3.30648
	343802	68.1377	3.33041
	344402	70.614	30.4574
	345002	71.2592	253.773
	345602	71.7161	408.562
	346202	73.2342	530.13
	346802	74.5725	643.349
	347402	73.786	724.684
	348002	72.0428	758.527
	348602	72.5154	768.375
	349202	72.9894	788.86
	349802	74.5917	818.476
	350402	73.2505	867.929
	351002	73.8177	876.394
	351602	74.7257	901.425
	352202	74.3375	909.906
	352802	75.2384	924.118
	353402	75.4382	910.276
	354002	75.0234	908.894
	354602	76.4951	900.823
	355202	78.2972	895
	355802	79.051	896.418
	356402	79.2912	902.946
	357002	80.0422	915.798
	357602	82.7625	896.084
	358202	84.9201	869.419
	358802	84.7628	670.922
	359402	83.9571	490.531
	360002	82.6744	427.068
	360602	83.2177	381.15
	361202	83.7981	361.359
	361802	86.811	340.845
	362402	85.7656	325.192
	363002	84.189	295.922
	363603	84.2264	279.013
	364203	87.0051	261.579
	364803	84.5553	239.021
	365403	84.5904	221.523
	366003	82.8071	206.199
	366603	79.5066	190.298
	367203	78.4632	175.037
	367803	79.8953	161.992
	368403	77.9641	151.496
	369003	80.1623	141.375
	369603	76.3737	131.669
	370203	72.5309	119.772
	370803	71.661	106.155
	371403	72.3081	96.2205
	372003	70.2147	86.8503
	372603	71.724	78.3399
	373203	69.3591	69.7569
	373803	67.114	61.4282
	374403	66.6577	50.6888
	375003	65.1702	42.5937
	375603	65.3936	35.9387
	376203	67.167	29.55
	376803	62.2704	23.7611
	377403	59.7727	17.9873
	378003	60.9669	12.8868
	378603	61.043	9.16887
	379203	61.308	6.40867
	379803	60.7743	4.73831
	380403	57.7355	3.67669
	381003	54.7992	3.49896
	381603	55.7841	3.42737
	382203	55.0875	3.40409
	382803	58.2167	3.43725
	383403	53.3746	3.38328
	384003	51.1353	3.47802
	384603	49.0535	3.37983
	385203	50.7587	3.35746
	385803	52.2799	3.35096
	386403	54.7966	3.39049
	387003	49.2313	3.43673
	387603	45.9596	3.37424
	388203	46.7916	3.35778
	388803	46.9217	3.33554
	389403	47.5537	3.37417
	390003	49.2298	3.40135
	390603	45.8616	3.35668
	391203	43.3397	3.32761
	391803	45.7867	3.36364
	392403	44.9986	3.38178
	393003	44.2232	3.39589
	393603	47.751	3.36292
	394203	40.2027	3.34517
	394803	37.575	3.40383
	395403	37.5048	3.41781
	396003	35.5789	3.39368
	396603	35.5496	3.38198
	397203	38.151	3.31454
	397803	33.8289	3.37326
	398403	31.193	3.42535
	399003	32.9665	3.42041
	399603	33.2895	3.38191
	400203	31.0165	3.33158
	400803	31.0788	3.36741
	401403	30.6371	3.41592
	402003	30.4646	3.36799
	402603	34.943	3.37378
	403203	33.8199	3.28228
	403803	30.2563	3.34816
	404403	29.3799	3.45474
	405003	29.1158	3.39134
	405603	28.4721	3.36955
	406203	33.417	3.32742
	406803	31.5685	3.35011
	407403	30.3441	3.3944
	408003	29.2187	3.40266
	408603	29.4167	3.36247
	409203	69.3966	3.31896
	409803	50.8748	3.34549
	410403	50.5404	3.34302
	411003	56.0606	3.38139
	411603	61.5981	3.35213
	412203	60.5975	3.33158
	412803	59.2383	3.3572
	413403	58.9175	3.37781
	414003	57.1243	3.38653
	414603	54.6639	3.41345
	415203	53.6449	3.32891
	415803	51.1995	3.36812
	416403	49.0004	3.40292
	417003	45.2383	3.38685
	417603	41.9852	3.36812
	418203	36.0407	3.2923
	418803	29.2449	3.32963
	419403	24.4172	3.39303
	420003	24.5129	3.46502
	420603	26.5849	3.56673
	421203	25.3576	3.49877
	421803	24.5365	3.40591
	422403	25.4755	3.39193
	423003	25.5173	3.37554
	423603	27.3295	3.35948
	424203	42.599	3.30895
	424803	46.4333	3.24548
	425403	45.786	3.24268
	426003	81.8884	3.24255
	426603	84.1418	3.28385
	427203	88.6148	3.27708
	427803	94.8826	3.23566
	428403	95.877	3.26869
	429003	94.4984	3.26973
	429603	95.0262	3.29666
	430203	103.441	3.22558
	430803	96.1289	76.3814
	431403	101.99	312.464
	432003	103.293	444.105
	432603	94.3041	526.598
	433203	90.34	587.361
	433803	94.4781	638.655
	434403	91.698	685.719
	435003	93.3102	729.395
	435603	92.3203	759.362
	436203	92.4312	794.005
	436803	97.6456	849.816
	437403	100.02	888.699
	438003	98.4872	936.554
	438603	96.8549	970.253
	439203	98.5025	984.151
	439803	101.21	999.077
	440403	99.6336	1011.45
	441003	101.299	1020.34
	441603	103.187	1028.55
	442203	104.818	1047
	442803	105.413	1056.95
	443403	108.112	1062.71
	444003	112.204	1056
	444603	113.73	1044.31
	445203	113.229	896.899
	445803	114.502	722.793
	446403	112.532	602.859
	447003	111.618	502.876
	447603	113.89	417.513
	448203	116.221	357.871
	448803	113.613	310.915
	449403	117.917	266.793
	450003	117.814	225.103
	450603	114.457	193.603
	451203	119.266	168.511
	451803	118.291	146.348
	452403	122.183	125.008
	453003	115.066	100.753
	453603	116.674	80.8183
	454203	116.219	64.8498
	454803	120.13	53.2237
	455403	124.077	43.3245
	456003	119.51	33.231
	456603	118.751	21.7295
	457203	118.575	11.6369
	457803	120.907	4.44053
	458403	121.246	3.71994
	459003	124.372	3.69666
	459603	118.856	3.66349
	460203	121.567	3.80558
	460803	116.424	3.76767
	461403	121.005	3.78763
	462003	119.854	3.7944
	462603	118.04	3.66928
	463203	122.973	3.56107
	463803	118.102	3.59098
	464403	117.135	3.64418
	465003	118.789	3.66629
	465603	118.889	3.72403
	466203	119.313	3.63202
	466803	119.007	3.66343
	467403	118.897	3.64561
	468003	117.535	3.66108
	468603	117.73	3.60782
	469203	117.935	3.53688
	469803	117.171	3.58402
	470403	117.262	3.57251
	471003	114.3	3.61927
	471603	115.869	3.65257
	472203	112.522	3.67331
	472803	111.727	3.55313
	473403	112.078	3.45123
	474003	112.988	3.53785
	474603	109.599	3.51145
	475203	111.664	3.59768

## Sheet: fig.2f
	Time (days)	mcrA copy number			cpcG copy number
	0	4.09772e+08	2.80757e+08	4.48224e+08	1.29709e+08	8.39829e+07	1.14055e+08
	4	3.31664e+08	4.03337e+08	4.85137e+08	1.11666e+08	2.08652e+08	1.70695e+08
	8	4.92011e+08	5.62122e+08	6.41377e+08	3.61155e+08	1.79629e+08	1.33566e+08
	12	8.6222e+08	8.9629e+08	9.30361e+08	1.06166e+09	5.49976e+08	7.85142e+08
	16	1.00477e+09	1.06715e+09	1.0217e+09	3.4579e+09	3.60545e+09	3.17848e+09
	mcrA copy number				cpcG copy number
	Time (days)		p-value		Time (days)		p-value
	0	4	0.622381		0	4	0.688095
		8	0.00595979			8	0.400835
		12	2.14352e-06			12	0.000379966
		16	2.4904e-07			16	2.30861e-10
	4	0	0.622381		4	0	0.688095
		8	0.0140943			8	0.652499
		12	3.49598e-06			12	0.000697462
		16	3.7141e-07			16	2.71904e-10
	8	0	0.00595979		8	0	0.400835
		4	0.0140943			4	0.652499
		12	0.000101181			12	0.00142022
		16	5.44211e-06			16	3.27798e-10
	12	0	2.14352e-06		12	0	0.000379966
		4	3.49598e-06			4	0.000697462
		8	0.000101181			8	0.00142022
		16	0.0300231			16	2.29841e-09
	16	0	2.4904e-07		16	0	2.30861e-10
		4	3.7141e-07			4	2.71904e-10
		8	5.44211e-06			8	3.27798e-10
		12	0.0300231			12	2.29841e-09
