# Supplementary material for: Methanogenesis in the presence of oxygenic photosynthetic bacteria may contribute to global methane cycle
Source: Nat Commun. 2024 Jul 6;15:5682. doi: 10.1038/s41467-024-50108-3 (PMC11227571; doi:10.1038/s41467-024-50108-3)
Supplement: Supplementary file 4 — Source Data [file 41467_2024_50108_MOESM4_ESM.zip › Source Data-NCOMMS-24-04041C/Source_Data_Fig 3.xlsx]

## Sheet: Fig.3e
			δ (ppm)	Intensity (a.u.)
			0.00121	-1512
			0.00248	-1960
			0.00375	-3283
			0.00503	11711
			0.0063	3754
			0.00757	-3343
			0.00884	-3008
			0.01011	3069
			0.01138	-336
			0.01265	-466
			0.01392	4821
			0.01519	5200
			0.01647	-3463
			0.01774	-10028
			0.01901	-3622
			0.02028	2373
			0.02155	-5654
			0.02282	9502
			0.02409	3027
			0.02536	1369
			0.02663	1046
			0.02791	274
			0.02918	-11282
			0.03045	6360
			0.03172	-2824
			0.03299	1853
			0.03426	-545
			0.03553	-1702
			0.0368	-8657
			0.03807	-4961
			0.03935	-6375
			0.04062	-4645
			0.04189	1541
			0.04316	-6874
			0.04443	-4537
			0.0457	1421
			0.04697	3588
			0.04824	-3286
			0.04952	1686
			0.05079	-3692
			0.05206	-7833
			0.05333	295
			0.0546	-4335
			0.05587	-2151
			0.05714	-930
			0.05841	348
			0.05968	-650
			0.06096	5366
			0.06223	2748
			0.0635	6888
			0.06477	-5027
			0.06604	10634
			0.06731	2795
			0.06858	-6368
			0.06985	-9448
			0.07112	-3020
			0.0724	7069
			0.07367	-553
			0.07494	17751
			0.07621	10404
			0.07748	11772
			0.07875	9988
			0.08002	11069
			0.08129	15978
			0.08256	-872
			0.08384	2516
			0.08511	-941
			0.08638	-4807
			0.08765	1339
			0.08892	-859
			0.09019	-1572
			0.09146	-7022
			0.09273	-9261
			0.09401	3421
			0.09528	6391
			0.09655	1592
			0.09782	1658
			0.09909	8727
			0.10036	5925
			0.10163	1367
			0.1029	1683
			0.10417	5286
			0.10545	2019
			0.10672	1478
			0.10799	4809
			0.10926	15321
			0.11053	9223
			0.1118	7645
			0.11307	502
			0.11434	-1624
			0.11562	-3652
			0.11689	3558
			0.11816	13515
			0.11943	7672
			0.1207	-433
			0.12197	4184
			0.12324	-3283
			0.12451	-11482
			0.12578	11666
			0.12706	3011
			0.12833	4899
			0.1296	2786
			0.13087	1791
			0.13214	4773
			0.13341	7580
			0.13468	6808
			0.13595	19538
			0.13722	38040
			0.1385	64700
			0.13977	87609
			0.14104	76866
			0.14231	36357
			0.14358	24998
			0.14485	11418
			0.14612	7374
			0.14739	2150
			0.14866	1855
			0.14994	-5127
			0.15121	-3300
			0.15248	1440
			0.15375	10228
			0.15502	6031
			0.15629	10337
			0.15756	5123
			0.15883	-2391
			0.16011	6181
			0.16138	4456
			0.16265	6081
			0.16392	-1935
			0.16519	4912
			0.16646	-58
			0.16773	7614
			0.169	7342
			0.17027	917
			0.17155	9893
			0.17282	-599
			0.17409	3419
			0.17536	3913
			0.17663	5916
			0.1779	-656
			0.17917	-4087
			0.18044	1380
			0.18171	7953
			0.18299	8178
			0.18426	5138
			0.18553	-12
			0.1868	4716
			0.18807	9402
			0.18934	-6173
			0.19061	14804
			0.19188	1885
			0.19315	4068
			0.19442	1812
			0.1957	10773
			0.19697	4989
			0.19824	2669
			0.19951	-1706
			0.20078	4244
			0.20205	-520
			0.20332	5096
			0.20459	3146
			0.20587	8794
			0.20714	3441
			0.20841	1251
			0.20968	1531
			0.21095	-6962
			0.21222	-8117
			0.21349	844
			0.21476	-3629
			0.21604	998
			0.21731	-2644
			0.21858	-11513
			0.21985	15986
			0.22112	3076
			0.22239	2465
			0.22366	1692
			0.22493	14686
			0.2262	8427
			0.22748	14752
			0.22875	4985
			0.23002	11555
			0.23129	5346
			0.23256	-4780
			0.23383	-4419
			0.2351	1607
			0.23637	757
			0.23764	12268
			0.23891	-3917
			0.24019	3296
			0.24146	2603
			0.24273	8347
			0.244	2055
			0.24527	689
			0.24654	2897
			0.24781	8698
			0.24908	-6131
			0.25036	5845
			0.25163	9970
			0.2529	6986
			0.25417	-771
			0.25544	-1975
			0.25671	-11298
			0.25798	5243
			0.25925	3939
			0.26053	10276
			0.2618	3353
			0.26307	1899
			0.26434	216
			0.26561	-4070
			0.26688	-12067
			0.26815	-1542
			0.26942	-4844
			0.27069	7889
			0.27197	-10125
			0.27324	8686
			0.27451	2725
			0.27578	-2293
			0.27705	-3628
			0.27832	-73
			0.27959	-520
			0.28086	4156
			0.28213	12101
			0.28341	17231
			0.28468	-604
			0.28595	5735
			0.28722	4493
			0.28849	4124
			0.28976	5423
			0.29103	6153
			0.2923	8474
			0.29357	3392
			0.29485	3004
			0.29612	5766
			0.29739	6695
			0.29866	10739
			0.29993	5046
			0.3012	5813
			0.30247	1707
			0.30374	11885
			0.30501	7722
			0.30629	7283
			0.30756	11372
			0.30883	2015
			0.3101	-6052
			0.31137	-3210
			0.31264	1136
			0.31391	-2623
			0.31518	2582
			0.31645	4372
			0.31773	12094
			0.319	8325
			0.32027	12758
			0.32154	2277
			0.32281	5200
			0.32408	15981
			0.32535	12969
			0.32662	9304
			0.32789	1717
			0.32917	8184
			0.33044	-195
			0.33171	3283
			0.33298	9267
			0.33425	1304
			0.33552	4524
			0.33679	2918
			0.33806	-3799
			0.33934	4213
			0.34061	724
			0.34188	-11687
			0.34315	3159
			0.34442	8065
			0.34569	2101
			0.34696	-675
			0.34823	7179
			0.34951	4430
			0.35078	5733
			0.35205	1264
			0.35332	9492
			0.35459	15751
			0.35586	6088
			0.35713	5004
			0.3584	5722
			0.35967	2023
			0.36095	-6179
			0.36222	8257
			0.36349	9951
			0.36476	-10351
			0.36603	3649
			0.3673	4043
			0.36857	5807
			0.36984	-131
			0.37111	2331
			0.37239	2965
			0.37366	4442
			0.37493	-8161
			0.3762	5425
			0.37747	-1760
			0.37874	6305
			0.38001	-169
			0.38128	19300
			0.38255	3753
			0.38383	1058
			0.3851	1571
			0.38637	8766
			0.38764	6968
			0.38891	-250
			0.39018	-1751
			0.39145	-3607
			0.39272	8909
			0.39399	12782
			0.39527	-1857
			0.39654	8983
			0.39781	8029
			0.39908	10150
			0.40035	1958
			0.40162	-921
			0.40289	2278
			0.40416	-8488
			0.40543	13615
			0.40671	6719
			0.40798	4110
			0.40925	12351
			0.41052	8231
			0.41179	6952
			0.41306	-4736
			0.41433	6714
			0.4156	1646
			0.41688	19050
			0.41815	3547
			0.41942	7784
			0.42069	11782
			0.42196	-1421
			0.42323	3379
			0.4245	-3205
			0.42577	2524
			0.42704	3237
			0.42832	7433
			0.42959	10059
			0.43086	11821
			0.43213	7727
			0.4334	-7735
			0.43467	9934
			0.43594	-981
			0.43721	6758
			0.43849	-1508
			0.43976	10823
			0.44103	-777
			0.4423	2723
			0.44357	451
			0.44484	-828
			0.44611	-7585
			0.44738	9609
			0.44865	8213
			0.44993	3167
			0.4512	10984
			0.45247	1543
			0.45374	1170
			0.45501	2315
			0.45628	1214
			0.45755	4290
			0.45882	6952
			0.46009	114
			0.46137	-5323
			0.46264	-10701
			0.46391	5002
			0.46518	11145
			0.46645	8019
			0.46772	10110
			0.46899	3302
			0.47026	5191
			0.47153	1533
			0.4728	-3585
			0.47408	7694
			0.47535	1822
			0.47662	-3432
			0.47789	4081
			0.47916	3946
			0.48043	3098
			0.4817	6138
			0.48297	11856
			0.48425	3220
			0.48552	2774
			0.48679	-761
			0.48806	-371
			0.48933	1062
			0.4906	7331
			0.49187	3475
			0.49314	3081
			0.49441	-179
			0.49569	-4960
			0.49696	5869
			0.49823	4857
			0.4995	3395
			0.50077	3575
			0.50204	1300
			0.50331	156
			0.50458	-7266
			0.50586	195
			0.50713	1927
			0.5084	2041
			0.50967	3190
			0.51094	5346
			0.51221	13879
			0.51348	277
			0.51475	4916
			0.51602	-1793
			0.51729	1505
			0.51857	-4790
			0.51984	4063
			0.52111	590
			0.52238	-3105
			0.52365	3011
			0.52492	878
			0.52619	14307
			0.52746	4613
			0.52874	9430
			0.53001	12466
			0.53128	5076
			0.53255	3613
			0.53382	2125
			0.53509	13075
			0.53636	1985
			0.53763	-2522
			0.5389	410
			0.54018	6641
			0.54145	-2682
			0.54272	6390
			0.54399	4256
			0.54526	6880
			0.54653	-163
			0.5478	5148
			0.54907	8455
			0.55034	3943
			0.55162	4091
			0.55289	11667
			0.55416	6516
			0.55543	22
			0.5567	-2285
			0.55797	13659
			0.55924	-5067
			0.56051	9658
			0.56178	8202
			0.56306	3098
			0.56433	-786
			0.5656	3211
			0.56687	2425
			0.56814	11919
			0.56941	10060
			0.57068	10642
			0.57195	-1362
			0.57323	8446
			0.5745	-2333
			0.57577	-4083
			0.57704	8573
			0.57831	8368
			0.57958	8462
			0.58085	7250
			0.58212	6630
			0.5834	9018
			0.58467	9640
			0.58594	4658
			0.58721	-3422
			0.58848	-116
			0.58975	5685
			0.59102	-5833
			0.59229	-1573
			0.59356	13281
			0.59484	7292
			0.59611	7318
			0.59738	-1479
			0.59865	855
			0.59992	-3256
			0.60119	10670
			0.60246	2533
			0.60373	6016
			0.605	1656
			0.60628	16613
			0.60755	8653
			0.60882	4751
			0.61009	5163
			0.61136	10694
			0.61263	4989
			0.6139	14141
			0.61517	26354
			0.61644	29715
			0.61772	35489
			0.61899	28678
			0.62026	16799
			0.62153	16529
			0.6228	12719
			0.62407	16618
			0.62534	17083
			0.62661	14888
			0.62789	32009
			0.62916	45968
			0.63043	48162
			0.6317	30778
			0.63297	14240
			0.63424	16904
			0.63551	4167
			0.63678	4556
			0.63805	13760
			0.63933	3141
			0.6406	4089
			0.64187	-34
			0.64314	11229
			0.64441	7820
			0.64568	5979
			0.64695	3348
			0.64822	10571
			0.64949	15002
			0.65077	4685
			0.65204	11238
			0.65331	719
			0.65458	-2850
			0.65585	7141
			0.65712	-390
			0.65839	13351
			0.65966	8865
			0.66093	16685
			0.66221	112
			0.66348	6938
			0.66475	6069
			0.66602	14420
			0.66729	7242
			0.66856	4181
			0.66983	1053
			0.6711	6256
			0.67237	7895
			0.67365	13660
			0.67492	17674
			0.67619	3451
			0.67746	11373
			0.67873	3662
			0.68	11437
			0.68127	9592
			0.68254	11691
			0.68381	12010
			0.68509	15153
			0.68636	8971
			0.68763	14883
			0.6889	8801
			0.69017	7130
			0.69144	12152
			0.69271	15924
			0.69398	14419
			0.69525	2493
			0.69653	11765
			0.6978	9092
			0.69907	3857
			0.70034	5945
			0.70161	12299
			0.70288	12524
			0.70415	6890
			0.70542	15049
			0.7067	1716
			0.70797	14167
			0.70924	18749
			0.71051	26764
			0.71178	16668
			0.71305	12466
			0.71432	11328
			0.71559	15664
			0.71686	4139
			0.71814	12816
			0.71941	5368
			0.72068	4836
			0.72195	7456
			0.72322	12072
			0.72449	11116
			0.72576	10543
			0.72703	9197
			0.7283	11381
			0.72958	2871
			0.73085	4822
			0.73212	-1013
			0.73339	8951
			0.73466	14944
			0.73593	11873
			0.7372	5780
			0.73847	6789
			0.73974	21739
			0.74102	16489
			0.74229	14710
			0.74356	3212
			0.74483	-2589
			0.7461	8429
			0.74737	7254
			0.74864	12465
			0.74991	4957
			0.75119	8345
			0.75246	8824
			0.75373	7904
			0.755	5744
			0.75627	13192
			0.75754	18687
			0.75881	14781
			0.76008	24276
			0.76136	24944
			0.76263	36499
			0.7639	20724
			0.76517	12325
			0.76644	9808
			0.76771	17613
			0.76898	16989
			0.77025	11519
			0.77152	26070
			0.7728	26172
			0.77407	26176
			0.77534	25495
			0.77661	25935
			0.77788	15208
			0.77915	4973
			0.78042	15086
			0.78169	20715
			0.78296	9716
			0.78424	16750
			0.78551	20210
			0.78678	14187
			0.78805	20897
			0.78932	17718
			0.79059	21287
			0.79186	15289
			0.79313	18239
			0.7944	12989
			0.79568	7698
			0.79695	17662
			0.79822	32506
			0.79949	43087
			0.80076	67240
			0.80203	129464
			0.8033	243512
			0.80457	428700
			0.80585	579041
			0.80712	539743
			0.80839	336898
			0.80966	173357
			0.81093	104334
			0.8122	97433
			0.81347	141784
			0.81474	247136
			0.81601	426286
			0.81729	602511
			0.81856	565991
			0.81983	360593
			0.8211	203524
			0.82237	121718
			0.82364	80263
			0.82491	52534
			0.82618	35916
			0.82745	24341
			0.82873	43947
			0.83	47917
			0.83127	78482
			0.83254	105732
			0.83381	126344
			0.83508	152446
			0.83635	97082
			0.83762	59124
			0.83889	50381
			0.84017	45800
			0.84144	43761
			0.84271	47759
			0.84398	66889
			0.84525	76148
			0.84652	93782
			0.84779	121208
			0.84906	125028
			0.85033	170904
			0.85161	217074
			0.85288	178521
			0.85415	113408
			0.85542	70766
			0.85669	56736
			0.85796	87875
			0.85923	127144
			0.8605	193613
			0.86177	232424
			0.86305	274132
			0.86432	223590
			0.86559	180599
			0.86686	142146
			0.86813	106698
			0.8694	95118
			0.87067	124560
			0.87194	148188
			0.87321	143477
			0.87449	118077
			0.87576	129662
			0.87703	159512
			0.8783	158677
			0.87957	132748
			0.88084	132026
			0.88211	160206
			0.88338	184433
			0.88465	158891
			0.88593	116835
			0.8872	80597
			0.88847	82366
			0.88974	87791
			0.89101	94573
			0.89228	125718
			0.89355	158797
			0.89482	165514
			0.8961	144241
			0.89737	121745
			0.89864	90164
			0.89991	94861
			0.90118	83886
			0.90245	93367
			0.90372	89224
			0.90499	123683
			0.90626	214022
			0.90754	358897
			0.90881	513853
			0.91008	608361
			0.91135	449747
			0.91262	272688
			0.91389	152597
			0.91516	106528
			0.91643	134610
			0.9177	220244
			0.91898	362617
			0.92025	493605
			0.92152	543053
			0.92279	357492
			0.92406	218166
			0.92533	123854
			0.9266	123840
			0.92787	155772
			0.92915	184519
			0.93042	161638
			0.93169	120933
			0.93296	125239
			0.93423	164511
			0.9355	289213
			0.93677	476541
			0.93804	681387
			0.93932	707985
			0.94059	503636
			0.94186	290123
			0.94313	162681
			0.9444	122965
			0.94567	162522
			0.94694	250913
			0.94821	404290
			0.94948	579034
			0.95076	606548
			0.95203	387991
			0.9533	208429
			0.95457	91393
			0.95584	54706
			0.95711	33389
			0.95838	38203
			0.95965	36232
			0.96092	33711
			0.9622	34678
			0.96347	29318
			0.96474	26449
			0.96601	28278
			0.96728	23251
			0.96855	29518
			0.96982	34503
			0.97109	34407
			0.97236	26743
			0.97364	30743
			0.97491	32416
			0.97618	23683
			0.97745	23193
			0.97872	20527
			0.97999	27665
			0.98126	20799
			0.98253	28186
			0.98381	32652
			0.98508	37193
			0.98635	33119
			0.98762	38655
			0.98889	25694
			0.99016	24123
			0.99143	31274
			0.9927	28870
			0.99397	24418
			0.99525	30412
			0.99652	25592
			0.99779	34493
			0.99906	34294
			1.00033	26764
			1.0016	29962
			1.00287	28777
			1.00414	32170
			1.00541	30291
			1.00669	25756
			1.00796	23284
			1.00923	26119
			1.0105	35621
			1.01177	37100
			1.01304	38868
			1.01431	43430
			1.01558	52510
			1.01685	65780
			1.01813	108256
			1.0194	154877
			1.02067	211126
			1.02194	157946
			1.02321	95781
			1.02448	73061
			1.02575	54629
			1.02702	53349
			1.02829	79129
			1.02957	117911
			1.03084	198494
			1.03211	301867
			1.03338	394913
			1.03465	412335
			1.03592	308965
			1.03719	165152
			1.03846	93803
			1.03973	55812
			1.04101	63386
			1.04228	91306
			1.04355	131507
			1.04482	215719
			1.04609	316388
			1.04736	312411
			1.04863	194763
			1.0499	104992
			1.05118	57780
			1.05245	46646
			1.05372	42677
			1.05499	44396
			1.05626	45663
			1.05753	44018
			1.0588	31630
			1.06007	47071
			1.06134	44222
			1.06262	28467
			1.06389	34825
			1.06516	37143
			1.06643	46242
			1.0677	57275
			1.06897	95289
			1.07024	111193
			1.07151	134837
			1.07278	94618
			1.07406	78986
			1.07533	50777
			1.0766	55774
			1.07787	58357
			1.07914	69062
			1.08041	94496
			1.08168	134652
			1.08295	131306
			1.08422	94499
			1.0855	71737
			1.08677	71197
			1.08804	91657
			1.08931	115227
			1.09058	205838
			1.09185	374014
			1.09312	694755
			1.09439	1087580
			1.09567	1334780
			1.09694	920910
			1.09821	522819
			1.09948	257043
			1.10075	162958
			1.10202	200714
			1.10329	331005
			1.10456	619831
			1.10583	1020580
			1.10711	1353470
			1.10838	1119210
			1.10965	715497
			1.11092	522069
			1.11219	488626
			1.11346	548432
			1.11473	561168
			1.116	451879
			1.11727	333285
			1.11855	251412
			1.11982	225964
			1.12109	263962
			1.12236	360432
			1.12363	440938
			1.1249	457112
			1.12617	360925
			1.12744	236523
			1.12871	153368
			1.12999	97672
			1.13126	102452
			1.13253	80749
			1.1338	75186
			1.13507	68043
			1.13634	53582
			1.13761	56551
			1.13888	64114
			1.14016	74158
			1.14143	92395
			1.1427	119098
			1.14397	169635
			1.14524	228646
			1.14651	320463
			1.14778	433999
			1.14905	498897
			1.15032	470005
			1.1516	268769
			1.15287	153771
			1.15414	129607
			1.15541	144580
			1.15668	224230
			1.15795	338078
			1.15922	561431
			1.16049	789153
			1.16176	877228
			1.16304	539103
			1.16431	258983
			1.16558	122913
			1.16685	94710
			1.16812	97704
			1.16939	132840
			1.17066	231728
			1.17193	355492
			1.1732	457944
			1.17448	331838
			1.17575	180993
			1.17702	96373
			1.17829	67411
			1.17956	57236
			1.18083	54412
			1.1821	48594
			1.18337	57959
			1.18464	58461
			1.18592	61107
			1.18719	70516
			1.18846	85693
			1.18973	106688
			1.191	134458
			1.19227	183385
			1.19354	203802
			1.19481	157536
			1.19609	109354
			1.19736	75818
			1.19863	76601
			1.1999	96397
			1.20117	111992
			1.20244	135563
			1.20371	176549
			1.20498	205769
			1.20625	166066
			1.20753	106785
			1.2088	83434
			1.21007	75665
			1.21134	70629
			1.21261	55471
			1.21388	65595
			1.21515	55818
			1.21642	68431
			1.21769	72772
			1.21897	74399
			1.22024	84083
			1.22151	79868
			1.22278	76849
			1.22405	71871
			1.22532	70844
			1.22659	69451
			1.22786	78000
			1.22913	69947
			1.23041	66613
			1.23168	75375
			1.23295	68844
			1.23422	74062
			1.23549	68825
			1.23676	84462
			1.23803	86035
			1.2393	95989
			1.24058	99869
			1.24185	88727
			1.24312	89510
			1.24439	78943
			1.24566	96456
			1.24693	99770
			1.2482	108200
			1.24947	109077
			1.25074	115736
			1.25202	115569
			1.25329	117747
			1.25456	110902
			1.25583	113713
			1.2571	120628
			1.25837	122489
			1.25964	125934
			1.26091	132745
			1.26218	125156
			1.26346	138635
			1.26473	133546
			1.266	127587
			1.26727	143922
			1.26854	144637
			1.26981	150149
			1.27108	154753
			1.27235	164958
			1.27362	165786
			1.2749	177259
			1.27617	195012
			1.27744	208962
			1.27871	214006
			1.27998	238643
			1.28125	261929
			1.28252	278277
			1.28379	310837
			1.28507	337431
			1.28634	368055
			1.28761	408526
			1.28888	459436
			1.29015	531990
			1.29142	655665
			1.29269	847851
			1.29396	1181700
			1.29523	1809440
			1.29651	3121360
			1.29778	5841960
			1.29905	11338600
			1.30032	19306300
			1.30159	24594700
			1.30286	19557500
			1.30413	10609400
			1.3054	5126170
			1.30667	3555690
			1.30795	3960600
			1.30922	6112640
			1.31049	11095500
			1.31176	18820700
			1.31303	24580700
			1.3143	20169600
			1.31557	10883600
			1.31684	4652130
			1.31811	2287020
			1.31939	1395490
			1.32066	965796
			1.32193	746823
			1.3232	614777
			1.32447	525709
			1.32574	467259
			1.32701	401046
			1.32828	346711
			1.32956	315755
			1.33083	290559
			1.3321	292065
			1.33337	282003
			1.33464	280371
			1.33591	272918
			1.33718	275664
			1.33845	282469
			1.33972	318597
			1.341	374003
			1.34227	491906
			1.34354	730250
			1.34481	1227830
			1.34608	2183480
			1.34735	3361350
			1.34862	3795370
			1.34989	2808310
			1.35116	1495730
			1.35244	765148
			1.35371	471662
			1.35498	351740
			1.35625	282108
			1.35752	248686
			1.35879	231681
			1.36006	211188
			1.36133	184918
			1.3626	176118
			1.36388	167605
			1.36515	162672
			1.36642	163828
			1.36769	154592
			1.36896	144362
			1.37023	146438
			1.3715	140880
			1.37277	136758
			1.37405	136136
			1.37532	136557
			1.37659	131988
			1.37786	141092
			1.37913	130890
			1.3804	145065
			1.38167	136813
			1.38294	129280
			1.38421	118542
			1.38549	115828
			1.38676	107755
			1.38803	113709
			1.3893	108243
			1.39057	97073
			1.39184	95404
			1.39311	97076
			1.39438	100719
			1.39565	105894
			1.39693	104076
			1.3982	107364
			1.39947	111162
			1.40074	116779
			1.40201	128969
			1.40328	142503
			1.40455	194673
			1.40582	235330
			1.40709	219767
			1.40837	186878
			1.40964	147276
			1.41091	120203
			1.41218	127383
			1.41345	144132
			1.41472	165734
			1.41599	228785
			1.41726	283646
			1.41854	276149
			1.41981	211864
			1.42108	156108
			1.42235	139126
			1.42362	133146
			1.42489	138843
			1.42616	135428
			1.42743	150540
			1.4287	163850
			1.42998	161866
			1.43125	182550
			1.43252	228175
			1.43379	310312
			1.43506	428584
			1.43633	489659
			1.4376	368454
			1.43887	265046
			1.44014	258021
			1.44142	343782
			1.44269	443368
			1.44396	504557
			1.44523	538701
			1.4465	520857
			1.44777	462869
			1.44904	387483
			1.45031	299314
			1.45158	228270
			1.45286	210746
			1.45413	218633
			1.4554	260223
			1.45667	384754
			1.45794	688087
			1.45921	1449090
			1.46048	2971110
			1.46175	4519270
			1.46303	4214740
			1.4643	2199550
			1.46557	834005
			1.46684	367235
			1.46811	240546
			1.46938	206220
			1.47065	170449
			1.47192	169375
			1.47319	152827
			1.47447	134883
			1.47574	136130
			1.47701	131261
			1.47828	124422
			1.47955	133552
			1.48082	128435
			1.48209	132519
			1.48336	131641
			1.48463	132248
			1.48591	152457
			1.48718	160446
			1.48845	185893
			1.48972	188396
			1.49099	172896
			1.49226	153441
			1.49353	144191
			1.4948	142752
			1.49607	146925
			1.49735	151116
			1.49862	152772
			1.49989	156140
			1.50116	148845
			1.50243	147411
			1.5037	136173
			1.50497	135547
			1.50624	134114
			1.50752	139113
			1.50879	133381
			1.51006	154737
			1.51133	155159
			1.5126	147728
			1.51387	150388
			1.51514	139519
			1.51641	142964
			1.51768	136569
			1.51896	145887
			1.52023	142777
			1.5215	143721
			1.52277	144266
			1.52404	150934
			1.52531	141380
			1.52658	135307
			1.52785	144987
			1.52912	150317
			1.5304	152887
			1.53167	163132
			1.53294	142418
			1.53421	144085
			1.53548	145621
			1.53675	123050
			1.53802	132762
			1.53929	134075
			1.54056	138540
			1.54184	142690
			1.54311	150911
			1.54438	145014
			1.54565	126652
			1.54692	130646
			1.54819	127819
			1.54946	128395
			1.55073	133680
			1.55201	126421
			1.55328	138644
			1.55455	140849
			1.55582	140904
			1.55709	134578
			1.55836	124122
			1.55963	127914
			1.5609	127427
			1.56217	132922
			1.56345	130706
			1.56472	137731
			1.56599	155624
			1.56726	143068
			1.56853	144408
			1.5698	124878
			1.57107	133088
			1.57234	122584
			1.57361	134065
			1.57489	132597
			1.57616	138721
			1.57743	129567
			1.5787	133859
			1.57997	131527
			1.58124	128873
			1.58251	134744
			1.58378	123129
			1.58505	135358
			1.58633	141163
			1.5876	128591
			1.58887	131970
			1.59014	135205
			1.59141	137413
			1.59268	148995
			1.59395	145016
			1.59522	152049
			1.59649	153306
			1.59777	140651
			1.59904	144503
			1.60031	160894
			1.60158	144231
			1.60285	161221
			1.60412	158181
			1.60539	162842
			1.60666	160289
			1.60794	171104
			1.60921	173444
			1.61048	158095
			1.61175	142658
			1.61302	160939
			1.61429	145146
			1.61556	147911
			1.61683	152926
			1.6181	161424
			1.61938	181675
			1.62065	160554
			1.62192	163818
			1.62319	154858
			1.62446	148183
			1.62573	157893
			1.627	170502
			1.62827	167528
			1.62954	167501
			1.63082	162427
			1.63209	154325
			1.63336	151431
			1.63463	152650
			1.6359	162672
			1.63717	173897
			1.63844	176171
			1.63971	161507
			1.64098	166757
			1.64226	165209
			1.64353	161156
			1.6448	162679
			1.64607	159921
			1.64734	162284
			1.64861	155865
			1.64988	163639
			1.65115	160850
			1.65243	149834
			1.6537	154897
			1.65497	147021
			1.65624	139536
			1.65751	152016
			1.65878	139746
			1.66005	141653
			1.66132	138211
			1.66259	140031
			1.66387	141393
			1.66514	149943
			1.66641	140106
			1.66768	129571
			1.66895	125016
			1.67022	121892
			1.67149	119638
			1.67276	118167
			1.67403	131151
			1.67531	117897
			1.67658	137621
			1.67785	140108
			1.67912	123158
			1.68039	125231
			1.68166	126441
			1.68293	125752
			1.6842	124711
			1.68547	124459
			1.68675	125781
			1.68802	136630
			1.68929	132568
			1.69056	135447
			1.69183	124482
			1.6931	126766
			1.69437	119495
			1.69564	124150
			1.69692	124457
			1.69819	134932
			1.69946	140078
			1.70073	132960
			1.702	136943
			1.70327	151789
			1.70454	140046
			1.70581	133987
			1.70708	138197
			1.70836	134463
			1.70963	131728
			1.7109	129957
			1.71217	128849
			1.71344	129368
			1.71471	128610
			1.71598	125138
			1.71725	132244
			1.71852	121430
			1.7198	125311
			1.72107	118815
			1.72234	132831
			1.72361	122884
			1.72488	126760
			1.72615	136803
			1.72742	135302
			1.72869	137733
			1.72996	145181
			1.73124	129059
			1.73251	128437
			1.73378	128305
			1.73505	124926
			1.73632	117251
			1.73759	129436
			1.73886	120851
			1.74013	119254
			1.74141	128044
			1.74268	125658
			1.74395	121435
			1.74522	124048
			1.74649	116397
			1.74776	111612
			1.74903	117093
			1.7503	111066
			1.75157	117155
			1.75285	122847
			1.75412	127553
			1.75539	135938
			1.75666	132791
			1.75793	128898
			1.7592	130973
			1.76047	132469
			1.76174	130725
			1.76301	139879
			1.76429	129844
			1.76556	135959
			1.76683	145146
			1.7681	142936
			1.76937	139461
			1.77064	132807
			1.77191	136010
			1.77318	132302
			1.77445	133025
			1.77573	138940
			1.777	140998
			1.77827	145219
			1.77954	137181
			1.78081	150701
			1.78208	169859
			1.78335	189540
			1.78462	272296
			1.7859	474205
			1.78717	957284
			1.78844	1620220
			1.78971	1968250
			1.79098	1249500
			1.79225	578471
			1.79352	265425
			1.79479	187518
			1.79606	179305
			1.79734	157365
			1.79861	153576
			1.79988	168215
			1.80115	166449
			1.80242	163437
			1.80369	154757
			1.80496	164955
			1.80623	170281
			1.8075	163992
			1.80878	162637
			1.81005	167216
			1.81132	179746
			1.81259	180379
			1.81386	180671
			1.81513	160893
			1.8164	166017
			1.81767	174133
			1.81894	169520
			1.82022	168909
			1.82149	183435
			1.82276	181998
			1.82403	175823
			1.8253	175694
			1.82657	172300
			1.82784	166994
			1.82911	168212
			1.83039	185471
			1.83166	186396
			1.83293	191517
			1.8342	195748
			1.83547	195757
			1.83674	195209
			1.83801	193896
			1.83928	205996
			1.84055	191917
			1.84183	207724
			1.8431	209149
			1.84437	217234
			1.84564	241374
			1.84691	247445
			1.84818	239471
			1.84945	247397
			1.85072	228780
			1.85199	237417
			1.85327	239513
			1.85454	246708
			1.85581	257122
			1.85708	273754
			1.85835	288875
			1.85962	293199
			1.86089	302868
			1.86216	303512
			1.86343	340395
			1.86471	358752
			1.86598	381088
			1.86725	394680
			1.86852	399540
			1.86979	428792
			1.87106	454209
			1.87233	491922
			1.8736	553329
			1.87488	610876
			1.87615	685767
			1.87742	770749
			1.87869	881425
			1.87996	1017370
			1.88123	1154790
			1.8825	1327420
			1.88377	1570350
			1.88504	1861900
			1.88632	2308030
			1.88759	3081730
			1.88886	4443250
			1.89013	7152010
			1.8914	14415800
			1.89267	32651000
			1.89394	83543200
			1.89521	--
			1.89648	--
			1.89776	--
			1.89903	--
			1.9003	47783700
			1.90157	14070300
			1.90284	6641690
			1.90411	3842720
			1.90538	2420410
			1.90665	1727670
			1.90792	1325390
			1.9092	1049560
			1.91047	845151
			1.91174	708761
			1.91301	592389
			1.91428	505804
			1.91555	435280
			1.91682	395065
			1.91809	340571
			1.91937	327748
			1.92064	321926
			1.92191	304705
			1.92318	280031
			1.92445	263872
			1.92572	242310
			1.92699	221394
			1.92826	205499
			1.92953	193014
			1.93081	194419
			1.93208	178622
			1.93335	169907
			1.93462	161915
			1.93589	153505
			1.93716	152828
			1.93843	149829
			1.9397	149895
			1.94097	160338
			1.94225	141632
			1.94352	151507
			1.94479	139896
			1.94606	128940
			1.94733	130091
			1.9486	125183
			1.94987	133602
			1.95114	131150
			1.95241	114461
			1.95369	118115
			1.95496	112122
			1.95623	127128
			1.9575	119499
			1.95877	123993
			1.96004	124271
			1.96131	120001
			1.96258	132808
			1.96386	131081
			1.96513	138806
			1.9664	133024
			1.96767	147334
			1.96894	143243
			1.97021	139903
			1.97148	136784
			1.97275	133707
			1.97402	149352
			1.9753	145574
			1.97657	154702
			1.97784	151827
			1.97911	144436
			1.98038	158156
			1.98165	162213
			1.98292	157049
			1.98419	148224
			1.98546	139069
			1.98674	147861
			1.98801	154368
			1.98928	168106
			1.99055	160283
			1.99182	176412
			1.99309	192575
			1.99436	207906
			1.99563	237635
			1.9969	347010
			1.99818	643955
			1.99945	--
			2.00072	--
			2.00199	--
			2.00326	947363
			2.00453	416406
			2.0058	227592
			2.00707	180695
			2.00834	169284
			2.00962	172837
			2.01089	189281
			2.01216	177058
			2.01343	171903
			2.0147	154948
			2.01597	140928
			2.01724	123657
			2.01851	120619
			2.01979	126921
			2.02106	115293
			2.02233	115792
			2.0236	120763
			2.02487	125370
			2.02614	123187
			2.02741	144231
			2.02868	142633
			2.02995	132167
			2.03123	127378
			2.0325	119273
			2.03377	102894
			2.03504	99097
			2.03631	97922
			2.03758	113495
			2.03885	125429
			2.04012	118400
			2.04139	127840
			2.04267	132812
			2.04394	129346
			2.04521	141971
			2.04648	137059
			2.04775	117879
			2.04902	122104
			2.05029	108590
			2.05156	101307
			2.05283	101882
			2.05411	94286
			2.05538	93523
			2.05665	90963
			2.05792	94042
			2.05919	93410
			2.06046	103417
			2.06173	104120
			2.063	111493
			2.06428	100895
			2.06555	90360
			2.06682	86608
			2.06809	87253
			2.06936	84528
			2.07063	93140
			2.0719	99630
			2.07317	119352
			2.07444	116540
			2.07572	104361
			2.07699	93141
			2.07826	82314
			2.07953	86238
			2.0808	90265
			2.08207	99006
			2.08334	102594
			2.08461	111394
			2.08588	123506
			2.08716	131778
			2.08843	125301
			2.0897	127364
			2.09097	113923
			2.09224	101020
			2.09351	100797
			2.09478	104763
			2.09605	99433
			2.09732	109583
			2.0986	124688
			2.09987	128568
			2.10114	126175
			2.10241	116653
			2.10368	106239
			2.10495	101976
			2.10622	99589
			2.10749	99195
			2.10877	125840
			2.11004	137279
			2.11131	123711
			2.11258	106088
			2.11385	109273
			2.11512	94093
			2.11639	90852
			2.11766	95180
			2.11893	102677
			2.12021	99847
			2.12148	99610
			2.12275	113038
			2.12402	100082
			2.12529	111444
			2.12656	113640
			2.12783	99337
			2.1291	96163
			2.13037	88833
			2.13165	94633
			2.13292	109676
			2.13419	115430
			2.13546	131156
			2.13673	130500
			2.138	125464
			2.13927	126731
			2.14054	122196
			2.14181	120873
			2.14309	112036
			2.14436	116661
			2.14563	113949
			2.1469	118020
			2.14817	129625
			2.14944	129201
			2.15071	132285
			2.15198	160837
			2.15326	192559
			2.15453	202651
			2.1558	165588
			2.15707	130641
			2.15834	126077
			2.15961	111312
			2.16088	115974
			2.16215	141919
			2.16342	153835
			2.1647	190109
			2.16597	217381
			2.16724	230004
			2.16851	191568
			2.16978	149272
			2.17105	122934
			2.17232	118148
			2.17359	122689
			2.17486	133683
			2.17614	135711
			2.17741	153401
			2.17868	165667
			2.17995	175571
			2.18122	161125
			2.18249	146069
			2.18376	126349
			2.18503	128569
			2.1863	129175
			2.18758	124052
			2.18885	137077
			2.19012	124446
			2.19139	126406
			2.19266	125151
			2.19393	127181
			2.1952	148144
			2.19647	149767
			2.19775	164711
			2.19902	183211
			2.20029	174816
			2.20156	172468
			2.20283	163032
			2.2041	155249
			2.20537	151713
			2.20664	161914
			2.20791	170183
			2.20919	189959
			2.21046	226154
			2.21173	254809
			2.213	218568
			2.21427	192465
			2.21554	166865
			2.21681	157741
			2.21808	159663
			2.21935	166960
			2.22063	185598
			2.2219	190347
			2.22317	211365
			2.22444	198034
			2.22571	184283
			2.22698	184989
			2.22825	191850
			2.22952	230587
			2.23079	300607
			2.23207	378029
			2.23334	347097
			2.23461	230811
			2.23588	184143
			2.23715	176638
			2.23842	193393
			2.23969	253485
			2.24096	312265
			2.24224	278833
			2.24351	202105
			2.24478	157689
			2.24605	152635
			2.24732	149380
			2.24859	147727
			2.24986	138505
			2.25113	152491
			2.2524	153154
			2.25368	160512
			2.25495	159319
			2.25622	167561
			2.25749	157877
			2.25876	148646
			2.26003	156238
			2.2613	150721
			2.26257	164901
			2.26384	165664
			2.26512	165556
			2.26639	161567
			2.26766	166978
			2.26893	165650
			2.2702	173595
			2.27147	163906
			2.27274	181913
			2.27401	178180
			2.27528	203435
			2.27656	200931
			2.27783	210893
			2.2791	210568
			2.28037	204800
			2.28164	191340
			2.28291	183709
			2.28418	181621
			2.28545	187801
			2.28673	212257
			2.288	227379
			2.28927	227486
			2.29054	233642
			2.29181	206598
			2.29308	196552
			2.29435	173877
			2.29562	164501
			2.29689	153699
			2.29817	164706
			2.29944	163595
			2.30071	165556
			2.30198	175741
			2.30325	171133
			2.30452	176200
			2.30579	183308
			2.30706	182284
			2.30833	193843
			2.30961	211475
			2.31088	230056
			2.31215	251815
			2.31342	280153
			2.31469	288175
			2.31596	298634
			2.31723	328850
			2.3185	309848
			2.31977	298932
			2.32105	301331
			2.32232	287816
			2.32359	279275
			2.32486	313277
			2.32613	388202
			2.3274	618187
			2.32867	1108580
			2.32994	1674870
			2.33122	1720930
			2.33249	1655210
			2.33376	1869090
			2.33503	1757600
			2.3363	1641840
			2.33757	1735030
			2.33884	1360430
			2.34011	831046
			2.34138	581578
			2.34266	678387
			2.34393	999774
			2.3452	1952350
			2.34647	4533020
			2.34774	11195400
			2.34901	20802800
			2.35028	27152200
			2.35155	17382000
			2.35282	6573900
			2.3541	1762110
			2.35537	805410
			2.35664	531372
			2.35791	385726
			2.35918	320249
			2.36045	297841
			2.36172	285181
			2.36299	279070
			2.36426	272326
			2.36554	277403
			2.36681	291634
			2.36808	283507
			2.36935	284989
			2.37062	290077
			2.37189	313338
			2.37316	345646
			2.37443	421121
			2.37571	523122
			2.37698	614566
			2.37825	716705
			2.37952	888196
			2.38079	1476780
			2.38206	2996040
			2.38333	6533070
			2.3846	12670200
			2.38587	18454900
			2.38715	19242600
			2.38842	11212600
			2.38969	5581930
			2.39096	2043450
			2.39223	906363
			2.3935	597423
			2.39477	466660
			2.39604	397537
			2.39731	330529
			2.39859	299100
			2.39986	277750
			2.40113	270368
			2.4024	276097
			2.40367	303441
			2.40494	357986
			2.40621	430289
			2.40748	468690
			2.40875	391074
			2.41003	297959
			2.4113	242390
			2.41257	241800
			2.41384	248910
			2.41511	302513
			2.41638	409098
			2.41765	578537
			2.41892	687398
			2.4202	536231
			2.42147	353114
			2.42274	265384
			2.42401	246497
			2.42528	245529
			2.42655	261205
			2.42782	303833
			2.42909	396273
			2.43036	450456
			2.43164	381057
			2.43291	292253
			2.43418	245398
			2.43545	225458
			2.43672	215092
			2.43799	217606
			2.43926	229246
			2.44053	221558
			2.4418	218796
			2.44308	229162
			2.44435	222964
			2.44562	221460
			2.44689	215385
			2.44816	223780
			2.44943	222322
			2.4507	223822
			2.45197	252882
			2.45324	285616
			2.45452	357693
			2.45579	398049
			2.45706	347483
			2.45833	283787
			2.4596	243809
			2.46087	233606
			2.46214	223170
			2.46341	230211
			2.46468	230716
			2.46596	241252
			2.46723	247448
			2.4685	265142
			2.46977	277124
			2.47104	275072
			2.47231	267491
			2.47358	252506
			2.47485	249805
			2.47613	267196
			2.4774	290672
			2.47867	297042
			2.47994	295083
			2.48121	286229
			2.48248	278507
			2.48375	273341
			2.48502	271884
			2.48629	269026
			2.48757	276682
			2.48884	268184
			2.49011	266919
			2.49138	286473
			2.49265	289599
			2.49392	277345
			2.49519	283006
			2.49646	266332
			2.49773	268811
			2.49901	268211
			2.50028	262564
			2.50155	273520
			2.50282	284572
			2.50409	284303
			2.50536	296353
			2.50663	296310
			2.5079	292188
			2.50917	281268
			2.51045	287692
			2.51172	295428
			2.51299	290552
			2.51426	293967
			2.51553	308900
			2.5168	305758
			2.51807	310585
			2.51934	318799
			2.52062	320315
			2.52189	311886
			2.52316	314962
			2.52443	313617
			2.5257	312197
			2.52697	317911
			2.52824	321217
			2.52951	320333
			2.53078	325188
			2.53206	323236
			2.53333	326248
			2.5346	320553
			2.53587	332782
			2.53714	331856
			2.53841	331449
			2.53968	335959
			2.54095	343814
[truncated: 5,868 more rows]

## Sheet: Fig.3f
	-0.65885	-0.64981	-0.64077	-0.63173	-0.62269	-0.61365	-0.60461	-0.59557	-0.58654	-0.5775	-0.56846	-0.55942	-0.55038	-0.54134	-0.5323	-0.52326	-0.51422	-0.50518	-0.49614	-0.4871	-0.47807	-0.46903	-0.45999	-0.45095	-0.44191	-0.43287	-0.42383	-0.41479	-0.40575	-0.39671	-0.38767	-0.37863	-0.36959	-0.36056	-0.35152	-0.34248	-0.33344	-0.3244	-0.31536	-0.30632	-0.29728	-0.28824	-0.2792	-0.27016	-0.26112	-0.25208	-0.24305	-0.23401	-0.22497
-0.65885	-3	-4	-4	-5	-4	-5	-3	-3	-2	-2	-2	-2	-6	-4	-4	-4	-4	-4	-3	-3	-3	-3	-3	-9	-16	-13	-5	0	1	-4	-2	-6	-3	1	0	-3	-4	3	4	0	0	1	0	0	-5	-5	-1	-1	0
-0.64981	-4	8	7	4	2	0	-2	-2	-3	-2	-2	-2	-7	-4	-5	-5	-6	-7	-7	-7	-8	-7	-6	-8	-16	-16	-4	-1	0	-3	-2	-7	-1	2	1	-1	-3	3	4	0	0	2	2	0	-5	-4	-1	-2	-3
-0.64077	-4	7	24	14	2	-1	3	7	3	0	0	0	-8	-4	-6	-5	-6	-7	-8	-7	-6	-5	-4	-5	-15	-16	-2	0	1	-1	-2	-7	-1	2	1	0	-3	1	2	0	0	5	4	0	-4	-2	0	0	-1
-0.63173	-5	4	14	14	2	-2	2	7	4	0	1	0	-7	-4	-4	-2	-2	-3	-5	-2	-2	-1	-1	-4	-13	-18	-2	0	1	-1	-2	-8	0	1	1	1	-2	0	0	-1	-2	-3	-4	-5	-5	-5	-3	-3	-2
-0.62269	-4	2	2	2	2	-2	1	1	1	0	0	0	-7	-1	-2	-1	0	-3	-5	-4	-6	-7	-8	-7	-12	-16	-2	0	1	-1	-3	-8	-2	-3	-4	-6	-6	-6	-5	-4	-3	-1	0	0	-2	1	1	1	1
-0.61365	-5	0	-1	-2	-2	-2	-4	-4	-4	-4	-4	-4	-6	-4	-3	-2	-1	-3	-4	-1	-2	1	-2	-2	-10	-14	-1	2	2	-1	-3	-9	0	1	1	0	0	-4	-3	-3	-2	-1	-1	-1	-2	0	0	0	0
-0.60461	-3	-2	3	2	1	-4	1	1	0	0	0	0	-4	0	0	-3	1	-1	-2	0	-3	0	-4	-1	-8	-11	-1	0	0	-2	-3	-8	-2	-2	-2	-3	-3	-5	-4	-4	-4	-4	-3	-3	-2	-2	0	0	0
-0.59557	-3	-2	7	7	1	-4	1	7	0	0	1	-1	-3	0	2	-3	1	-1	-1	0	-3	-2	-6	-1	-6	-9	0	0	0	-3	-3	-7	-6	-6	-5	-6	-5	-5	-5	-5	-5	-5	-4	-4	-3	-2	0	0	0
-0.58654	-2	-3	3	4	1	-4	0	0	-2	-2	-2	-2	-2	0	0	-3	1	-1	0	0	-3	-4	-7	-5	-6	-7	-6	-6	-6	-8	-9	-9	-9	-7	-6	-5	-4	-3	-3	-4	-2	-1	-1	-2	-1	-2	-2	-2	-2
-0.5775	-2	-2	0	0	0	-4	0	0	-2	0	-3	-2	-1	-2	-3	-2	-2	-2	-2	-2	-3	-3	-6	-2	-2	-3	-1	-1	0	-7	-6	-7	-1	-2	0	0	1	0	-2	-5	-2	3	4	0	1	4	3	2	0
-0.56846	-2	-2	0	1	0	-4	0	1	-2	-3	-4	-4	-3	-2	-3	-2	-3	-4	-4	-3	-3	-2	-5	0	0	0	2	2	0	-9	-7	-7	-2	-4	-4	-5	-6	-6	-6	-5	-5	-3	-1	0	1	1	2	2	0
-0.55942	-2	-2	0	0	0	-4	0	-1	-2	-2	-4	-5	-6	-6	-7	-7	-7	-6	-6	-6	-6	-6	-4	-3	-3	-1	0	0	0	-8	-8	-7	-2	-5	0	3	2	1	-1	-5	-4	0	0	0	1	2	2	0	2
-0.55038	-6	-7	-8	-7	-7	-6	-4	-3	-2	-1	-3	-6	0	0	0	-1	-1	-1	-2	-2	-5	-3	-5	-1	-1	0	0	0	0	-6	-8	-7	-3	-6	0	-1	-1	-1	-1	-5	-4	-1	0	0	0	0	1	-3	2
-0.54134	-4	-4	-4	-4	-1	-4	0	0	0	-2	-2	-6	0	3	2	-1	1	0	0	0	-5	-3	-4	-3	-3	-2	-2	-1	0	-3	-6	-7	-3	-5	-4	-4	-3	-1	-1	-6	-6	-2	0	-1	1	6	5	-6	2
-0.5323	-4	-5	-6	-4	-2	-3	0	2	0	-3	-3	-7	0	2	1	0	-2	-4	-5	-5	-5	-4	-4	-1	-1	0	0	0	0	0	-3	-6	-3	-3	-3	-4	-3	-2	-2	-6	-6	-3	0	-1	0	7	7	-10	5
-0.52326	-4	-5	-5	-2	-1	-2	-3	-3	-3	-2	-2	-7	-1	-1	0	0	2	3	4	3	-4	-5	-4	1	6	5	4	2	1	0	-2	-5	-2	0	-1	-4	-5	-7	-8	-9	-11	-10	-8	-7	-5	-4	-3	-11	-1
-0.51422	-4	-6	-6	-2	0	-1	1	1	1	-2	-3	-7	-1	1	-2	2	9	6	3	3	-3	-6	-5	2	2	1	0	-1	-1	-3	-3	-4	-2	-2	-1	-2	-1	-1	-2	-4	-4	-3	-1	0	0	1	0	-7	0
-0.50518	-4	-7	-7	-3	-3	-3	-1	-1	-1	-2	-4	-6	-1	0	-4	3	6	6	3	3	-2	-6	-4	-1	-1	-1	-1	-1	1	2	3	-2	0	3	5	10	10	9	-2	-3	-3	-3	-2	0	0	1	0	-3	-1
-0.49614	-3	-7	-8	-5	-5	-4	-2	-1	0	-2	-4	-6	-2	0	-5	4	3	3	2	2	-1	-7	-3	1	1	1	1	1	1	3	3	0	0	3	2	1	1	1	-3	-3	-2	-4	-3	-2	-2	-2	-3	-1	-1
-0.4871	-3	-7	-7	-2	-4	-1	0	0	0	-2	-3	-6	-2	0	-5	3	3	3	2	4	0	-6	-1	1	1	1	0	0	0	-1	-2	-3	-4	-6	-5	-5	-5	-5	-4	-4	-5	-4	-4	-5	-4	-3	-2	0	1
-0.47807	-3	-8	-6	-2	-6	-2	-3	-3	-3	-3	-3	-6	-5	-5	-5	-4	-3	-2	-1	0	0	-7	-1	0	2	-1	-1	-1	-1	1	0	0	-1	-2	-1	-1	-1	0	-5	-1	0	-5	-5	0	0	0	0	-2	-4
-0.46903	-3	-7	-5	-1	-7	1	0	-2	-4	-3	-2	-6	-3	-3	-4	-5	-6	-6	-7	-6	-7	-6	-6	-5	-3	-3	-2	-2	-3	0	0	0	0	1	1	1	1	1	-6	-1	0	-5	-5	0	2	3	0	2	2
-0.45999	-3	-6	-4	-1	-8	-2	-4	-6	-7	-6	-5	-4	-5	-4	-4	-4	-5	-4	-3	-1	-1	-6	0	0	0	-4	-1	-2	-5	-2	-3	-3	-3	-2	-3	-2	-2	-1	-5	0	1	-5	-4	0	4	4	0	2	1
-0.45095	-9	-8	-5	-4	-7	-2	-1	-1	-5	-2	0	-3	-1	-3	-1	1	2	-1	1	1	0	-5	0	3	2	-4	-1	-2	-6	-2	-3	-2	-1	0	0	0	0	0	-5	0	1	-5	-4	-1	-1	-3	-5	-8	-6
-0.44191	-16	-16	-15	-13	-12	-10	-8	-6	-6	-2	0	-3	-1	-3	-1	6	2	-1	1	1	2	-3	0	2	1	-4	-2	-2	-4	-3	-3	-1	0	2	2	4	4	4	-5	1	2	-5	-4	-2	-3	-5	-6	-4	-2
-0.43287	-13	-16	-16	-18	-16	-14	-11	-9	-7	-3	0	-1	0	-2	0	5	1	-1	1	1	-1	-3	-4	-4	-4	-5	-5	-5	-5	-4	-3	0	0	4	5	7	7	4	-4	2	3	-5	-4	-1	0	-2	-3	-1	1
-0.42383	-5	-4	-2	-2	-2	-1	-1	0	-6	-1	2	0	0	-2	0	4	0	-1	1	0	-1	-2	-1	-1	-2	-5	2	2	-1	-1	4	4	0	3	3	3	1	0	-3	-2	-3	-5	-5	-4	-2	0	0	2	2
-0.41479	0	-1	0	0	0	2	0	0	-6	-1	2	0	0	-1	0	2	-1	-1	1	0	-1	-2	-2	-2	-2	-5	2	4	1	-1	5	6	0	2	5	4	2	2	0	2	2	-3	-4	0	2	1	0	0	-2
-0.40575	1	0	1	1	1	2	0	0	-6	0	0	0	0	0	0	1	-1	1	1	0	-1	-3	-5	-6	-4	-5	-1	1	4	-1	3	7	0	1	7	7	5	1	0	4	3	-4	-4	0	7	7	0	1	2
-0.39671	-4	-3	-1	-1	-1	-1	-2	-3	-8	-7	-9	-8	-6	-3	0	0	-3	2	3	-1	1	0	-2	-2	-3	-4	-1	-1	-1	0	0	2	-1	0	7	8	4	1	0	4	3	-4	-5	0	10	14	-2	1	0
-0.38767	-2	-2	-2	-2	-3	-3	-3	-3	-9	-6	-7	-8	-8	-6	-3	-2	-3	3	3	-2	0	0	-3	-3	-3	-3	4	5	3	0	-2	-4	-5	-5	-5	-4	-2	-1	0	2	2	-4	-5	0	8	10	-4	0	0
-0.37863	-6	-7	-7	-8	-8	-9	-8	-7	-9	-7	-7	-7	-7	-7	-6	-5	-4	-2	0	-3	0	0	-3	-2	-1	0	4	6	7	2	-4	3	-4	-1	0	1	2	2	1	3	1	-3	-3	0	6	7	-4	0	0
-0.36959	-3	-1	-1	0	-2	0	-2	-6	-9	-1	-2	-2	-3	-3	-3	-2	-2	0	0	-4	-1	0	-3	-1	0	0	0	0	0	-1	-5	-4	-4	-5	-6	-5	-5	-4	-3	-2	-1	-2	-1	0	3	4	-3	0	0
-0.36056	1	2	2	1	-3	1	-2	-6	-7	-2	-4	-5	-6	-5	-3	0	-2	3	3	-6	-2	1	-2	0	2	4	3	2	1	0	-5	-1	-5	-1	-3	-3	-3	-4	-4	-4	-3	-4	-3	-3	-4	-5	-6	-6	-5
-0.35152	0	1	1	1	-4	1	-2	-5	-6	0	-4	0	0	-4	-3	-1	-1	5	2	-5	-1	1	-3	0	2	5	3	5	7	7	-5	0	-6	-3	0	0	-2	-4	-6	-7	-9	-10	-8	-8	-6	-6	-5	-5	-5
-0.34248	-3	-1	0	1	-6	0	-3	-6	-5	0	-5	3	-1	-4	-4	-4	-2	10	1	-5	-1	1	-2	0	4	7	3	4	7	8	-4	1	-5	-3	0	5	-1	1	1	0	-2	-3	-4	-5	-6	-7	-6	-6	-5
-0.33344	-4	-3	-3	-2	-6	0	-3	-5	-4	1	-6	2	-1	-3	-3	-5	-1	10	1	-5	-1	1	-2	0	4	7	1	2	5	4	-2	2	-5	-3	-2	-1	-3	-4	-6	-8	-10	-9	-7	-5	-4	-1	-1	0	-5
-0.3244	3	3	1	0	-6	-4	-5	-5	-3	0	-6	1	-1	-1	-2	-7	-1	9	1	-5	0	1	-1	0	4	4	0	2	1	1	-1	2	-4	-4	-4	1	-4	0	0	0	-1	0	0	0	-6	2	2	0	-7
-0.31536	4	4	2	0	-5	-3	-4	-5	-3	-2	-6	-1	-1	-1	-2	-8	-2	-2	-3	-4	-5	-6	-5	-5	-5	-4	-3	0	0	0	0	1	-3	-4	-6	1	-6	0	4	1	-1	1	10	5	-7	3	3	-1	-7
-0.30632	0	0	0	-1	-4	-3	-4	-5	-4	-5	-5	-5	-5	-6	-6	-9	-4	-3	-3	-4	-1	-1	0	0	1	2	-2	2	4	4	2	3	-2	-4	-7	0	-8	0	1	2	-1	2	6	6	-9	3	3	-2	-7
-0.29728	0	0	0	-2	-3	-2	-4	-5	-2	-2	-5	-4	-4	-6	-6	-11	-4	-3	-2	-5	0	0	1	1	2	3	-3	2	3	3	2	1	-1	-3	-9	-2	-10	-1	-1	-1	-1	-1	0	0	-10	0	0	-4	-6
-0.28824	1	2	5	-3	-1	-1	-4	-5	-1	3	-3	0	-1	-2	-3	-10	-3	-3	-4	-4	-5	-5	-5	-5	-5	-5	-5	-3	-4	-4	-4	-3	-2	-4	-10	-3	-9	0	1	2	-1	2	2	2	-10	2	2	-6	-5
-0.2792	0	2	4	-4	0	-1	-3	-4	-1	4	-1	0	0	0	0	-8	-1	-2	-3	-4	-5	-5	-4	-4	-4	-4	-5	-4	-4	-5	-5	-3	-1	-3	-8	-4	-7	0	10	6	0	2	10	4	-8	4	2	-7	-2
-0.27016	0	0	0	-5	0	-1	-3	-4	-2	0	0	0	0	-1	-1	-7	0	0	-2	-5	0	0	0	-1	-2	-1	-4	0	0	0	0	0	0	-3	-8	-5	-5	0	5	6	0	2	4	2	-7	0	0	-8	-1
-0.26112	-5	-5	-4	-5	-2	-2	-2	-3	-1	1	1	1	0	1	0	-5	0	0	-2	-4	0	2	4	-1	-3	0	-2	2	7	10	8	6	3	-4	-6	-6	-4	-6	-7	-9	-10	-10	-8	-7	-5	-3	-2	-6	0
-0.25208	-5	-4	-2	-5	1	0	-2	-2	-2	4	1	2	0	6	7	-4	1	1	-2	-3	0	3	4	-3	-5	-2	0	1	7	14	10	7	4	-5	-6	-7	-1	2	3	3	0	2	4	0	-3	4	2	-5	0
-0.24305	-1	-1	0	-3	1	0	0	0	-2	3	2	2	1	5	7	-3	0	0	-3	-2	0	0	0	-5	-6	-3	0	0	0	-2	-4	-4	-3	-6	-5	-6	-1	2	3	3	0	2	2	0	-2	2	2	-4	1
-0.23401	-1	-2	0	-3	1	0	0	0	-2	2	2	0	-3	-6	-10	-11	-7	-3	-1	0	-2	2	2	-8	-4	-1	2	0	1	1	0	0	0	-6	-5	-6	0	0	-1	-2	-4	-6	-7	-8	-6	-5	-4	-3	-2
-0.22497	0	-3	-1	-2	1	0	0	0	-2	0	0	2	2	2	5	-1	0	-1	-1	1	-4	2	1	-6	-2	1	2	-2	2	0	0	0	0	-5	-5	-5	-5	-7	-7	-7	-6	-5	-2	-1	0	0	1	-2	3
-0.21593	-11	-10	-9	-8	-5	-3	-2	0	-3	0	3	4	2	0	2	-2	0	-2	-1	2	-3	2	1	-4	1	5	3	-3	2	1	1	0	1	-3	-4	-4	0	0	3	3	0	1	1	2	0	3	0	-3	3
-0.20689	-1	-4	-2	-4	0	-2	0	0	-3	0	4	4	2	-1	1	-2	-1	-3	-1	3	0	1	1	-1	5	5	2	-6	0	0	-3	-6	-7	-7	-7	-5	-3	-1	0	0	0	1	3	3	2	3	-1	-3	2
-0.19785	0	-4	-2	-4	0	-2	0	0	-2	-3	3	3	1	-4	-1	-3	-2	-5	-1	2	0	0	0	0	2	3	0	-6	0	4	3	2	1	0	-5	-4	-5	-5	-4	-3	-2	-2	0	0	0	-1	-3	-4	-2
-0.18881	0	-3	-2	-5	1	-2	0	1	-2	-4	4	4	2	-5	-3	-1	-1	-5	0	4	3	0	-3	-6	-5	-2	0	-5	-1	2	2	1	1	0	-5	-4	-3	-4	-5	-7	-5	-6	-5	-5	-5	-4	-5	-4	-4
-0.17977	-1	-2	-2	-5	2	-1	0	1	-2	-6	4	4	2	-6	-6	-1	-2	-6	0	4	2	0	-2	-4	-4	-2	-1	-4	-2	0	0	-1	-2	-2	-5	-6	-6	-7	-6	-10	-6	-6	-4	-4	-4	-3	-8	-4	-2
-0.17073	1	-1	-2	-4	2	-1	0	1	-2	-8	2	2	1	-4	-4	0	-2	-6	0	0	-2	-3	-5	-5	-6	-5	-5	-5	-5	-5	-5	-6	-7	-8	-8	-9	-9	-8	-7	-11	-6	-6	-5	-4	-4	-2	-10	-4	0
-0.16169	1	0	-2	-3	1	-1	0	1	-2	-7	2	2	2	-3	-2	0	-2	-7	0	1	0	0	-1	-1	-2	-1	-3	-3	-5	-5	-6	-7	-7	-7	-6	-7	-7	-7	-7	-9	-9	-8	-8	-8	-8	-6	-7	-5	-5
-0.15265	0	1	-2	-2	2	-1	0	1	-1	-5	2	2	2	-2	0	2	-1	-8	0	2	2	-1	0	0	0	0	-6	-1	-6	-2	-3	-4	-4	-4	-4	-5	-5	-2	-1	-4	0	2	2	2	2	-2	-5	-3	-3
-0.14361	-3	-2	-2	-2	0	0	0	0	0	-4	0	0	0	-1	0	0	-1	-9	0	0	0	-1	-2	-2	-3	-2	-6	-1	-6	-1	1	2	3	5	-4	-6	-5	-1	3	-2	-1	3	4	3	3	-3	-2	-2	-5
-0.13457	3	3	0	0	2	0	1	1	0	-2	0	0	0	-1	0	0	-1	-9	0	0	0	-1	-1	-2	-1	-1	-5	0	-7	-2	4	3	3	7	-4	-7	-4	-1	3	-1	-1	1	3	1	0	-5	0	-1	-6
-0.12554	2	1	0	0	0	0	-1	-2	-3	-2	-2	-1	0	-1	0	0	-1	-10	-1	-1	-2	-3	-4	-5	-5	-7	-7	-5	-7	-2	1	3	2	6	-4	-7	-4	-2	2	0	-1	1	4	2	0	-6	-1	-2	-6
-0.1165	-2	-2	-2	-1	0	0	1	2	0	0	0	0	2	0	1	1	-1	-10	-1	1	2	2	1	1	1	0	-2	-1	-7	-4	-5	-5	-3	-2	-4	-7	-4	-3	0	-1	-1	0	0	0	-1	-6	-4	-5	-5
-0.10746	-1	-1	-2	-3	-2	-2	-2	-1	-1	0	-1	-1	-1	0	0	0	-1	-9	-1	0	3	2	4	4	4	1	0	0	-8	-2	-1	-2	-2	-2	-4	-6	-3	-5	0	-1	-2	-1	0	0	-1	-6	-3	-4	-5
-0.09842	-6	-4	-3	-1	0	0	0	0	0	0	-3	0	-1	-1	-1	0	0	-8	-1	0	1	2	2	2	2	-2	0	0	-8	-2	0	0	0	3	-4	-5	-3	-6	-3	-1	-2	-3	3	3	0	-5	-1	-3	-5
-0.08938	-2	-1	0	0	1	1	2	1	0	0	-4	0	0	0	-1	-1	-1	-8	-1	-2	-1	-1	-1	-2	-2	-4	-3	-2	-9	-3	0	0	-1	1	-4	-5	-4	-8	-6	-1	-2	-4	0	-1	-2	-4	-2	-2	-1
-0.08034	-1	0	1	2	4	2	3	3	1	1	-5	5	5	0	1	0	-1	-6	-1	-2	-3	-3	-3	-4	-4	-5	-5	-6	-8	-6	-7	-7	-6	-5	-4	-4	-4	-10	-7	-2	-2	-4	-1	0	-1	-4	3	1	0
-0.0713	1	2	2	4	6	2	3	3	1	2	-5	5	2	0	-3	-5	-8	-9	-9	-8	-9	-8	-8	-8	-8	-9	-9	-9	-8	-6	-4	-4	-5	-1	-3	-3	-3	-7	-5	-1	-1	-3	-2	0	-1	-2	4	1	0
-0.06226	5	3	2	8	7	3	3	3	2	3	-4	6	5	0	0	1	-2	-3	-4	-7	-6	-4	-2	-1	-3	-3	0	0	-8	-5	-3	-6	-7	-6	-5	-4	-4	-6	-3	0	-1	-2	-3	0	-1	-2	-2	-2	-3
-0.05322	5	2	2	8	8	3	1	-1	-3	-3	-3	-1	1	0	-1	2	-3	-3	-1	-3	-4	-2	-1	0	-7	-3	3	0	-7	-6	-6	-1	-2	-5	-7	-8	-6	-5	-2	0	0	0	-2	0	-1	-2	-1	-2	-3
-0.04418	5	1	1	5	4	2	0	-1	-3	-3	-3	-1	0	0	-2	0	-4	-3	-1	-3	-5	-5	-4	-4	-6	-3	-3	-4	-5	-6	-8	-2	0	-5	-4	-3	-5	-4	0	3	1	0	-2	0	0	-2	3	0	1
-0.03514	-4	-6	-6	-8	-5	-3	-1	0	1	3	-2	3	3	0	-3	1	-5	-3	0	-1	0	-4	0	0	-2	-2	0	0	-4	-6	-4	-5	-4	-3	-4	-3	-5	-3	0	2	3	1	-1	0	0	-2	3	-1	1
-0.0261	1	-2	0	0	0	0	-1	-1	-1	0	-2	1	2	0	-4	0	-7	-3	-1	0	0	-4	0	-1	0	-2	0	0	-4	-5	-2	0	0	-2	-6	-5	-5	-2	0	-1	-1	-2	-3	-3	-4	-4	-4	-4	-3
-0.01706	-2	-4	-4	-4	-3	-2	-2	0	0	1	-1	1	2	-1	-5	0	-8	-3	-2	0	1	-1	4	4	3	-1	2	2	-3	-2	0	2	4	-1	-7	-6	-4	-2	-2	-4	-5	-5	-6	-5	-5	-4	-3	-3	-1
-0.00802	0	-5	-2	-4	-6	-5	-4	-2	0	1	-1	3	4	-1	-4	-2	-10	-3	-3	0	2	0	3	2	2	0	1	1	-2	0	1	0	-1	-2	-6	-6	-5	-4	-4	-3	-3	-3	-3	-3	-3	-3	-4	-4	-4
0.00101	-4	-6	-6	-9	-11	-11	-9	-7	-5	-2	-2	0	0	-1	-3	-4	-10	-3	-4	0	1	2	6	6	5	2	1	2	-1	1	2	1	1	0	-6	-8	-2	0	0	1	0	0	-1	-3	0	-4	-1	-3	-1
0.01005	-5	-6	-6	-6	-6	-5	-5	-4	-3	-3	-3	-2	-2	-2	-1	-5	-9	-3	-6	0	0	4	7	12	13	4	2	2	-1	3	5	4	5	0	-4	-7	-1	0	0	2	3	4	-1	-3	1	-4	2	-3	-1
0.01909	-6	-7	-7	-7	-8	-8	-7	-6	-6	-4	-3	-3	-2	-1	0	-5	-8	-3	-6	0	-1	2	2	2	3	4	3	2	-1	4	5	4	6	0	-1	-4	0	0	-1	3	5	5	-1	-3	1	-5	1	-3	-2
0.02813	-8	-10	-8	-7	-5	-4	-4	-4	-4	-5	-6	-9	-8	-5	-2	-2	-6	-3	-5	0	-4	6	5	3	0	0	-1	-2	-2	0	0	0	1	-1	-1	-3	0	0	-1	2	4	4	-1	-3	1	-5	0	-4	-2
0.03717	-5	-5	-4	-3	-2	-2	-2	-3	-4	-4	-4	-5	-3	-2	0	0	-4	-3	-4	1	-4	1	1	0	0	0	0	0	-1	2	3	2	3	-1	0	-1	0	0	-1	-2	-3	-3	-3	-3	-3	-6	-3	-4	-2
0.04621	0	-2	-1	-4	-3	-5	-6	-6	-3	0	1	3	0	1	5	1	-3	-3	-3	3	-2	5	5	4	4	4	4	0	-2	2	0	0	4	-3	0	-1	0	-1	-3	-5	-6	-6	-7	-6	-6	-7	-4	-5	-1
0.05525	0	-2	-1	-3	-2	-1	0	-2	5	-1	5	2	0	2	6	3	-1	-2	-3	4	2	7	6	13	10	7	3	0	-2	0	-1	0	2	-5	1	0	0	0	-2	-1	-2	-3	-3	-4	-4	-8	-2	-5	-1
0.06429	0	-2	0	-1	-2	0	0	-1	0	-4	1	1	0	2	6	5	0	-2	-3	6	4	6	4	1	-1	-4	-7	-6	-3	0	-4	-1	6	-6	2	0	-1	0	-3	-2	-1	-1	-4	-4	-3	-9	-4	-4	-2
0.07333	-2	-2	0	0	-3	0	3	0	2	-6	0	-2	-2	-3	-4	-4	-4	-4	-4	-5	-7	-9	-10	-8	-6	-4	-3	-1	-1	-1	-7	0	3	-5	4	1	-1	0	-2	-3	-2	-3	-5	-4	0	-8	-4	-2	-3
0.08237	-3	-5	-6	-8	-7	-6	-4	-3	-2	-5	-1	-3	-4	-5	-6	-7	-8	-5	-3	0	0	3	3	6	6	6	1	0	0	-2	-8	0	1	-5	4	1	-2	-1	-3	-3	-3	-4	-4	-3	0	-7	-4	-3	-4
0.09141	-3	-2	-2	-2	-4	-3	-4	-4	-3	-3	-2	-3	-2	-1	-1	0	0	-3	-4	7	8	3	2	8	6	4	0	-2	-6	-7	-5	-1	0	-4	3	1	-3	-2	-4	-4	-6	-7	-5	-4	-3	-5	-4	-5	-5
0.10045	-2	-2	-2	-2	-5	-3	-3	-3	-4	-3	-3	-4	-4	-4	-4	-4	-3	-3	-5	0	2	2	1	4	3	3	-1	-2	0	-1	-2	-2	-2	-2	-1	0	-3	-3	-5	-5	-8	-7	-4	-4	-4	-4	-2	-2	-3
0.10949	-4	-3	-2	-2	-5	-2	-2	-2	-2	-2	-2	-6	-4	-5	-5	-5	-4	-3	-5	0	2	1	1	4	5	5	-3	-3	1	0	-1	-2	-2	-2	-2	-1	-3	-3	-5	-5	-8	-4	-2	-2	-5	-2	-1	1	0
0.11852	-10	-8	-6	-5	-5	-4	-4	-3	-2	-1	0	-8	0	1	1	1	1	-4	-5	10	12	1	0	2	13	4	-4	-4	0	-4	-8	-7	-3	-1	2	0	-1	-2	-7	-7	-8	-2	-1	-2	-4	0	0	1	0
0.12756	0	0	-1	1	-4	0	-1	1	-2	-2	-3	-8	-2	-1	-1	-1	-1	-4	-5	-1	0	0	0	0	1	1	-4	-5	0	0	-1	-1	0	0	0	-1	0	-1	-7	-8	-7	0	0	-2	-5	0	0	3	3
0.1366	1	0	-1	1	-4	0	-1	5	5	2	-3	-6	-3	-2	-1	-1	-2	-4	-4	-1	1	0	-1	-1	9	0	-2	-5	6	11	2	2	3	2	1	-2	0	-1	-7	-9	-6	-2	-1	-2	-3	0	0	4	4
0.14564	2	1	-2	0	-3	1	-2	-1	-2	-2	-6	-5	0	0	0	-2	-1	-4	-3	0	0	0	-2	-2	4	0	-1	-5	4	4	2	2	2	1	1	-3	0	0	-6	-7	-4	-4	-4	-5	-4	-3	-1	0	0
0.15468	1	0	-3	-2	-3	1	-2	3	4	0	-5	-4	0	-1	-3	-4	-3	-4	-4	0	0	-1	-4	-5	0	-1	0	-5	0	0	-1	-1	-1	-2	-2	-5	-3	-3	-6	-8	-3	-3	-2	-1	-2	0	0	3	8
0.16372	0	0	-3	-3	-4	-7	-6	-3	0	0	-3	-3	3	6	2	-2	-1	-3	-3	-3	-4	-4	-4	-5	-5	-6	-6	-7	-8	-7	-6	-5	-3	-1	0	-5	2	0	-5	-7	-2	2	1	-1	-2	0	0	3	12
0.17276	4	2	-3	-4	-2	2	-1	-1	-2	-1	-2	-2	4	4	2	-2	0	-2	-3	-2	-3	-3	-5	-5	-3	-4	-5	-7	-10	-9	-8	-5	-2	-1	0	-4	3	1	-4	-6	-2	2	2	-1	-2	0	0	2	8
0.1818	4	3	-2	-5	-2	-1	-2	-2	-3	-2	-2	-3	-3	-4	-4	-4	-4	-2	-2	-1	-1	-1	-6	-5	-5	-5	-2	-4	-4	-4	-5	-5	-5	-4	-3	-3	-2	-2	-4	-6	-2	0	0	0	-2	0	0	1	1
0.19084	1	1	-2	-6	-2	-4	-4	-5	-4	-3	-1	-1	0	2	3	0	2	0	-1	-1	4	-1	-6	-5	-7	-5	1	-2	-1	-2	-4	-5	-5	-4	-3	-2	-1	-1	-3	-6	-3	1	0	0	-3	-1	0	0	0
0.19988	4	4	-2	-6	-2	1	0	-6	0	-3	-2	-3	-2	-1	0	0	1	0	0	-2	4	-1	-6	-6	-8	-5	0	-2	-2	-3	-4	-5	-5	-6	-6	-6	-7	-7	-7	-7	-7	-7	-7	-6	-5	-3	-1	0	1
0.20892	3	3	-2	-5	-2	0	0	-3	-2	-2	-2	-2	-2	-1	0	-1	0	0	0	-3	1	-1	-5	-6	-7	-5	1	-1	1	0	0	-2	-2	0	-2	0	0	-1	-3	-5	-5	-5	-5	-3	-6	-4	0	2	5
0.21796	-2	-1	-1	-5	-2	-1	0	0	0	0	-3	-2	-2	-3	-5	-7	-7	-5	-3	-5	0	-2	-6	-7	-7	-6	1	-2	3	6	2	0	-5	1	-2	0	4	0	-2	-3	-4	-1	-2	-2	-7	-5	-2	-2	-3
0.227	3	5	0	-4	-2	0	0	0	-1	-1	-5	-4	-6	-7	-9	-10	-12	-12	-12	-11	-9	-8	-7	-7	-5	-6	-2	-2	0	0	0	0	-6	0	-4	-1	2	0	-3	-2	-2	0	0	-1	-9	-6	-3	-4	-4
0.23603	2	5	0	-2	-1	-1	-1	2	6	1	-7	-2	4	2	2	0	3	0	0	-5	-1	-2	-5	-6	-5	-7	-4	-4	-4	-5	-4	-4	-5	-2	-4	-2	0	0	-2	-2	-1	0	1	-3	-10	-8	0	1	0
0.24507	2	4	0	-1	0	-1	-2	4	7	1	-9	-2	3	0	2	0	3	0	1	-6	2	-1	-4	-5	-4	-8	-3	-2	0	0	0	0	-3	-1	-4	-2	1	-1	-2	-1	0	0	0	-4	-8	-9	-1	-2	-3
0.25411	1	3	1	0	1	-1	-3	4	7	1	-8	-3	1	-1	2	-1	3	0	1	-6	-1	-3	-5	-7	-7	-8	-6	-5	-5	-6	-6	-7	-7	-8	-8	-8	-7	-5	-4	-3	-3	-2	-2	-4	-7	-9	-4	-5	-6
0.26315	-2	0	1	1	2	0	-4	5	7	0	-5	-4	0	-3	1	-1	1	0	0	-7	-1	-1	-4	-4	-2	-9	-7	-2	-1	-2	-2	-3	-3	-4	-5	-6	-7	-9	-10	-9	-7	-6	-4	-5	-7	-9	-1	0	0
0.27219	-7	-8	-7	-5	-3	-2	-5	0	0	0	-3	-5	-1	-4	0	-1	0	0	0	-7	0	-1	-4	-4	-1	-8	-8	-2	0	-2	-2	-3	-4	-4	-5	-5	-4	-4	-3	-2	-1	0	-4	-6	-7	-9	-1	2	0
0.28123	0	-2	-2	-1	0	0	-6	5	4	0	-1	-6	-3	-4	-2	-4	-6	-5	-5	-6	-4	-4	-4	-5	-4	-8	-7	-5	-5	-6	-6	-6	-4	-3	-5	-4	0	-2	0	1	6	4	-6	-7	-7	-9	-2	2	0
0.29027	-4	-5	-4	-3	-1	0	-5	4	3	-1	0	-5	-4	-2	-3	-6	-8	-8	-7	-5	-2	-2	-2	-5	0	-6	-5	-2	-2	-4	-6	-8	-9	-11	-11	-9	-7	-5	-2	0	2	4	-7	-6	-6	-8	-2	3	0
0.29931	0	0	0	1	2	1	-5	4	2	-2	1	-4	-3	0	-2	-4	-5	-5	-3	-4	0	-1	-2	-6	-1	-5	-3	-2	-1	0	-2	-4	-4	-2	-4	-2	0	-1	0	-1	-3	-5	-8	-6	-7	-8	-3	3	-1
0.30835	1	7	2	8	9	3	-3	5	1	-2	3	-2	-1	1	0	-2	-5	-6	-6	-4	-1	0	-1	-6	-1	-3	-1	-1	-2	1	0	-3	-5	0	-2	0	0	-1	-3	-4	-6	-8	-7	-6	-7	-7	-3	0	-2
0.31739	1	7	2	8	8	2	-3	5	0	-2	5	0	0	1	0	-4	-5	-1	-1	-1	0	-1	0	-7	-1	-3	0	-2	-3	1	0	-6	-6	0	-2	0	-1	-3	-4	-5	-5	-5	-4	-4	-5	-5	-3	-1	-3
0.32643	0	0	0	1	1	1	-2	1	0	-1	1	0	0	-2	-3	-4	-4	-3	-3	-2	-1	-1	-1	-7	-2	-2	0	-2	-2	0	-1	-8	-4	0	-1	0	0	-2	3	3	7	3	-3	-3	-3	-4	-3	2	-4
0.33547	1	2	1	2	2	1	-2	1	0	0	0	0	0	0	0	-2	2	1	-4	0	0	-1	0	-5	-5	-6	-6	-3	-2	0	-1	-6	-3	0	0	1	0	-3	-1	0	0	0	-2	-3	-1	-2	-4	-1	-5
0.34451	0	4	1	4	2	1	-2	0	-1	-3	-3	-6	-6	-5	-3	-2	-1	1	-4	0	1	0	0	-3	-3	-3	-4	-4	-3	-2	0	-4	-1	0	0	3	3	-3	2	1	1	0	-1	-2	0	0	-4	1	-3
0.35354	1	2	1	1	0	0	-1	-1	0	0	0	-2	-2	-1	-1	-1	0	1	-3	0	1	0	2	-1	-3	-3	-2	-4	-5	-4	-2	-2	-1	0	0	3	4	-3	2	1	1	-1	-1	-2	1	0	-5	0	-2
0.36258	0	0	0	0	-1	0	-2	0	0	1	1	0	0	-1	-2	-3	-3	-2	-2	0	0	-1	0	-1	-3	-5	-3	-3	-5	-4	-3	-2	-2	-1	-1	0	0	-3	1	0	0	0	0	-2	3	1	-4	0	-1
0.37162	1	2	1	2	-1	2	-1	0	-1	-2	-1	-1	0	-2	0	-1	2	3	-1	0	0	0	0	0	-2	-6	-1	-2	-3	-3	-3	-3	-3	-3	-2	-1	0	-2	2	0	0	0	0	-1	5	3	-4	-1	0
0.38066	-9	-7	-6	-5	-3	-2	-1	0	0	1	2	1	1	-3	0	0	1	2	0	-1	0	0	2	0	-1	-7	-2	-1	-1	-2	-1	-3	-1	0	0	2	4	-2	2	0	-1	0	0	-2	6	4	-4	-2	0
0.3897	1	0	1	1	1	5	-1	-1	0	5	14	13	5	-4	-3	0	0	-2	-5	-8	-10	-9	-8	-7	-6	-9	-3	-3	-2	-4	-2	-3	0	0	0	8	8	0	2	0	-1	1	0	-2	7	6	-2	-2	-3
0.39874	1	-2	0	1	2	7	-1	-2	0	5	14	15	4	-4	-5	0	0	-2	-4	-5	-7	-7	-8	-9	-10	-10	-8	-6	-4	-5	-3	-3	0	0	1	4	4	0	2	0	-1	2	0	-2	4	3	-2	-2	-2
0.40778	1	-3	0	1	4	6	-1	-3	0	4	4	2	0	-4	-6	-1	-2	-2	-2	-3	-2	-2	-2	-2	-1	-9	-2	0	-1	-7	-4	-2	0	0	-1	-2	-3	-4	-5	-7	-8	-9	-8	-7	-7	-5	-6	-6	-5
0.41682	-3	-4	-3	-3	-4	-4	-4	-3	-1	0	1	1	2	-3	-6	0	1	2	1	-4	0	0	0	0	-1	-9	-2	-1	-2	-9	-6	-3	-2	-4	-6	-4	-2	0	1	0	0	3	0	-2	4	4	0	0	3
0.42586	0	-5	0	1	4	3	-1	-3	-1	0	0	0	0	-2	-6	-2	-3	-3	-5	-6	-6	-5	-3	-2	-3	-10	-2	-1	-3	-10	-5	-2	0	0	1	1	2	0	3	1	0	4	0	-2	3	3	1	1	0
0.4349	0	-5	-1	0	4	2	-1	-3	-2	-4	-6	-8	-7	-6	-6	-3	-1	0	0	-4	2	2	1	-2	-3	-9	0	0	-3	-8	-3	0	1	0	1	5	5	0	3	2	0	0	0	-2	-3	-3	-6	-7	-8
0.44394	0	-5	-1	0	0	0	-1	-4	-3	2	3	2	1	0	-6	-2	-1	3	3	-5	2	3	1	-3	-4	-9	0	0	-4	-6	-2	-2	-3	-3	-4	-4	-5	-6	-6	-6	-6	-7	-6	-6	-6	-5	-6	-6	-6
0.45298	0	-5	-1	-1	-2	-4	-5	-6	-5	-3	-2	-2	-1	0	-7	-2	-2	2	3	-5	1	0	-1	-5	-6	-9	0	0	-5	-5	-1	0	0	-1	0	2	6	2	4	3	0	3	0	-2	-1	-1	-4	-6	-8
0.46202	-1	-5	-1	1	2	-1	-1	-4	-4	0	-3	-6	-8	-8	-7	-3	-3	3	4	-5	2	9	1	-6	-6	-9	0	-1	-5	-5	0	1	1	0	0	1	5	4	3	0	-1	-4	-6	-8	-9	-8	-9	-9	-9
0.47105	-1	-4	0	2	2	-6	0	-5	-3	0	0	-1	-4	-6	-7	-6	-4	-1	0	-6	2	3	1	-5	-6	-8	-1	-1	-5	-4	0	2	0	-1	0	0	4	4	3	3	-1	0	0	0	0	-1	-2	-3	-4
0.48009	-7	-7	-6	-5	-5	-7	-3	-5	-2	-1	0	0	0	0	-3	-2	-5	2	1	-6	1	0	0	-4	-5	-8	-1	-2	-5	-3	1	1	0	-1	0	-3	0	0	0	0	-1	0	0	0	0	-1	-2	-3	-5
0.48913	-3	-4	-2	-2	-2	-3	0	-5	0	-3	-1	4	0	1	-1	-1	-6	3	3	-6	-2	-5	-7	-9	-10	-9	-10	-9	-9	-7	-7	-6	-5	-5	-5	-5	-5	-4	-4	-4	-4	-5	-4	-4	-4	-3	-3	-1	-1
0.49817	-4	-5	-2	-2	-1	0	1	-5	1	-4	-3	1	0	1	1	0	-6	3	-1	-6	0	4	2	-1	-2	-6	-3	-4	-4	-3	2	0	-2	-3	-5	-8	-9	-10	-9	-8	-6	-6	-4	-3	-1	-1	-1	0	0
0.50721	-4	-3	-2	-2	-1	-1	0	-5	2	-4	-5	-1	-1	0	-1	-3	-7	-10	-8	-6	-2	4	2	0	-1	-5	-3	-5	-4	-4	2	2	0	0	-2	-10	-4	-4	-3	-1	-3	0	0	0	-1	0	0	0	0
0.51625	-4	-3	1	8	0	7	5	-4	2	-4	-6	-4	-4	-6	-7	-7	-7	-3	-1	-5	-4	0	0	0	0	-3	-4	-5	-5	-6	-6	-6	-5	-5	-5	-8	-5	-4	-2	0	-3	0	2	0	-4	0	0	2	3
0.52529	-4	-2	0	3	-1	3	2	-4	1	-3	-7	-7	-4	-1	-1	-1	-7	0	0	-5	-6	1	1	0	0	-2	-4	-6	-4	-4	3	3	0	0	-3	-6	-4	0	-2	-4	-6	-8	-6	-4	-7	-1	0	1	1
0.53433	-4	-1	0	-1	-2	-3	-4	-5	-4	-2	-8	-9	-5	0	1	1	-7	4	0	-4	-7	1	1	0	0	-1	-4	-6	-4	-5	-6	-4	-3	-2	-3	-3	-4	0	0	0	-2	-3	1	0	-6	-4	-2	0	-2
0.54337	-4	-1	0	5	-2	2	1	-4	-2	-2	-8	-7	-6	-4	-4	-3	-7	-1	0	-4	-7	0	0	0	0	-1	-5	-6	-6	-6	-5	-3	-1	0	-3	-1	-4	0	0	0	-1	-5	-1	0	-3	-7	-3	-3	-4
0.55241	-4	-1	-1	6	-3	2	0	-4	-2	-2	-8	-4	-5	-2	-1	-1	-7	0	-1	-3	-5	-2	-2	-2	-2	-1	-5	-6	-6	-6	-4	-6	-7	-8	-7	-6	-4	-2	0	0	0	-6	0	0	0	-8	-4	-1	-4
0.56145	-4	-1	-2	3	-3	1	0	-4	-4	-6	-6	-3	-4	0	2	0	-6	3	0	-3	-4	-2	-4	-1	-1	-2	-4	-6	-7	-6	-6	-7	-5	-3	-3	0	-1	0	5	7	1	-8	0	0	2	-6	-5	-2	1
0.57049	-4	-1	-3	0	-2	-1	-1	-4	0	-1	-4	0	-3	-1	-1	-2	-6	-4	-4	-4	-3	-4	-7	0	0	0	-4	-5	-8	-7	0	0	1	1	-2	1	0	-1	2	2	2	-9	0	0	5	-4	-6	-2	0
0.57952	-3	-3	-4	-3	-3	-3	-3	-3	-3	-2	-2	-2	-2	-2	-3	-3	-5	-4	-5	-4	-3	-5	-7	1	1	3	-3	-5	-9	-7	0	4	2	3	-1	1	0	-3	-3	-5	-5	-9	-2	0	1	-1	-7	-2	0
0.58856	-4	-1	-5	-1	-1	4	4	-3	0	-1	0	1	-1	0	-1	-2	-4	-1	-1	-1	-2	-7	-3	-3	-4	-4	-6	-6	-8	-7	-5	-5	-5	-5	-6	-6	-6	-5	-3	-2	-1	-9	0	0	1	0	-7	-2	0
0.5976	-2	-1	-6	-1	-1	5	8	-3	0	0	1	5	0	1	1	-2	-4	-2	-3	-4	-3	-8	0	0	0	1	-2	-4	-7	-8	-2	1	1	1	0	0	0	-4	-2	-3	-4	-8	-6	-6	-6	-5	-7	-4	-3
0.60664	-2	-1	-6	0	-1	2	8	-3	0	0	3	2	0	0	0	-2	-3	-2	-2	-4	-6	-8	-9	-8	-6	-3	-1	-3	-5	-8	-3	1	0	-1	-2	-4	-7	-9	-8	-6	-4	-8	-2	0	0	0	-7	-1	0
0.61568	-4	-2	-7	-1	-2	0	0	-4	-2	0	-1	-1	-1	-1	-2	-2	-4	-2	-2	-4	-6	-7	-6	-5	-2	0	-1	-4	-5	-8	-4	0	0	3	2	1	1	0	-1	6	5	-7	-2	3	7	1	-6	0	-1
0.62472	-1	-1	-6	-1	-3	-2	-3	-4	-4	-3	-4	-5	-5	-4	-4	-3	-4	-1	0	-1	-2	-5	2	4	-3	5	-1	-4	-4	-8	-3	0	-1	3	3	0	3	3	0	5	5	-6	-2	2	0	-3	-6	-5	-1
0.63376	0	0	-5	1	-3	-3	1	-3	-1	0	-2	-3	-4	-4	-4	-3	-3	-1	-1	-2	-3	-4	-6	-7	-5	-3	-2	-3	-4	-8	-3	0	-2	3	2	0	1	0	0	-1	-2	-5	-4	-5	-5	-6	-7	-8	-8
0.6428	-6	-5	-5	-4	-4	-4	-2	-4	-2	0	0	0	-3	1	2	-2	-3	3	2	0	-4	-3	6	5	-5	1	0	-3	-7	-9	-6	-3	-2	0	1	0	3	3	2	1	0	-4	-2	-3	-4	-5	-6	-7	-7
0.65184	0	0	-4	-3	-5	-7	-9	-10	-9	-8	-9	-9	-9	-8	-7	-5	-4	-1	0	0	-5	-3	4	4	-6	3	0	-2	-2	-8	-1	-2	-2	4	5	-1	3	4	2	1	0	-3	-2	-3	-3	-3	-2	0	-3
0.66088	0	0	-4	0	-5	-4	-5	-5	-5	-4	-4	-3	-3	-1	0	-2	-2	2	2	0	-5	-3	0	0	-7	-3	-5	-6	-8	-9	-9	-9	-9	-10	-10	-10	-10	-10	-9	-8	-6	-5	-3	-1	0	2	0	0	-4
0.66992	-1	0	-3	0	-5	-5	-8	-7	-4	0	3	2	-4	0	0	-1	0	3	4	0	-4	-2	8	5	-6	0	-3	-4	-2	-8	-1	-4	-2	4	7	-1	3	11	7	0	1	-3	-7	-8	-6	-2	0	0	-5
0.67896	0	0	-2	-2	-5	-5	-7	-8	-9	-7	-6	-4	-4	0	0	-1	0	2	4	1	-3	-3	11	8	-5	2	0	0	0	-7	-1	-4	-2	4	7	-1	3	16	8	0	5	-1	-3	2	0	-1	0	-1	-5
0.688	-3	-1	-1	-1	-4	0	0	0	-5	2	0	0	-5	-1	-3	-4	-6	-7	-7	-7	-6	-4	-3	-2	-4	-1	-1	0	0	-6	-1	-3	-1	-2	-2	-1	0	0	1	0	3	0	-4	0	0	-2	-2	-2	-4
0.69703	-4	-3	-3	-2	-3	-1	0	0	-6	0	0	0	-4	-1	-1	-1	-1	0	0	0	-1	-5	0	0	-3	0	0	0	0	-5	-1	-3	-1	4	3	0	2	1	0	0	-1	-4	-6	-7	-8	-7	-5	-3	-3
0.70607	-4	-4	-4	-5	-6	-6	-7	-8	-8	-7	-8	-7	-5	-4	-3	-1	0	0	0	1	0	-6	0	0	-2	-2	-1	0	0	-4	-1	-2	-1	4	6	0	3	3	2	0	0	-3	-6	-7	-8	-6	-5	-3	-2
0.71511	-2	0	0	-2	-4	-2	-3	-3	-6	-3	-4	-4	-5	-4	-3	-3	-3	-1	-2	-2	-2	-7	-2	-2	-2	-3	-3	-3	-3	-3	-3	-2	-2	-1	-1	0	0	0	0	0	0	0	-5	-1	-1	-2	-3	-3	-3
0.72415	-7	-9	-10	-9	-5	-3	-1	0	-5	1	3	0	-5	-2	-3	3	3	0	0	1	1	-6	0	-1	0	-1	-2	-3	-4	-5	-5	-6	-6	-6	-6	-6	-6	-6	-6	-6	-6	-6	-6	-5	-3	-2	0	-1	1
0.73319	-5	-6	-6	-8	-6	-5	-4	-2	-4	0	0	-1	-6	-2	-4	1	1	0	0	0	0	-5	-3	-3	0	0	-2	0	0	0	0	0	0	0	-1	-2	-3	-4	-5	-6	-7	-7	-6	-5	-3	0	0	-1	2
0.74223	-5	-5	-4	-5	-4	-4	-4	-4	-4	-3	-4	-4	-5	-4	-4	-4	-5	-4	-4	-4	-5	-6	-7	-7	-5	-4	-2	0	0	0	3	1	0	0	2	1	0	-1	-2	-3	-4	-6	-7	-8	-7	-5	-2	-1	2
0.75127	-2	-3	-3	-6	-6	-4	-3	-1	-2	-1	2	-1	-6	-4	-5	3	2	0	0	1	2	-3	-6	-5	2	1	-2	0	-1	-1	-1	0	0	0	1	1	2	2	2	0	1	-1	-5	-4	-6	-7	-5	-3	-1
0.76031	-9	-8	-7	-7	-6	-7	-7	-6	-5	-2	-2	-2	-7	-5	-5	0	0	0	-1	-2	-1	-2	-5	-4	2	6	-1	1	0	1	6	3	0	0	1	0	-1	-3	-4	-5	-5	-7	-7	-8	-8	-9	-8	-6	-5
0.76935	0	1	1	0	-5	2	1	0	-2	-4	-7	-7	-7	-7	-5	-2	-2	-1	-2	-2	-1	-2	-3	-3	3	6	-1	0	1	2	7	4	0	0	0	0	-2	-5	-6	-7	-7	-8	-7	-7	-7	-8	-8	-9	-10
0.77839	-3	-1	1	0	-6	1	6	6	0	-5	0	-5	-6	-7	-5	-4	-2	0	1	2	1	-2	-2	-2	3	1	-1	-1	-2	-2	-2	-2	-3	-3	-3	-4	-5	-7	-8	-10	-11	-12	-11	-9	-7	-6	-4	-3	-2
0.78743	0	0	1	0	-6	1	6	5	0	-6	-1	-5	-5	-5	-4	-3	-5	-5	-6	-6	-5	-4	-3	-2	-1	-1	-2	0	0	1	2	2	0	-1	3	3	2	1	1	0	0	-2	-5	-7	-8	-6	-5	-4	-3
0.79647	1	1	1	0	-6	0	-2	-6	-8	-5	-2	-3	-3	-2	-2	0	10	10	7	4	0	-2	0	0	-1	-4	-5	-5	-4	-2	-1	0	0	0	2	3	4	4	0	2	4	0	-4	-7	-7	-6	-6	-1	0
0.80551	-1	0	0	0	-6	0	0	0	0	-4	-2	-2	-2	0	-1	0	6	7	7	5	0	-3	0	-2	-4	-8	-10	-11	-9	-7	-5	-4	-4	-4	-3	-3	-2	-1	0	0	0	-1	-5	-7	-7	-7	-7	0	3
0.81454	0	0	0	-1	-5	-2	-3	-4	-4	-3	-4	-3	-1	0	0	-1	3	5	5	5	0	-2	2	0	0	-3	-3	-1	0	3	9	8	0	0	10	13	15	4	-1	4	2	0	-4	-5	-5	-6	-6	1	2
0.82358	0	-2	-1	-2	-5	-3	-4	-4	-3	-1	0	1	0	2	0	-4	9	16	17	7	-2	-3	2	1	8	8	-4	-2	0	2	14	7	0	0	8	11	7	1	-2	0	-1	-3	-5	-4	-5	-7	-6	-7	-9
0.83262	-13	-11	-9	-9	-7	-6	-5	-4	-3	-1	-1	0	1	3	0	-6	5	6	5	3	-2	-3	-2	-4	-4	-4	-3	-4	-2	2	2	2	0	0	-3	-6	-8	-7	-4	0	0	-2	-4	-2	-4	-6	-3	1	2
0.84166	-11	-9	-6	-5	-3	-3	2	4	0	0	7	5	1	5	0	-8	3	1	-1	-4	-6	-7	-7	-5	-4	-3	-2	-5	-4	-3	-5	-6	-9	-12	-14	-11	-7	-3	-2	3	1	-1	-2	0	-3	-5	-1	2	1
0.8507	-4	-4	-3	-2	-1	-5	4	5	0	1	6	5	1	2	1	-7	-1	-1	-2	-2	-3	-2	-2	-2	-2	-4	-4	-6	-7	-4	-4	-4	-4	-5	-5	-5	-6	-7	-8	-10	-10	-10	-9	-6	-4	-5	-1	0	0
0.85974	-5	-8	-8	-6	-2	-7	1	3	-2	0	6	6	1	5	0	-6	-1	0	0	0	-2	-1	-1	-1	-1	-2	-2	-5	-9	-3	-2	-2	-1	-1	0	1	1	-3	-2	-1	-2	-5	-7	-10	-13	-13	-10	-7	-4
0.86878	-8	-11	-11	-8	-3	-8	1	3	-3	0	7	7	1	4	0	-6	-5	-6	-9	-8	-5	-2	-1	0	2	1	0	-4	-8	0	2	1	2	2	-1	0	2	-5	-2	-2	-5	-9	-10	-7	-3	-4	0	2	-2
0.87782	-4	-3	-1	-1	0	-8	2	3	-3	0	3	2	1	0	0	-4	-7	1	4	3	-2	0	3	2	6	1	0	-2	-5	0	2	1	1	0	-2	-1	-2	-6	-6	-7	-6	-5	-2	0	0	-3	1	2	-2
0.88686	0	0	0	-1	-1	-8	-3	-4	-6	-8	-7	-4	-2	0	0	-3	-7	6	8	2	-1	0	2	0	0	-1	0	0	-3	0	4	1	4	2	-4	-4	0	-6	-1	-1	0	0	0	0	0	-2	1	0	-2
0.8959	1	0	0	-1	-1	-7	-2	-2	-4	-5	-6	-7	-8	-8	-9	-9	-9	-9	-8	-7	-7	-6	-5	-3	-2	-1	-1	0	-1	0	3	1	5	3	-5	-8	1	-6	-1	0	1	2	2	2	0	-1	2	1	-1
0.90494	1	2	2	2	1	-6	0	0	-2	-1	0	0	0	0	-2	0	-4	0	1	0	0	0	0	0	0	-1	-2	0	0	0	0	0	0	0	-5	-10	0	-6	-1	0	0	0	-1	-2	-1	-1	0	-1	0
0.91398	1	4	4	3	2	-5	-1	4	-2	-1	2	0	-1	-2	-3	-5	-6	-7	-6	-7	-7	-7	-7	-7	-7	-8	-8	-7	-5	-4	-2	-1	0	0	-4	-10	-1	-6	-2	-2	-1	3	2	1	1	0	0	0	-1
0.92302	2	5	5	4	2	-4	-2	-1	-3	-3	-3	-2	-1	-1	-3	-1	-1	-3	0	0	0	0	0	-1	-2	-3	-5	1	0	-1	-3	-5	-5	-4	-3	-8	-2	-5	-2	-4	-2	0	0	0	0	0	1	0	2
0.93205	-5	-8	-7	-4	-1	-4	-3	1	-3	-1	8	10	1	0	-4	0	0	-5	1	0	0	0	-1	-3	-4	-3	-5	0	2	3	1	2	0	-1	-4	-5	-5	-7	-8	-10	-10	-8	-5	-2	0	1	0	-1	2
0.9411	3	7	5	4	2	-3	-4	0	-3	-1	6	9	0	0	-5	0	0	-7	1	0	0	0	-2	-4	-7	-2	-5	0	1	1	0	0	0	-1	-1	-3	-6	-5	-3	-8	-7	-3	-2	-1	0	0	0	-3	2
0.95013	6	9	5	3	2	-3	-5	-2	-4	-1	5	6	0	0	-6	0	0	-8	1	0	-1	-1	-4	-6	-7	-1	-5	0	0	0	-1	-1	-1	-1	-1	-2	-8	-5	-3	-10	-9	0	0	0	0	0	0	-4	0
0.95917	7	10	5	3	2	-2	-5	-5	-4	-2	4	7	0	-1	-6	1	0	-9	-2	-2	-3	-3	-5	-7	-5	-7	-7	-8	-9	-9	-7	-5	-2	-2	0	-1	-9	-5	-3	-8	-7	2	4	0	2	4	0	-6	4
0.96821	8	11	5	2	2	-2	-6	-7	-3	-3	2	2	-1	-3	-7	-1	-5	-10	-8	-3	-1	-3	-7	-7	-3	0	-4	-1	0	0	-3	-6	-6	-4	-1	-1	-9	-5	-4	-6	-4	1	3	0	2	2	0	-7	-4
0.97725	3	4	5	2	2	-1	-6	-7	-3	-4	1	4	-1	-3	-7	-3	-4	-10	-1	0	-2	-4	-8	-7	-2	0	-4	-1	0	0	-2	-3	-4	-6	-7	-6	-9	-5	-5	-5	-5	-5	-5	-5	-6	-5	-6	-7	-4
0.98629	4	4	4	2	3	0	-6	-5	-1	-4	1	1	-1	-3	-7	1	1	-10	1	1	-1	-5	-9	-6	-1	0	-4	-1	0	0	0	0	0	-4	-3	-3	-9	-4	-6	-7	-8	-7	-5	-3	-3	0	0	-6	2
0.99533	-7	-7	-7	-6	-6	-4	-6	-3	0	-6	0	1	-1	-4	-7	1	3	-8	3	3	-1	-6	-7	-4	0	0	-4	-2	0	0	4	0	0	-5	-4	-4	-9	-3	-5	-8	-11	-10	-6	-3	-1	2	3	-5	3
1.00437	11	12	5	1	2	0	-6	-3	-1	-9	0	5	-2	-5	-8	0	4	-7	2	3	-1	-7	-6	-3	0	-1	-3	-1	-1	0	0	-1	-1	-5	-6	-6	-10	-3	-3	-2	-3	-2	-2	-2	-3	-2	-3	-4	-3
1.01341	7	5	2	0	-2	-5	-7	-6	-3	-10	0	5	-1	-3	-6	0	5	-4	3	5	0	-7	-4	0	0	-1	-1	-1	-2	-2	-1	0	-1	-4	-5	-6	-10	-1	0	0	-1	-2	-4	-4	-5	-3	-2	-3	0
1.02245	-13	-15	-16	-13	-11	-9	-6	-5	-4	-11	-2	0	-1	-4	-6	0	4	-3	3	4	0	-7	-2	0	0	-2	0	0	-4	1	4	-1	-2	-3	-5	-6	-10	0	1	-1	-3	-4	-6	-7	-6	-3	-2	-2	2
1.03149	-6	-5	-3	-2	-1	0	-6	-3	-3	-9	0	-1	-2	-3	-5	-2	-2	-2	-1	0	0	-7	-1	0	-1	-4	0	0	-5	-3	-3	-4	-5	-7	-8	-8	-9	-9	-9	-8	-8	-7	-6	-5	-2	0	1	-2	1
1.04053	-6	-6	-5	-4	-4	-4	-5	-4	-4	-5	-4	-3	-3	-4	-4	-3	-4	-4	-5	-4	-5	-6	-4	-4	-2	-5	0	0	-6	1	1	-1	-5	-2	-2	-2	-6	1	2	2	2	-6	3	3	3	5	7	-2	0
1.04957	-4	-4	-4	-4	-4	-4	-5	-5	-6	-4	-3	-3	-3	-4	-4	-3	-3	-3	-3	-2	-1	-5	-1	0	-1	-6	0	0	-7	0	0	-1	-6	-2	-1	-1	-4	2	6	6	0	-7	5	4	3	4	3	-3	-1
1.0586	-6	-3	0	-3	-1	-2	-5	-6	-6	-2	-3	-2	-1	-2	-4	-1	3	1	5	6	4	-6	1	2	-1	-6	0	-1	-7	-2	-2	-2	-6	-1	-1	-1	-2	0	0	0	-1	-7	0	0	0	0	0	-3	-2
1.06764	-1	0	0	-4	-1	-2	-5	-5	-5	-4	-2	0	0	-1	-3	-2	2	2	5	5	4	-5	1	4	0	-5	1	0	-6	0	-1	-2	-5	-2	-1	-1	0	0	0	1	-2	-7	2	3	2	4	5	-4	-2
1.07668	0	3	1	-4	-1	-3	-4	-3	-3	0	0	0	1	-1	-3	-3	-2	-3	-4	-4	-4	-5	-6	-6	-5	-5	-4	-4	-6	-4	-4	-4	-4	-3	-2	-1	0	2	2	3	-4	-6	6	6	2	8	6	-4	-3
1.08572	-3	0	0	-4	-2	-5	-5	-3	-1	1	0	0	1	-1	-3	-3	-1	-3	-5	-5	-6	-6	-6	-5	-4	-3	-2	-1	-6	-2	-2	-3	-4	-2	-2	-2	-1	0	0	0	-5	-6	1	0	0	0	0	-5	-3
1.09476	-4	-2	-1	-3	-1	-4	-4	0	0	1	0	0	0	-2	-3	-3	-2	-3	-3	-3	-3	-3	-2	-1	0	-3	1	0	-5	0	2	-3	-2	1	2	1	2	2	2	1	-6	-5	0	-1	-1	-1	-1	-5	-3
1.1038	-5	-5	-2	-3	-4	-5	-4	-5	-7	-7	-8	-6	-6	-6	-4	-3	-3	-3	-3	-2	-1	-1	-1	0	0	-1	3	0	-4	0	4	-3	-2	1	4	4	3	6	6	4	-6	-5	1	1	0	0	0	-6	-3
1.11284	-5	-7	-2	-1	-4	-5	-4	-4	-2	0	0	0	0	-1	-1	-2	-2	-1	-2	-1	-1	0	0	0	1	0	2	0	-4	0	2	-4	-1	1	1	1	1	2	1	0	-6	-4	0	0	0	0	0	-6	-3
1.12188	-3	-5	-4	-7	-10	-10	-7	-4	-1	0	0	0	1	-2	0	-2	-4	0	-1	0	1	1	2	3	2	0	3	1	-3	0	1	-4	-1	0	0	0	1	3	3	3	-5	-4	0	0	1	2	1	-6	-3
1.13092	-3	-4	-1	0	0	-3	-5	-1	-2	-2	-3	-4	-5	-6	-6	-6	-7	-7	-7	-7	-6	-6	-6	-5	-5	-4	-3	-2	-3	-2	-1	-5	-1	1	2	0	1	5	7	1	-4	-3	-1	0	0	7	5	-7	-3
1.13996	-1	-2	-1	0	0	-2	-7	0	3	2	-3	0	-1	-2	1	0	-8	0	-5	-2	3	3	2	1	0	-1	-2	-3	-5	-6	-7	-6	-4	-3	-2	-1	0	2	2	1	-4	-3	-3	-2	0	1	1	-7	-3
1.149	-1	-1	0	1	2	-1	-7	0	2	1	-3	0	-2	-3	-2	-2	-9	-2	-7	-3	-4	-4	-5	-3	-2	-1	0	0	-1	1	1	-7	-1	2	2	-2	0	1	2	0	-3	-2	-4	-5	-7	-7	-6	-7	-3
1.15804	0	0	0	1	5	0	-3	0	5	1	-3	0	-3	-6	-7	-8	-7	-6	-7	-4	-3	-2	-2	0	-2	0	4	0	-1	2	0	-7	-1	3	2	-5	-2	-1	0	-1	-3	-5	-8	-10	-11	-10	-8	-7	-4
1.16708	-2	-1	0	1	2	0	0	0	4	0	-2	0	-3	-1	0	0	-4	-1	-6	-2	-3	-5	-7	-7	-5	-3	-1	0	0	2	0	-8	-2	3	1	-6	-3	-5	-7	-7	-6	-5	-4	-8	-4	0	0	-8	-4
1.17611	-4	-3	-1	0	1	1	1	0	4	-1	-2	0	-3	-1	6	2	-3	-2	-5	0	0	-1	-3	-5	-5	-5	-3	-3	-1	0	0	-9	-2	0	-1	-6	-5	-8	-7	-6	-5	-4	-4	-9	-6	0	0	-7	-4
1.18515	0	1	2	3	3	2	3	0	4	-2	-1	0	-3	-2	-1	-2	-4	-4	-5	-3	-3	-3	-3	-2	-2	-2	-1	-3	-2	-2	-1	-10	-3	-1	-1	-5	-6	-10	-10	-4	-5	-7	-7	-8	-7	-5	-5	-7	-5
1.19419	-6	-7	-7	-6	-5	-4	-2	0	1	-5	-1	-1	-4	-3	5	3	-1	-5	-4	0	0	0	-3	0	0	0	1	0	0	2	-1	-9	-3	2	1	-3	-6	-7	-9	-5	-4	-2	-1	-6	-7	0	0	-6	-5
1.20323	-2	-2	-3	-5	-6	-8	-8	-5	-3	-7	0	-1	-4	-2	0	0	-1	-5	-3	0	0	1	-1	2	2	4	6	1	0	1	-2	-8	-3	1	1	-2	-6	-3	-5	-5	-5	-1	0	-3	-5	-1	-2	-5	-5
1.21227	0	2	2	2	-2	0	-3	-5	-7	-9	-4	-2	-4	-1	6	4	-1	-4	-3	2	0	0	-1	-5	-9	-6	-2	0	0	1	-3	-6	-4	0	2	0	-5	-1	-2	-4	-5	0	0	-1	-4	-1	-3	-5	-6
1.22131	0	1	0	-1	-3	-5	-7	-9	-12	-11	-8	-6	-4	0	2	4	-1	-4	-3	2	0	-2	1	2	0	0	-1	-1	0	0	-3	-5	-3	0	2	2	-5	0	-1	-3	-5	-4	-3	-2	-2	-2	-3	-4	-7
1.23035	-1	1	1	2	-4	0	-1	-3	-3	-12	-6	-5	-5	-2	0	0	-3	-5	-4	1	0	-5	0	-1	-1	-2	-3	-3	-2	-1	-4	-5	-4	0	2	2	-5	1	1	-3	-6	-3	-5	-6	-5	-4	-5	-4	-8
1.23939	-1	0	1	1	-3	0	0	-2	-4	-11	0	-4	-5	0	1	0	-4	-6	-5	-3	-4	-5	-2	0	0	1	1	1	0	-1	-5	-3	-3	-1	-1	-3	-5	-4	-3	-2	-5	0	1	2	0	-3	-5	-3	-7
1.24843	0	0	1	1	-2	0	0	-3	-6	-9	0	-5	-5	-1	0	0	-5	-6	-6	-2	-4	-5	-7	-9	-10	-7	-6	-5	-4	-3	-5	-2	-2	-3	0	0	-4	2	3	-1	-4	2	6	4	0	-3	-5	-2	-5
1.25747	0	0	1	2	-2	-2	-4	-5	-8	-8	-4	-6	-5	-2	0	0	-6	-8	-7	0	1	0	2	0	0	-1	-4	-5	-5	-5	-5	-3	-2	-4	0	0	-3	2	1	0	-3	2	3	4	0	-3	-5	-2	-4
1.26651	0	0	0	2	-1	0	-1	-3	-9	-7	-1	-7	-5	1	1	-1	-7	-9	-9	-2	-1	-1	0	-1	0	0	-2	-2	-2	-5	-5	-3	-4	-5	-5	-5	-6	-8	-9	-8	-6	-5	-3	-1	0	-3	-6	-1	-2
1.27555	0	0	0	1	-1	0	-1	-2	-8	-5	-2	-8	-5	-4	-3	-5	-7	-8	-9	-5	-5	-5	-5	-5	-4	-4	-5	-5	-4	-6	-6	-3	-3	-6	-4	-5	-6	-7	-7	-7	-5	-4	-1	0	0	-3	-6	0	0
1.28459	0	0	0	2	-1	1	0	-1	-6	-5	-8	-9	-7	-5	-4	-4	-5	-5	-5	-4	-1	-2	-2	-3	-4	-4	-5	-4	-3	-6	-5	-1	-1	-7	-2	-3	-4	-5	-5	-4	-2	-1	0	1	0	-3	-5	0	1
1.29362	-1	0	-1	0	-2	-1	0	0	-4	-1	0	-9	-4	0	0	-6	-3	-2	-2	-5	-2	-2	-2	-5	-2	-1	-2	-1	0	-7	-5	0	0	-8	2	2	-1	0	1	0	0	0	0	0	0	-3	-6	0	0
1.30266	0	0	-2	1	-3	3	7	3	-3	0	0	-8	-4	-1	0	-8	-2	0	-1	-5	-5	-5	-5	-6	-5	-5	-7	-7	-9	-10	-10	-7	-5	-9	0	1	-1	-1	1	0	2	5	4	2	-1	-3	-6	1	4
1.3117	0	0	-3	0	-4	2	7	4	-2	0	0	-7	-4	-3	-3	-8	-1	2	2	-3	1	7	0	-7	0	3	-2	-2	-2	-7	-7	-3	-4	-10	-8	-10	-11	-13	-14	-13	-12	-13	-12	-12	-11	-10	-10	-10	-11
1.32074	0	2	-3	0	-4	2	7	6	0	3	-7	-6	-2	-3	-2	-6	0	6	6	-1	1	3	0	-8	0	0	-2	-4	-5	-7	-8	-10	-12	-13	-13	-13	-12	-11	-10	-9	-9	-10	-10	-11	-12	-13	-14	-15	-18
1.32978	-1	2	-4	0	-4	0	7	7	0	4	1	-3	-1	-4	-1	-5	-1	-2	-3	-4	-5	-5	-5	-8	-3	-2	-2	-1	-1	-4	-7	-2	-2	-6	-2	-1	0	-6	-3	-3	4	4	0	-3	-4	-3	-5	-4	-5
1.33882	-2	2	-5	0	-3	0	5	7	0	5	4	-2	0	-3	0	-4	0	4	3	0	-2	-6	-8	-12	-14	-13	-10	-7	-4	-4	-9	0	-1	-6	3	3	0	-8	-5	-4	-2	-4	-5	-7	-9	-10	-12	-14	-17
1.34786	-3	1	-6	-1	-3	-2	4	7	1	6	5	-1	0	-2	-1	-4	-6	-8	-9	-7	-4	-2	-3	-5	-1	0	0	0	-1	-4	-9	-4	-5	-5	-5	-5	-5	-10	-6	-6	-6	-8	-8	-8	-7	-6	-4	-3	-2
1.3569	-4	1	-6	-1	-2	-3	-6	-9	-11	-10	-11	-9	-8	-7	-5	-5	-6	-6	-7	-10	-12	-13	-11	-8	-6	-3	-1	0	1	-3	-9	0	-3	-3	4	3	3	-10	-6	-7	4	2	0	-5	-4	-3	-4	-1	0
1.36594	-4	0	-6	-2	-2	-4	-2	-4	-6	-8	-11	-12	-10	-9	-7	-6	-5	-4	-4	-5	-7	-8	-8	-6	-3	-1	0	1	3	-3	-8	-1	-4	-2	4	1	3	-10	-5	-8	4	2	-1	-4	-4	-4	-4	-4	-6
1.37498	-4	0	-6	-3	-2	-4	0	0	-2	-2	-3	-3	-4	-4	-5	-6	-5	-5	-5	-6	-7	-9	-10	-8	-6	-5	-2	0	1	-2	-7	0	-3	-1	4	0	4	-8	-4	-7	3	3	-1	-3	-3	-4	-3	3	3
1.38402	-3	0	-5	-3	-1	-2	-2	-1	-1	0	0	0	-1	-1	-1	-7	-2	0	0	0	-4	-2	-5	-5	-6	-5	-3	0	1	-2	-6	-1	-4	0	3	-2	4	-8	-3	-6	1	2	-3	-2	-3	-4	-3	3	6
1.39306	-2	0	-4	-3	-1	-1	-2	1	0	0	-1	-2	-4	-5	-7	-7	-7	-5	-5	-5	-5	-6	-7	-6	-4	-2	0	2	4	-1	-5	-1	-4	0	2	-4	4	-6	-2	-4	1	1	-4	-2	-3	-5	-3	2	5
1.4021	-5	-3	-4	-4	0	0	-3	3	1	5	5	1	4	2	-1	-5	-1	-1	-1	-1	-1	-2	-1	1	-1	4	4	3	7	-2	-4	-1	-4	0	0	-7	-3	-6	-5	-3	-1	0	-5	0	-2	-5	-2	1	1
1.41113	-2	-3	-3	-4	-4	-4	-4	-4	-4	-3	-3	-2	-2	-1	-1	-4	-1	1	2	3	2	-1	-1	1	-2	5	5	2	3	-2	-3	-1	-3	0	-1	-7	-1	-4	-2	-1	0	0	-6	0	-2	-6	-3	1	4
1.42017	0	0	-2	-4	0	0	-3	-5	-7	-8	-8	-6	-5	-4	-3	-2	-1	0	0	1	2	0	0	1	-3	3	2	1	1	-2	-3	-2	-4	0	-3	-5	-3	-4	-6	-7	-7	-7	-5	-2	-1	-5	-2	0	1
1.42921	1	2	-1	-3	0	-1	-2	-4	-4	-3	-1	-1	0	1	0	-1	0	1	1	1	1	1	0	1	-2	0	0	0	0	-2	-2	-3	-4	-4	-5	-4	-5	-5	-6	-6	-7	-9	-9	-8	-7	-6	-5	-4	-4
1.43825	0	3	0	-2	1	0	0	0	0	-1	-1	-1	0	1	1	0	0	1	4	4	4	3	0	1	-1	1	1	0	0	-3	-1	-2	-3	-3	-4	-5	-5	-5	-4	-4	-4	-5	-5	-5	-5	-6	-6	-7	-8
1.44729	0	3	0	-2	1	-1	0	-2	-5	-7	-9	-7	-5	-2	0	0	1	0	4	4	4	3	0	0	0	0	0	0	0	-4	-1	-3	-3	-1	-1	-1	-2	-3	-3	-3	-4	-6	-7	-8	-8	-7	-6	-4	-3
1.45633	0	3	1	-2	1	-2	1	0	0	-4	0	3	2	2	3	0	0	-2	6	6	6	5	0	0	1	0	0	-2	-3	-4	-4	-4	-4	-4	-4	-4	-4	-4	-4	-5	-5	-7	-8	-8	-9	-9	-9	-10	-9
1.46537	-1	4	1	-2	2	-4	1	-1	0	-7	0	4	11	5	4	0	0	-4	5	8	11	6	0	-1	1	2	3	-1	0	-4	0	-3	-4	-1	-1	-2	-3	-3	-3	-4	-4	-5	-5	-5	-5	-6	-4	-5	-5
1.47441	-1	4	1	-2	2	-3	1	-1	0	-6	0	3	2	1	1	0	0	-3	5	5	5	5	-1	-2	3	1	0	-3	0	-4	-1	-4	-4	-4	-5	-7	-7	-6	-5	-4	-5	-5	-6	-6	-7	-8	-10	-11	-12
1.48345	-3	3	1	-3	2	-2	1	0	0	-4	0	-1	-2	-2	-3	-3	-3	-3	-2	-1	0	0	-2	-3	1	0	0	-3	-1	-3	0	-4	-4	-1	-1	0	2	4	-3	2	6	1	-2	0	-3	-6	-4	0	-5
1.49249	-4	0	0	-5	1	-1	1	-1	0	-4	-1	2	1	1	0	0	-2	-2	-3	-1	0	0	-3	-3	1	-1	-2	-5	-1	-2	-3	-5	-5	0	1	2	6	4	-3	2	7	2	-1	0	-3	-5	-3	0	-6
1.50153	-4	-1	-1	-5	-1	-1	-1	-1	-1	-4	-2	0	0	0	0	-1	-2	-2	-3	-3	-4	-4	-3	-3	-2	-2	-3	-7	-2	-2	-3	-5	-5	-3	-1	0	1	3	-2	3	8	3	-1	0	-3	-5	-3	-1	-6
1.51057	-3	2	1	-5	1	0	1	-1	0	-3	-2	-1	-1	-2	-3	-4	-5	-5	-5	-4	-3	-3	-3	-2	-1	-3	-4	-7	0	0	-1	-4	-4	-2	-2	-3	-4	-5	-6	-5	-5	-3	-2	-1	-3	-4	-2	0	-6
1.51961	-4	1	1	-6	1	0	0	0	0	-2	-3	-2	-3	-3	-3	-3	-4	-4	-4	-4	-3	-3	-3	-2	-1	-5	-5	-7	0	0	-1	-5	-5	0	0	0	0	0	-1	0	0	-1	-1	-1	-2	-3	-3	-3	-5
1.52864	-8	-8	-8	-8	-6	-6	-5	-4	-3	-2	-4	-1	0	0	0	-1	-2	-3	-5	-6	-7	-6	-4	-2	0	-6	-4	-5	3	0	-1	-5	-4	3	3	0	5	5	-1	2	9	5	1	6	-1	-4	0	-1	-5
1.53768	-5	0	-1	-5	-2	-2	-2	-2	0	-1	-5	-3	1	4	1	0	5	4	3	0	1	-4	-2	-2	-2	-6	-3	-2	2	1	-1	-5	-3	1	1	-1	3	6	0	1	8	4	1	7	-1	-3	0	-1	-5
1.54672	-5	-1	-2	-4	-1	-1	-1	-1	-2	-2	-5	-5	-6	-6	-4	-2	-1	0	0	0	1	-6	-1	-2	-5	-7	-5	-3	-1	-1	-1	-5	-2	1	1	-3	2	3	0	1	7	3	2	8	0	-3	1	0	-4
1.55576	-9	-8	-7	-5	-3	-2	0	-1	0	0	-5	-5	-3	-4	-6	-7	-8	-7	-6	-4	-3	-6	-2	0	0	-6	0	0	5	2	-1	-5	-1	7	7	-5	3	5	0	1	5	3	3	9	0	-3	2	0	-4
1.5648	-9	-10	-11	-10	-8	-6	-5	-3	-2	-2	-4	-5	-2	-2	-3	-5	-5	-6	-8	-8	-7	-6	-6	-4	-3	-5	-1	0	1	1	-2	-6	-1	6	7	-8	2	5	1	1	4	2	3	11	0	-3	3	0	-4
1.57384	-3	-1	0	-1	-4	0	2	-1	2	2	-3	-4	0	0	-3	1	0	-2	-5	-6	-7	-5	-5	-3	-2	-5	-2	-2	-2	-4	-2	-7	-2	-2	-2	-10	0	0	1	0	2	1	2	5	0	-3	4	0	-4
1.58288	-1	2	3	0	-2	2	4	0	3	3	-2	-3	-1	-1	-4	1	2	0	0	-2	-3	-2	0	0	1	-4	2	3	4	3	-2	-8	0	0	0	-10	-2	-3	-4	-5	-8	-9	-10	-10	-10	-7	-6	-4	-4
1.59192	-4	-3	-3	-1	-1	2	4	-1	2	2	-1	-2	-2	-3	-6	1	2	0	-2	-3	-3	-3	-3	-2	-1	-4	0	1	0	0	-3	-9	-2	-2	-3	-10	-4	-5	-5	-4	-5	-4	-4	-4	-4	-4	-5	-5	-5
1.60096	-2	-4	-6	-8	-8	-7	-5	-3	-2	0	0	-1	-2	-4	-6	1	0	0	-1	-3	-3	-5	-5	-3	-1	-4	2	2	4	3	-3	-8	0	-2	-4	-8	-5	-4	-1	0	-2	0	1	1	0	-3	3	1	-3
1.61	1	0	5	3	2	2	0	0	0	-1	-1	-1	-2	-6	-4	1	2	0	-1	-3	-1	0	0	0	0	-4	1	1	0	0	-3	-7	-2	-3	-4	-7	-5	-4	-4	-6	-6	-6	-5	-4	-4	-3	0	0	-4
1.61904	2	0	5	4	4	4	3	0	2	1	0	-1	-3	-7	-3	0	0	-1	-1	-2	0	0	0	-1	-2	-3	-3	-4	-6	-5	-4	-5	-1	-1	-1	-5	-7	-2	-3	-4	-5	-5	-5	-5	-6	-7	-7	-7	-7
1.62808	-1	-1	-1	-1	0	0	0	0	1	1	0	-2	-3	-6	-2	1	2	-2	-2	-2	0	1	2	2	-2	-3	5	0	2	0	-2	-3	-5	-8	-8	-9	-9	-7	-6	-6	-5	-5	-4	-4	-6	-6	-6	-7	-7
1.63712	4	-2	3	3	3	3	3	1	1	0	0	-3	-4	-5	-2	-3	-4	-4	-3	-2	0	0	1	2	-3	-2	2	0	0	0	-2	-1	-1	-1	-1	-4	-7	-4	-7	-6	-6	-6	-5	-4	-4	-3	-2	-1	-4
1.64615	3	-3	3	4	3	1	0	0	0	0	0	-5	-4	-4	0	0	0	0	-2	-2	0	0	0	0	-3	-2	1	0	0	0	0	0	0	2	2	-4	-5	0	-6	-6	-5	0	-2	1	0	0	1	2	-4
1.65519	3	-3	2	4	4	2	1	0	-1	0	-1	-7	-4	-5	-1	-1	-2	-2	-3	-4	-4	-5	-4	-4	-4	-4	-4	-4	-5	-5	-5	-5	-4	-5	-4	-5	-3	-3	-4	-7	-4	-1	-2	0	0	0	1	2	-5
1.66423	3	-1	1	4	6	4	2	0	-3	-1	-1	-5	-4	-5	-1	1	0	0	-2	-3	-3	-3	-4	-5	-6	-6	-7	-9	-10	-9	-8	-7	-6	-5	-3	-6	-3	-3	-3	-6	-6	-7	-9	-9	-8	-6	-4	-2	-5
1.67327	2	-1	0	1	1	0	-1	-3	-5	-6	-6	-7	-6	-6	-6	-6	-6	-6	-6	-4	-3	-2	0	0	1	0	1	0	-4	-2	-3	-3	-2	-1	0	-8	-1	6	0	-5	-2	0	-4	-1	-2	-2	-1	0	-5
1.68231	2	0	0	0	-1	-3	-5	-6	-5	-4	-3	-3	-4	-7	-2	2	1	2	-3	-5	-5	-4	1	5	1	0	2	1	-5	0	-2	-2	-3	-3	-2	-10	-1	-1	-1	-3	-4	-5	-6	-7	-7	-6	-5	-3	-6
1.69135	-10	-9	-8	-6	-4	-1	0	3	-4	-2	-3	-2	-3	-8	-3	1	2	2	-3	-5	-5	-5	0	0	0	1	2	2	-5	0	0	0	-1	-3	-4	-12	-6	-6	-6	-6	-5	-3	-4	-2	-1	0	1	1	-6
1.70039	-1	0	-3	0	0	2	3	4	-2	-2	-3	0	-2	-8	-4	1	2	3	-4	-5	-4	-7	0	7	5	2	10	4	-6	1	5	7	6	3	-5	-11	0	-1	-3	-6	-7	-8	-10	-11	-12	-12	-11	-10	-9
1.70943	-1	0	-3	1	1	1	0	-1	-2	-3	-4	-1	-2	-9	-5	0	1	2	-5	-5	-4	-9	-2	6	5	2	9	4	-6	1	6	7	5	3	-8	-9	0	0	0	0	0	1	-3	0	0	0	0	0	-5
1.71847	-9	-9	-10	-10	-9	-7	-4	-2	0	-3	-3	0	-1	-8	-6	0	2	2	-6	-4	-3	-8	-3	3	2	1	0	-1	-6	-3	-4	-5	-5	-5	-10	-6	-1	0	0	0	1	2	-2	0	2	2	2	0	-5
1.72751	-6	0	-3	1	2	2	4	4	0	-4	-3	0	-2	-9	-7	-2	1	1	-8	-3	-3	-7	-4	-4	-3	-3	-3	-5	-6	-7	-8	-7	-4	-2	-11	-3	-1	6	7	2	5	2	-2	0	4	3	2	0	-5
1.73655	-8	-2	-2	-2	-2	-3	-3	-3	-3	-4	-5	-4	-4	-9	-6	-3	1	0	-10	-3	-1	-7	-4	3	3	2	0	-1	-6	-4	-3	-1	0	0	-10	-2	-2	12	11	2	5	1	-3	0	4	4	2	0	-5
1.74559	-7	-3	-3	-4	-4	-4	-3	-4	-4	-3	-4	-3	-2	-9	-5	-4	0	0	-11	-2	0	-5	-4	-1	-1	-1	-2	-2	-6	-2	-2	-3	-3	-3	-7	-2	-3	0	0	1	3	0	-3	0	4	4	2	-1	-5
1.75463	-6	-5	-1	0	0	2	4	0	0	-2	-1	0	-3	-10	-4	-4	1	0	-12	-1	0	-4	-3	-3	-3	0	0	-1	-5	-1	3	4	1	-4	-5	-5	-6	-6	-5	-3	-1	0	-3	0	0	0	0	-1	-5
1.76366	-2	-5	0	0	3	5	8	-1	0	0	0	0	-2	-10	-3	-4	1	0	-12	0	1	-3	-4	-10	-4	0	1	-2	-5	-3	2	1	0	-6	-5	-7	-6	-4	-2	-1	0	0	-4	0	-1	-1	-2	-3	-5
1.7727	-2	-6	-5	-8	-8	-5	-1	-3	0	0	1	0	-3	-10	-2	-3	1	0	-12	0	0	-3	-3	-6	0	0	2	-1	-6	-4	1	2	2	-7	-2	-2	-5	-4	-6	-6	-6	-6	-8	-8	-9	-10	-11	-9	-8
1.78174	1	-5	-3	-5	-7	-6	-4	-3	-4	-4	-5	-6	-6	-9	-4	-4	-2	-1	-11	0	1	0	0	-7	-1	0	1	0	-5	-4	0	0	0	-6	-1	-1	-4	-1	-2	-2	-2	-3	-4	-1	-1	0	0	0	-4
1.79078	5	-3	1	1	-1	-4	-4	-3	-3	-3	-3	-3	-4	-7	-1	-1	0	0	-10	0	1	0	0	-5	-2	0	0	0	-5	-5	-2	-2	-1	-6	-1	0	-5	0	0	1	2	-2	-5	0	3	4	2	1	-4
1.79982	3	-1	0	0	-1	-2	-3	-6	-7	-6	-5	-4	-6	-5	0	1	3	0	-10	-1	3	0	0	-1	-2	-1	0	-2	-5	-5	-7	-8	-9	-7	-6	-5	-5	-3	-2	-2	-1	-2	-6	0	0	0	0	1	-3
1.80886	3	0	0	1	3	4	4	2	-2	-2	-5	-8	-7	-5	-1	-1	1	0	-9	-3	2	0	0	0	0	-3	0	0	-6	-4	0	-1	-2	-5	-4	-4	-5	-4	-5	-4	-4	-5	-7	-5	-5	-5	-5	-5	-5
1.8179	1	2	0	2	3	2	3	1	0	-1	-3	-4	-7	-5	-4	-4	-3	-2	-8	-4	0	0	0	3	0	-4	0	0	-6	-4	3	5	-2	-5	-6	-2	-6	-9	-9	-6	-4	-4	-8	-3	-3	-5	-6	-9	-11
1.82694	4	3	0	1	0	0	0	-2	-2	-2	-2	-2	-6	-1	-1	-1	0	0	-6	-5	0	0	1	4	2	-5	-1	1	-6	-2	3	4	-3	-6	-8	-3	-6	-7	-5	0	0	-1	-8	0	7	5	2	1	-2
1.83598	1	1	0	1	0	0	0	0	-1	-1	-1	-1	-4	-1	-2	-3	-4	-4	-5	-6	-5	-4	-2	-1	0	-7	-1	0	-6	-2	-1	-2	-3	-6	-8	-3	-6	-5	-1	0	0	-1	-6	1	4	2	0	0	-2
1.84502	-11	-10	-8	-8	-7	-7	-7	-7	-8	-8	-9	-10	-11	-12	-12	-10	-8	-5	-3	-4	0	1	1	6	2	-7	-2	1	-6	-1	1	3	-3	-7	-8	-6	-6	-4	0	1	0	0	-5	3	4	5	1	2	-1
1.85406	-3	-2	-2	-1	-1	-3	-3	-4	-6	-8	-10	-10	-7	-5	-1	0	2	3	-1	-3	0	2	1	8	2	-5	-1	0	-6	-3	-5	-5	-5	-6	-5	-6	-6	-2	-1	0	0	0	-3	0	0	-1	-1	0	-1
1.8631	0	-1	-2	-2	-2	-3	-2	-1	-1	0	1	-4	0	2	1	1	1	3	0	-1	-1	2	0	5	0	-5	-1	0	-7	-2	-2	0	-5	-4	-3	-5	-6	-2	-1	-3	-3	-5	-5	-5	-5	-4	-3	-3	-2
1.87214	2	2	-4	2	1	-4	-3	-2	-3	-3	-2	-6	0	0	0	0	0	1	0	-2	-5	-5	-2	1	0	-3	0	0	-7	-2	-4	0	-6	-1	-1	-4	-6	-7	-9	-8	-7	-7	-6	-6	-6	-6	-7	-8	-9
1.88117	5	3	-4	3	5	-3	-3	0	2	3	6	-6	1	0	1	0	-3	0	0	-1	-5	-1	-1	0	-1	-2	0	0	-7	-2	-6	0	-7	-1	-3	-5	-6	-8	-8	-8	-7	-8	-7	-6	-5	-4	-3	-3	-2
1.89021	-4	-3	-4	0	1	-3	-4	-2	0	2	3	-5	1	0	1	0	-4	0	1	0	-4	-2	-3	-5	-6	-8	-10	-11	-11	-10	-8	-6	-7	-3	-3	-3	-6	-4	-4	-4	-3	-2	0	1	3	5	-6	-1	0
1.89925	-5	0	-4	2	4	-3	-5	-3	-1	1	5	-4	1	-1	0	0	-6	0	2	0	-5	2	-2	-2	-4	-6	-10	-13	-15	-18	-22	-25	-23	-19	-15	-12	-8	-6	-3	0	0	0	0	0	-2	-5	-8	-13	-16
1.90829	7	3	-4	-3	-2	-2	-4	-4	-2	-5	-10	-17	-25	-35	-44	-54	-64	-73	-83	-92	-85	-75	-64	-49	-33	-14	5	4	-2	0	-3	-1	-2	9	1	-5	-7	-6	0	2	-1	0	4	16	31	11	-7	-6	0
1.91733	-9	-30	-51	-71	-86	-98	-107	-110	-111	-109	-109	-109	-110	-109	-107	-103	-98	-92	-81	-66	-50	-30	-9	-6	-5	1	7	5	0	0	-2	0	0	12	2	-6	-7	-7	-1	1	-2	0	4	17	31	10	-4	-7	0
1.92637	-17	-28	-39	-52	-65	-75	-81	-79	-72	-64	-57	-50	-44	-37	-30	-24	-18	-10	-2	0	-3	6	-2	-5	-6	1	7	5	0	-1	0	1	1	14	1	-7	-6	-6	-1	0	-2	0	5	17	30	8	-1	-4	0
1.93541	2	0	-3	-1	-3	-6	-9	-14	-18	-20	-16	-13	-9	-7	-5	-2	0	-3	-1	-1	-3	5	-1	-3	-6	1	3	3	1	-1	0	2	3	4	0	-8	-6	-5	-3	-1	-3	-1	2	0	-2	-5	-8	-10	-12
1.94445	3	0	-4	1	1	-6	-8	-3	-2	0	-1	-2	-6	-5	-6	-6	-7	-6	-5	-4	-3	0	-2	-2	-6	0	5	6	1	-2	0	5	6	14	-1	-7	-5	-3	-3	-2	-3	-2	2	1	0	-1	-1	-3	-5
1.95349	0	-1	-4	0	-1	-8	-9	-4	-2	0	0	0	-8	0	-2	-4	-6	-9	-9	-5	-1	1	-1	0	-5	0	4	7	2	-2	1	8	8	15	-3	-5	-3	-2	-2	-4	-4	-3	4	6	5	3	2	1	0
1.96253	-4	-4	-4	-2	-2	-9	-9	-4	-2	-2	-3	-4	-5	-6	-6	-4	-3	0	-10	-5	-1	3	-2	-1	-5	-1	3	7	3	-3	1	7	6	5	-4	-3	-1	-1	-1	-5	-4	-5	-2	-1	0	0	0	1	1
1.97157	1	-3	-4	-1	-3	-11	-10	-5	-4	-4	-3	-2	-3	0	0	0	0	0	-12	-4	0	0	-2	-2	-3	-2	-3	-4	-4	-4	-2	0	1	3	-7	-2	-1	-1	-1	-7	-5	-7	2	6	3	1	1	1	1
1.98061	1	-4	-4	-1	-4	-11	-10	-5	-1	4	2	0	0	0	0	0	-1	-2	-11	-5	-4	-5	-5	-5	-5	-6	-6	-5	-3	-5	-1	0	0	1	-8	-2	0	-1	-1	-7	-5	-8	1	6	4	0	0	-1	-3
1.98965	1	-4	-3	-2	-4	-10	-11	-6	0	2	1	1	1	1	1	1	2	1	-10	-2	-1	-3	-4	-5	-5	-4	-3	-3	-2	-5	-2	-1	-1	-1	-8	0	0	-1	-1	-7	-5	-8	-4	-6	-7	-7	-6	-5	-4
1.99868	1	-4	-2	-1	-3	-9	-10	-5	0	3	3	2	1	1	1	0	1	1	-8	0	0	-2	-4	-4	-4	-3	-2	0	0	-6	0	0	0	0	-8	-2	-2	-3	-3	-6	-4	-7	-3	-2	-1	0	0	1	1
2.00772	-2	-4	-1	-2	-4	-8	-10	-5	0	0	0	-1	-1	-2	-2	-3	-3	-4	-7	-4	-3	-3	-5	-3	0	-1	-2	4	3	-7	0	6	2	1	-6	1	-1	-3	-5	-5	-4	-6	0	3	3	3	0	6	5
2.01676	2	-3	0	-1	-3	-6	-8	-5	0	0	0	0	0	0	0	-1	-1	-2	-4	-4	-3	-2	-5	-1	1	0	-2	4	4	-7	-1	3	0	1	-5	1	0	-2	-3	-5	-3	-5	-2	-2	-1	-1	-1	0	0
2.0258	-2	-3	-4	-3	-3	-5	-7	-6	0	0	0	0	-1	-2	-3	-4	-5	-5	-6	-6	-7	-7	-7	-8	-7	-6	-5	-3	-2	-7	-3	0	-3	2	-5	2	1	-4	-4	-5	-3	-4	0	0	-2	-5	-7	-6	-4
2.03484	-3	-4	-5	-4	-4	-4	-5	-6	-2	-3	-3	-4	-5	-5	-5	-4	-4	-3	-3	-2	-2	-4	-4	-4	-4	-4	-4	-1	0	-7	-5	-1	-4	5	-5	2	1	-6	-5	-4	-3	-3	1	-1	3	1	-1	0	2
2.04388	-6	-7	-8	-8	-8	-8	-9	-9	-8	-7	-6	-5	-3	-2	-1	0	0	0	0	0	0	-4	-3	0	0	-2	-4	-1	0	-6	-6	-4	-1	7	-5	2	1	-7	-5	-3	-3	-2	1	-2	-2	-4	-5	-4	-2
2.05292	-4	-4	-5	-4	-3	-3	-2	-5	-1	0	0	1	2	2	0	0	2	1	1	0	0	-3	-2	-3	-5	-6	-7	-7	-5	-5	-6	-5	1	2	-5	2	0	-8	-5	-2	-2	-3	-3	-3	-1	-1	-1	0	-2
2.06196	-4	-3	-3	-6	-1	-1	-2	-4	0	0	1	1	0	0	0	-1	-2	-3	-4	-5	-7	-8	-9	-9	-10	-11	-11	-10	-8	-6	-5	-5	0	0	-6	1	0	-10	-4	-1	-2	0	3	-2	-1	2	3	0	2
2.071	0	-2	1	-6	-1	0	-1	-3	-1	3	3	2	3	2	1	0	-1	-2	-3	-4	-6	-6	-6	-7	-6	-6	-5	-4	-4	-3	-4	-3	-2	-2	-7	-1	0	-11	-3	0	-1	0	3	-2	0	0	5	0	1
2.08004	-1	-4	0	-6	-2	0	-2	-3	-3	0	0	0	0	0	0	0	0	-1	-2	-3	-4	-4	-5	-6	-6	-6	-5	-5	-4	-3	-3	-1	1	3	-8	0	0	-10	-2	1	-1	0	3	0	0	0	1	0	0
2.08908	-5	-4	-2	-4	-2	-1	-1	-2	-5	-2	-3	-3	-3	-5	-6	-7	-9	-7	-5	-3	-2	0	-2	4	6	-5	-5	2	4	-2	-3	0	13	11	-9	0	-1	-11	-3	-3	-3	-1	0	-1	1	-1	2	2	0
2.09812	-8	-9	-9	-7	-6	-5	-4	-3	-6	-1	-1	-1	0	-2	0	0	-1	-2	-2	-2	-2	0	-2	2	5	-4	-5	1	4	-1	-2	0	7	4	-8	-1	-2	-10	-3	2	-1	-2	1	0	4	-3	8	3	1
2.10716	-3	-5	-1	-2	-3	0	-1	-1	-8	-1	-3	-4	-4	-4	-5	-5	-4	-3	-3	-2	-1	0	-2	0	0	-3	-5	0	0	-1	-2	-3	-5	-7	-8	-7	-5	-9	-3	0	0	-2	0	0	6	-4	7	4	2
2.11619	-6	-5	-3	-2	-3	0	-1	0	-7	-2	1	1	1	-3	1	1	1	2	3	3	0	2	-1	3	2	-2	-5	0	0	-1	-1	-3	-4	-6	-7	-8	-9	-10	-10	-10	-10	-9	-9	-9	-9	-10	-11	-11	-10
2.12523	3	-5	3	0	-4	-3	-5	-7	-9	-9	-10	-8	-6	-5	-3	-1	0	0	1	2	0	2	0	1	2	-1	-6	-1	1	0	-1	0	0	0	-1	-2	-8	-6	-4	1	0	-3	0	0	5	-4	7	5	4
2.13427	1	-5	-1	-3	-5	-7	-8	-9	-9	-8	-9	-9	-8	-8	-7	-6	-4	-3	-1	0	0	2	0	0	2	0	-6	-3	2	0	0	1	4	4	0	-2	-10	-5	-5	0	-1	-4	0	0	4	-3	7	5	5
2.14331	-13	-10	-8	-6	-5	-2	-2	0	-4	-8	-2	0	-2	-3	0	0	0	0	0	-1	-1	-2	-3	-4	-4	-5	-7	-5	-5	-6	-5	-4	-4	-4	-3	-3	-9	-4	-6	-6	-6	-6	-6	-5	-5	-5	-5	-5	-5
2.15235	-2	-7	0	1	-5	0	-2	0	-3	-9	-3	0	-4	-4	7	5	2	0	-1	-3	-6	-8	-10	-10	-8	-7	-7	-6	-4	-5	-4	-4	-4	-4	-4	-4	-6	-3	-7	-3	-2	-4	0	-3	0	-1	0	0	-1
2.16139	2	-7	2	0	-4	0	-1	0	-2	-8	-4	0	-5	-4	0	-2	-3	-6	-10	-14	-11	-7	-4	-2	0	0	-5	-5	1	1	0	1	5	2	5	1	-2	0	-7	0	-3	-3	-1	-3	0	0	-1	-2	-2
2.17043	3	-6	2	1	-3	0	0	0	0	-7	-6	-7	-9	-11	-11	-11	-9	-7	-5	-2	0	0	2	-3	3	1	-3	-4	0	1	0	1	3	2	4	2	0	1	-8	0	-4	-3	-4	-5	-4	-4	-4	-3	-2
2.17947	-1	-7	1	1	-2	0	0	0	0	-6	-8	0	-6	-7	5	5	3	-1	0	3	0	0	3	-2	1	0	-2	-3	-5	-6	-7	-8	-7	-8	-9	-10	-9	-8	-8	-7	-6	-5	-4	-7	-4	-4	-3	-1	0
2.18851	-2	-7	-2	-3	-4	-4	-3	-2	0	-4	-8	0	-4	-8	7	11	2	-2	-1	2	-1	-2	3	-1	3	1	0	-2	-3	-4	-5	-6	-6	-6	-6	-5	-4	-4	-8	-3	-7	-2	-2	-7	-4	-2	-1	-1	0
2.19755	1	-7	0	-2	-4	-7	-8	-5	-3	-2	-6	0	-2	-7	7	7	2	-3	-2	1	-1	-3	3	0	4	4	0	-1	-2	0	-1	-2	-3	-5	-6	-7	-6	-5	-7	-4	-9	-2	-2	-6	-4	-3	-4	-3	-3
2.20659	0	-7	0	0	0	-1	-1	0	0	0	-4	1	-1	-6	0	-2	-4	-7	-9	-9	-7	-5	-3	-2	-1	0	0	0	-3	0	0	-2	-3	1	6	6	6	6	-5	-4	-9	-3	0	-4	-1	-1	-1	-1	-1
2.21563	0	-7	0	-1	-1	-2	-3	-3	-5	-5	-6	-6	-6	-5	-2	0	1	-5	-3	0	-3	-2	2	0	0	-2	-5	-1	-4	0	0	-3	-4	1	5	6	9	6	-4	-6	-7	-3	0	-1	0	-1	-2	-2	-3
2.22467	-4	-8	-5	-6	-7	-7	-6	-4	-2	0	0	2	1	-3	3	4	0	-5	-3	0	-3	-1	2	0	6	6	2	0	-4	0	0	-5	-4	0	4	7	10	6	-1	-3	-5	-3	0	0	6	4	1	-1	0
2.2337	-8	-8	-5	-3	0	0	1	-1	0	0	0	0	0	-1	0	1	0	-4	-2	0	-2	0	1	0	0	0	-1	-1	-3	-2	-1	-5	-3	0	3	6	6	6	-1	0	-4	-5	0	0	-2	-5	-8	-10	-11
2.24274	-1	-7	0	-2	2	3	2	-2	-2	0	0	3	3	0	5	4	0	-4	-2	-2	-2	1	1	0	0	-1	-4	-5	-8	-10	-11	-12	-13	-11	-11	-10	-10	-10	-11	-11	-11	-12	-12	-12	-12	-13	-13	-13	-12
2.25178	-1	-6	0	-1	3	5	4	-2	-2	0	1	2	2	0	2	0	-1	-4	-2	-3	0	0	0	0	-1	-3	-5	-5	-6	-5	-4	-7	-3	-1	0	0	-2	-3	-5	-6	-8	-9	-11	-12	-13	-13	-13	-12	-12
2.26082	-1	-5	0	-3	-6	-9	-5	-3	-2	0	2	3	5	1	2	0	-1	-3	-2	-4	0	-3	-4	-7	-9	-10	-13	-14	-16	-14	-12	-11	-9	-7	-7	-6	-6	-5	-6	-6	-6	-6	-6	-6	-7	-8	-8	-9	-9
2.26986	-22	-22	-21	-21	-18	-15	-13	-10	-7	-3	0	2	5	1	0	-4	-2	-2	-2	-5	1	1	0	-3	-4	-5	-8	-9	-8	-7	-6	-6	-4	-2	-4	1	1	2	1	1	1	0	-1	3	4	4	-6	0	0
2.2789	-17	-14	-10	-7	-2	0	2	-2	0	-3	0	1	4	0	-2	-7	-3	-3	-4	-8	-1	-1	-2	-5	-2	0	0	0	2	-3	-8	-6	-4	-3	-7	-1	3	6	4	9	1	0	0	3	11	6	-7	0	0
2.28794	-6	-9	-8	-7	-3	-1	1	-1	2	-5	0	0	4	0	-5	-4	-3	-3	-5	-9	2	1	-3	-5	0	2	0	1	1	-1	-5	-6	-5	-4	-7	-2	1	0	-2	-2	-5	-7	-10	-13	-14	-13	-10	-8	-5
2.29698	0	-1	0	-1	-1	-2	-2	-3	-4	-6	-4	-4	-4	-3	-7	-3	-3	-3	-6	-8	0	0	-3	-3	0	2	0	0	0	-1	-2	-5	-6	-4	-6	-7	-8	-6	-6	-4	-2	-1	0	1	1	1	-5	2	1
2.30602	-5	-7	-9	-10	-7	-5	-3	-2	-1	-5	-3	0	2	0	-6	0	-2	-3	-7	-7	2	1	-1	-1	-2	10	0	4	4	1	0	-5	-7	-6	-8	-11	-9	-8	-7	-6	-5	-4	-3	-3	-3	-4	-4	-5	-6
2.31506	-6	-6	-4	-3	-2	-2	-2	-2	-3	-4	-6	-6	-7	-7	-7	-5	-4	-4	-9	-8	1	0	0	0	-4	5	0	2	0	-2	-5	-8	-10	-8	-4	-2	1	4	3	8	2	8	3	3	8	3	-3	1	-1
2.3241	-5	-4	-3	-2	0	0	0	0	1	-2	-7	-2	1	0	-4	0	-3	-5	-10	-7	-6	-8	-9	-10	-10	-10	-10	-10	-10	-10	-10	-8	-7	-4	0	0	5	7	2	7	3	10	4	3	0	-3	-6	-10	-11
2.33314	0	0	-1	-2	1	1	1	-2	4	-1	-8	-2	1	-1	-2	0	-3	-6	-11	-8	-7	-10	-12	-11	-9	-6	-4	-2	-1	0	0	-4	-7	-3	0	0	1	1	1	4	4	5	4	3	0	-1	-2	-1	0
2.34218	0	0	-1	-1	1	1	0	-3	1	0	-7	-4	-6	-8	-10	-11	-10	-9	-11	-9	-5	-5	-3	0	-4	3	-2	0	4	8	7	-3	-6	-3	-3	-7	-9	-8	-4	-2	0	0	0	-2	-6	-7	-3	1	7
2.35121	-8	-8	-6	-5	-4	-3	-2	-4	-3	-4	-5	-4	-3	-3	-3	0	-4	-9	-10	-9	-2	0	2	3	-4	2	-3	0	3	5	3	-2	-6	-2	0	1	5	5	0	4	4	4	4	2	4	0	1	11	8
2.36025	-7	-10	-10	-11	-10	-9	-6	-5	-2	1	-3	0	3	-3	-2	2	-3	-7	-8	-9	-4	-6	-5	-3	-3	0	-4	0	3	6	5	-2	-6	-1	-4	-6	-9	-12	-13	-11	-9	-4	0	1	2	-1	2	11	9
2.36929	-14	-15	-14	-13	-10	-9	-6	-6	-1	0	0	0	4	-4	-3	1	-3	-5	-6	-9	-6	-6	-5	-3	-2	-1	-6	0	2	6	6	-2	-6	0	0	-1	-3	-6	-8	-8	-9	-7	-7	-6	-5	-4	-4	-4	-6
2.37833	-1	-2	-3	-5	-6	-6	-4	-5	-3	-3	-2	-3	-3	-4	-5	-6	-7	-6	-5	-8	-7	-1	0	1	-1	-2	-7	0	2	1	1	-2	-5	-2	-2	-3	-3	-3	-4	-5	-8	-8	-9	-11	-11	-12	-12	-12	-12
2.38737	0	2	0	0	1	0	-6	-3	-4	-4	-4	-4	-5	-5	-5	-4	-3	-2	-3	-7	-8	1	2	2	0	-3	-8	1	0	0	0	-3	-5	-1	-1	-1	0	0	-2	0	-1	0	0	0	-3	-7	-1	-2	-2
2.39641	0	2	0	0	1	1	-5	0	3	4	1	1	4	-3	-4	-1	-3	-1	-4	-6	-7	-8	-9	-8	-8	-7	-6	-7	-7	-7	-8	-8	-8	-8	-9	-8	-8	-8	-7	-6	-6	-3	-2	-1	-4	-8	1	3	4
2.40545	-6	-7	-7	-6	-6	-5	-4	-3	-2	-2	-1	-1	-1	-3	-4	-4	-6	-8	-10	-11	-10	-8	-5	-2	-1	-1	-4	5	6	6	5	-4	-4	1	0	0	0	-1	0	5	5	6	1	0	-5	-9	3	12	7
2.41449	-8	-8	-6	-5	-5	-4	-4	-4	-4	-5	-5	-6	-6	-7	-8	-9	-11	-13	-15	-16	-14	-11	-8	-5	-1	0	-3	7	6	6	1	-7	-5	0	-1	-3	-3	-4	-1	8	7	6	0	-1	-5	-8	1	3	3
2.42353	-8	-7	-4	-3	-2	-2	-4	-2	-2	-1	-1	0	0	-3	-2	-8	-5	0	-1	-3	-6	-8	-7	-4	-1	0	-1	7	7	5	0	-8	-5	0	-3	-6	-5	-5	-1	-1	-1	-1	0	-1	-4	-7	0	7	3
2.43257	0	0	0	-1	0	-1	-3	2	1	-2	-2	-3	-4	-5	-5	-6	-5	-3	-3	-3	-5	0	1	2	0	1	0	1	0	0	-1	-9	-5	-5	-6	-9	-7	-7	-8	-8	-8	-6	-3	-2	-2	-6	-1	5	2
2.44161	-12	-12	-14	-13	-10	-7	-3	-1	0	-3	-1	1	4	-4	1	-3	-5	0	0	-2	-5	2	1	0	-2	-4	-7	-10	-13	-14	-12	-9	-6	-4	-7	-9	-9	-8	0	1	1	1	0	-2	-1	-5	-3	2	3
2.45065	-4	-2	0	-2	-1	-4	-4	3	4	-5	-2	0	3	-5	1	0	-5	0	1	-1	-5	3	1	-1	-4	-8	-11	-11	-7	-3	0	-5	-6	-3	-9	-7	-9	-9	0	0	-2	-2	-1	-2	0	-4	-6	1	1
2.45969	0	0	0	-2	-1	-4	-2	-1	-1	-5	-4	-1	0	-6	2	1	-4	0	1	-1	-4	3	8	6	-2	0	0	2	3	4	4	-2	-6	-4	-9	-9	-13	-13	-9	-5	-3	-2	-1	-1	0	-3	-8	-3	-4
2.46872	-15	-14	-14	-14	-13	-13	-12	-10	-9	-7	-6	-3	-1	-7	3	3	-4	-1	1	0	-3	3	11	6	-2	0	-3	-9	-11	-7	-3	0	-6	-6	-7	-1	-8	-8	0	-2	-6	-11	-15	-16	-12	-9	-9	-5	-3
2.47776	-4	-4	-4	-4	-5	-5	-5	-4	-4	-4	-6	-4	-3	-6	-2	-2	-2	-1	0	1	-1	3	9	7	-2	-1	0	0	3	4	8	1	-4	-6	-5	1	-5	-6	1	6	-2	0	-3	-2	0	-2	-8	3	9
2.4868	-4	-1	0	-2	-3	-2	0	0	-1	-3	-7	-9	-11	-14	-16	-15	-11	-8	-5	-2	0	2	4	6	-1	-3	-2	-1	1	3	9	3	-2	-6	-3	3	-3	-5	0	-4	-8	-14	-15	-10	-4	-1	-6	5	14
2.49584	2	-1	-1	-2	-4	0	0	4	3	0	-5	-8	-8	-6	-3	0	-1	-5	1	3	1	3	10	5	-1	-4	-5	-2	-2	-5	-7	-9	-10	-12	-13	-13	-13	-12	-11	-10	-8	-7	-5	-3	-2	-1	-4	0	1
2.50488	1	-2	-2	-3	-6	0	1	3	4	0	-4	-4	-5	-6	-7	-7	-5	-5	-1	1	1	2	5	4	0	-4	-8	-1	0	2	1	0	-1	-3	-5	-8	-11	-12	-9	-7	-5	0	2	0	2	0	-3	4	3
2.51392	0	-5	-4	-4	-8	1	2	2	5	1	-3	-1	-1	0	0	0	-1	-2	-1	-2	-3	-4	-4	-2	0	-3	-7	0	0	3	8	6	1	-2	-1	-5	-8	-8	-4	-2	-4	3	4	0	1	0	-1	2	0
2.52296	0	-6	-4	-5	-7	1	2	1	3	1	-3	-1	-1	0	-2	5	-1	0	2	4	2	0	-3	-6	-7	-5	-5	0	0	2	3	3	2	-1	0	-1	-4	-6	-6	-7	-5	-4	-3	-2	-1	-1	0	-1	-1
2.532	-2	-6	-5	-5	-6	0	-2	-5	-7	-11	-11	-9	-6	-4	-4	0	0	2	3	3	2	0	1	0	-1	-2	-3	-4	-4	-2	0	0	2	0	0	2	2	1	-1	-2	-4	-7	-8	-9	-8	-6	-4	-2	0
2.54104	-2	-7	-6	-6	-5	2	1	0	-1	-4	-6	-8	-9	-10	-9	-6	-3	-1	0	2	1	-2	0	0	-2	-5	-9	-10	-5	0	3	6	6	1	1	13	8	4	-2	-3	-3	1	0	-3	-5	-7	-7	-7	-6
2.55008	-4	-7	-7	-6	-5	1	3	-1	2	0	-2	0	0	0	-7	3	-2	5	6	1	1	-4	-2	-1	-4	0	-2	-4	-4	-4	-3	-1	-1	0	0	0	0	-2	-3	-4	-5	-5	-6	-6	-6	-7	-7	-8	-9
2.55912	-4	-6	-6	-5	-2	2	0	0	-3	-4	-4	-3	-2	-1	-6	0	-3	2	1	1	0	-6	-2	-2	-5	0	1	0	0	-1	-2	-2	-3	-3	-3	-2	-2	-1	-3	-5	-3	0	0	-2	-4	-3	-2	-3	-5
2.56816	-5	-6	-7	-5	-2	1	3	0	1	0	-3	-2	-1	-2	-5	-3	-4	-2	-1	0	-1	-7	-2	-3	-5	0	2	4	4	3	-1	0	0	-2	-3	-5	-6	-5	-6	-6	-6	-7	-7	-7	-7	-6	-5	-3	-2
2.5772	-5	-5	-5	-4	-5	-6	-6	-6	-6	-7	-7	-7	-7	-6	-5	-5	-5	-5	-4	-4	-4	-7	-3	-5	-6	0	0	0	-1	-1	-3	-4	-6	-8	-8	-6	-4	-1	-5	-4	-3	-4	0	0	-3	-5	3	4	0
2.58623	-8	-5	-4	-3	0	0	1	0	0	-1	-2	-4	-5	-5	-5	-4	-6	-1	0	-1	-4	-6	-1	-6	-5	-3	-5	-6	-7	-8	-7	-7	-8	-8	-7	-6	-4	-1	-6	-3	-3	-6	0	0	-2	-6	2	6	2
2.59527	-5	-3	-3	-2	1	1	2	0	2	0	-3	-6	-9	-12	-13	-10	-6	-3	0	-1	-2	-2	0	-5	-3	-6	-11	-15	-15	-11	-8	-5	-3	-1	0	0	2	2	-7	-2	-3	-7	0	2	-1	-7	0	5	3
2.60431	-5	-2	-2	-1	0	1	1	0	2	1	-2	-1	-1	0	-2	2	-3	0	-1	-3	-4	-7	-8	-8	-9	-8	-7	-4	-2	0	-5	0	3	4	4	3	3	0	-7	-2	-3	-8	-3	-3	-3	-7	-3	-3	-4
2.61335	-5	-2	-4	-5	-7	-7	-6	-5	-4	-3	-2	-1	-1	-1	-2	2	-2	3	3	-4	1	0	-1	-5	-2	-4	-5	-5	-4	-2	-6	0	1	1	2	1	1	0	-8	-2	-3	-7	0	3	0	-6	-1	5	4
2.62239	-4	0	0	1	0	-2	-4	-6	-7	-9	-9	-9	-8	-5	-3	-1	0	1	4	-4	3	3	0	-5	-1	3	1	-2	-5	-7	-8	-6	-5	-4	-5	-5	-6	-5	-8	-2	-4	-5	0	3	0	-5	-1	5	5
2.63143	-4	0	1	1	2	1	0	-1	0	0	-2	-1	-3	-5	-2	-2	-1	0	1	-2	1	-1	-3	-5	-8	-10	-6	-3	0	0	-8	-3	5	0	3	1	-1	-4	-8	-9	-6	-3	0	3	0	-4	0	6	5
2.64047	-4	0	1	2	7	1	-1	-1	1	0	-3	-1	-3	-6	-5	-7	-6	-4	-2	-1	0	0	0	-4	0	1	2	0	7	0	-8	-5	4	0	3	3	1	0	-7	-4	-3	-2	1	2	0	-4	0	4	2
2.64951	-4	0	2	3	7	0	-2	-2	0	0	-4	-2	-4	-7	-9	-9	-6	-4	-2	0	0	1	0	-4	0	3	3	-1	3	0	-6	-6	1	-2	2	2	2	2	-7	-2	-4	-1	0	0	0	-4	-2	-4	-6
2.65855	-5	0	2	4	8	0	-3	-2	0	-1	-5	-2	-5	-8	-10	-9	-5	-2	0	1	3	4	0	-4	0	5	4	-2	1	0	-7	-8	-4	-5	-5	-5	-4	-3	-7	-3	-5	-3	-4	-6	-8	-10	-12	-10	-8
2.66759	-5	0	2	4	6	0	-4	-3	-1	-3	-6	-4	-8	-10	-4	1	4	2	10	10	13	8	-1	-5	-1	5	4	-3	-2	-4	-6	-9	-2	-3	0	0	1	2	-7	-4	-5	-3	-5	-8	-10	-9	-6	-3	-1
2.67663	-5	0	2	4	8	0	-5	-2	0	-3	-6	-3	-2	-1	4	10	5	2	11	14	13	7	-2	-6	-3	-2	0	-5	3	0	-5	-7	-1	-2	0	2	6	4	-7	-4	-5	0	-1	-2	-3	-7	-3	-3	-5
2.68567	-6	0	2	4	10	0	-4	-2	0	-4	-7	-3	-1	-2	-1	0	0	0	0	-1	-2	-5	-6	-7	-3	0	2	-5	2	0	-5	-5	0	0	0	5	12	4	-7	-5	-5	0	0	0	-2	-5	0	1	1
2.69471	-6	1	0	0	-2	-6	-8	-7	-6	-5	-7	-3	-1	0	0	0	-3	-5	-6	-6	-3	-2	-3	-8	-3	3	3	-6	0	0	-4	-4	2	0	0	7	10	3	-7	-5	-5	0	3	0	-1	-4	0	0	-1
2.70374	-6	1	0	-2	-4	-4	-5	-2	-1	-7	-9	-4	-1	3	8	6	3	1	0	-2	0	0	-3	-9	-3	3	4	-6	0	0	-3	-2	4	1	1	2	1	1	-7	-5	-5	-1	-1	-1	-1	-4	-2	-1	-2
2.71278	-7	-6	-5	-6	-5	-5	-4	-3	-3	-7	-9	-5	0	1	2	3	4	1	5	6	8	0	-3	-8	-3	4	5	-5	-3	0	-3	0	8	1	2	9	6	1	-7	-5	-5	-1	-2	-3	-2	-1	-3	1	-2
2.72182	-7	2	1	0	-1	-3	-4	-2	-1	-8	-9	-5	0	5	14	11	6	1	7	17	6	-1	-2	-7	-2	4	5	-3	-6	0	-2	0	10	3	3	9	11	0	-7	-6	-4	-2	-4	-3	-1	0	-5	1	-3
2.73086	-7	0	0	-3	-3	-3	-4	0	-2	-8	-8	-5	0	6	15	11	6	0	4	14	2	-3	-2	-8	-2	2	6	-1	-8	-1	-2	1	3	3	3	4	5	-1	-7	-5	-4	0	-2	-5	-3	-5	-8	-8	-7
2.7399	-12	-11	-10	-8	-4	-3	-2	0	-2	-9	-8	-5	1	2	1	0	0	0	0	1	1	-3	-1	-7	-2	1	6	0	-7	-2	-1	-5	-9	-11	-9	-6	-3	-1	-6	-5	-3	1	-2	-7	1	2	-5	-2	-4
2.74894	-7	-5	-4	-3	0	-2	-2	0	-3	-9	-7	-5	1	0	-1	-3	-4	-4	-5	-5	-5	-3	-1	-6	-1	1	3	0	-4	-2	-1	-1	-3	-3	-1	1	3	-1	-6	-4	-2	2	-2	-10	2	3	-2	-4	-4
2.75798	-5	-1	0	1	2	-2	-1	-2	-6	-9	-9	-6	-2	0	2	3	3	0	-1	-1	-5	-9	-13	-8	-4	0	0	0	-2	-2	0	0	0	-2	-3	-3	-2	-1	-6	-4	-2	0	0	-8	-1	0	0	-5	-3
2.76702	-5	0	2	3	3	-2	0	0	-5	-10	-6	-6	1	5	7	8	5	0	-1	4	-5	0	-1	-6	-8	-10	-13	-13	-11	-10	-9	-8	-8	-7	-7	-7	-6	-6	-6	-6	-6	-7	-7	-8	-8	-7	-6	-6	-2
2.77606	-9	-7	-3	-1	0	-1	0	0	-6	-10	-5	-5	1	5	12	6	4	0	-1	3	-7	0	0	-7	-1	-2	-1	-2	-3	-4	-3	-4	-5	-4	-5	-6	-7	-8	-9	-7	-5	-3	-1	-2	1	3	2	-7	-2
2.7851	-4	-3	-2	-1	0	-1	0	0	-6	-10	-4	-5	1	3	7	4	3	0	-1	2	-7	0	0	-8	-1	-3	0	0	0	-3	0	2	5	1	5	3	2	0	-3	-2	-3	-3	-3	-1	0	0	0	-6	-2
2.79414	-4	2	1	0	1	0	0	0	-5	-9	-3	-4	0	0	0	0	0	0	0	0	-6	1	0	-8	-1	-5	2	3	0	-3	0	2	3	0	2	2	1	0	-3	-3	-4	-4	-4	-3	-1	0	0	-6	-2
2.80318	-4	1	3	3	3	0	0	1	-4	-9	-3	-4	0	0	-1	-2	-4	-5	-6	-6	-5	-4	-3	-9	-2	-6	-3	-3	-5	-7	-7	-7	-7	-4	-3	-2	-1	0	-1	-2	-1	0	1	2	-1	3	2	-6	-2
2.81222	-4	1	5	7	8	0	0	1	-3	-8	-2	-4	-5	-8	-9	-10	-10	-9	-6	-5	-3	-3	-2	-9	-1	-6	1	3	1	-1	0	2	3	-2	4	6	5	3	0	-2	-2	-2	-3	-4	-5	-6	-8	-9	-10
2.82125	-4	1	3	9	8	0	1	2	-1	-7	-8	-8	-5	-2	-1	-2	0	0	4	9	-1	1	1	-10	-1	-7	3	5	1	0	0	1	2	-4	4	8	14	10	0	-2	0	5	5	5	-4	2	1	-6	-4
2.83029	-3	1	1	-1	-2	-5	-5	-6	-6	-6	-2	0	-3	-2	-3	-4	-2	0	5	8	-1	1	1	-9	-1	-7	3	6	2	0	0	0	0	-6	4	8	13	10	1	-2	0	4	4	6	-4	2	0	-6	-6
2.83933	-7	-6	-5	-4	-2	-1	0	0	0	-6	0	0	-5	-4	-7	-7	-4	0	4	5	0	1	1	-8	-1	-7	-2	-2	-4	-5	-4	-4	-2	-7	2	3	5	7	2	-3	0	2	4	7	-3	0	0	-6	-2
2.84837	-4	0	0	0	0	0	0	1	1	-5	0	2	-4	-4	-7	-7	-5	0	0	-2	-3	-4	-4	-8	-2	-6	0	2	2	1	0	0	0	-6	-1	-2	-1	0	0	-3	0	0	3	6	-2	0	0	-7	-2
2.85741	-5	-1	-3	3	7	2	3	6	1	-5	0	0	-3	-5	-7	-9	-10	-9	-7	-6	-4	-3	-1	-7	0	-4	0	2	1	1	0	0	-1	-5	-4	-6	-8	-8	-8	-6	-5	-3	-1	0	-1	0	-2	-7	-2
2.86645	-5	-2	-4	0	0	0	-1	-2	-4	-5	-6	-6	-6	-6	-5	-6	-8	-2	0	0	-1	0	0	-7	0	-2	0	1	2	2	0	0	0	-4	0	-2	-2	-2	-3	-5	-4	-3	-3	-3	-3	-4	-3	-8	-2
2.87549	-6	-5	-6	-6	-6	-7	-8	-8	-10	-11	-11	-10	-8	-6	-5	-4	-8	-3	-2	-2	-1	-1	-1	-6	0	0	0	2	2	3	0	-1	0	-4	6	5	5	5	4	-5	-2	-2	3	4	0	0	-5	-8	-2
2.88453	-6	-3	-7	-1	-1	-2	-3	-4	-5	-5	-6	-6	-5	-5	-5	-5	-7	-4	-4	-3	-2	-2	-1	-6	0	0	0	2	2	3	0	-1	0	-4	6	5	3	5	3	-6	-3	-2	6	4	0	0	-6	-8	-2
2.89357	-6	-6	-7	-7	-6	-5	-4	-4	-3	-4	-2	-2	0	-4	-1	-1	-6	-3	-4	0	-2	0	3	-5	2	1	-2	2	1	1	0	-1	0	-5	5	3	1	1	0	-7	-3	-2	-3	-3	-3	-4	-6	-7	-3
2.90261	-2	-4	-6	-3	2	5	4	1	0	-3	-3	-5	-5	-6	-7	-6	-5	-4	-7	-3	-3	-3	-4	-5	-5	-6	-7	-6	-6	-5	-4	-2	-1	-5	2	3	0	5	0	-7	-3	-2	8	0	0	1	-6	-5	-1
2.91165	-1	-6	-5	-5	1	6	6	6	0	-3	2	1	0	-2	-4	-5	-7	-8	-10	-9	-10	-10	-8	-7	-6	-5	-3	-2	-1	0	-1	-1	0	-5	2	4	0	4	0	-5	-2	-1	9	0	1	1	-4	-4	-2
2.92069	-4	-6	-5	-5	0	4	5	4	-1	-2	3	3	4	0	0	1	-2	-2	-10	-3	-5	-8	-8	-7	-5	-2	-4	0	2	4	-1	0	0	-5	0	2	-1	1	-2	-5	-2	-2	7	0	0	0	-3	-3	-3
2.92973	-3	-6	-4	-5	-2	-2	-1	-1	-2	-2	3	2	4	0	1	2	-1	-1	-9	-2	-2	0	9	0	8	9	-4	8	11	6	0	0	1	-3	0	2	-1	1	-3	-4	-1	-2	-1	-3	-4	-6	-7	-8	-9
2.93876	-6	-5	-4	-4	-3	-2	-2	-3	-4	-6	-7	-9	-10	-11	-9	-6	-3	-1	-7	-3	-3	-2	8	2	9	10	-4	7	11	6	0	0	2	-2	-1	1	-1	0	-4	-3	0	-2	8	-2	0	-1	0	0	-4
2.9478	0	-3	-4	-3	-3	3	2	2	-4	-1	-1	-3	-4	-7	-9	-9	-8	-6	-6	-4	-2	-3	0	1	1	1	-4	-1	-3	-5	-7	-9	-11	-9	-6	-3	-2	-1	-3	-2	0	-4	11	-2	0	-3	0	0	-5
2.95684	1	-1	-3	-2	-2	-5	-6	-9	-10	-12	-12	-12	-11	-10	-10	-10	-10	-9	-8	-8	-7	-7	-5	-4	-3	-1	-3	0	1	2	0	0	2	0	-3	0	-2	-1	-2	-2	0	-5	12	-1	0	-4	1	0	-7
2.96588	0	0	-3	-2	-3	0	0	0	-4	0	0	-1	0	0	-1	-3	-5	-8	-10	-11	-11	-11	-10	-7	-5	-4	-3	-3	-2	-2	-2	-2	-2	-1	-5	-1	-3	-1	-1	-3	0	-8	6	-2	-2	-4	1	0	-7
2.97492	-4	0	-3	-2	-3	1	0	1	-4	0	0	-3	1	7	4	2	0	-1	-2	-3	-1	-5	0	0	0	0	-2	-3	-4	-6	-8	-10	-11	-10	-8	-7	-4	-2	-1	-3	0	-9	4	-2	-2	-2	4	0	-7
2.98396	4	0	-2	-2	-3	0	-2	0	-4	0	-1	-4	0	7	7	4	-1	0	-1	-3	-1	-3	-3	-2	-3	-5	-6	-7	-9	-10	-10	-10	-9	-7	-6	-6	-4	-5	-5	-7	-7	-7	-8	-10	-11	-14	-15	-16	-16
2.993	4	1	0	-1	-2	0	-4	-1	-4	-1	-2	-5	0	4	3	2	-1	-2	-5	-7	-10	-14	-15	-14	-14	-13	-12	-11	-9	-7	-6	-4	-2	0	-4	-1	-6	0	0	-3	-4	-4	-5	-5	-6	-7	-7	-7	-7
3.00204	4	2	0	-1	-3	0	-5	-2	-4	-2	-2	-4	-1	8	13	10	-1	0	2	-1	1	0	-2	-2	-3	-4	-4	-4	-3	-2	-1	-5	0	0	-3	-1	-7	0	-2	-5	-5	-5	-5	-5	-5	-5	-5	-5	-6
3.01108	-9	-5	-3	-1	-4	-2	-6	-4	-4	-2	-2	-4	-2	6	7	8	-1	0	5	0	0	2	-3	3	4	5	0	0	3	2	0	-5	-1	-2	-3	-5	-9	-9	-10	-10	-9	-5	-3	-2	0	0	3	0	-6
3.02012	-1	-1	-1	-2	-5	-3	-5	-6	-7	-9	-10	-10	-10	-10	-10	-9	-8	-5	-2	-1	1	3	-3	2	3	8	0	0	2	2	0	-6	-1	-2	-3	-4	-9	-3	-1	-4	0	0	5	-3	0	1	7	0	-5
3.02916	4	1	0	-4	-7	-11	-11	-9	-6	-5	-4	-3	-2	-1	-2	-3	-3	-4	-4	-3	-2	-1	-2	0	0	1	0	0	-1	-3	-5	-8	-10	-10	-9	-8	-6	-6	-5	-5	-4	-2	-1	-4	1	1	7	0	-5
3.0382	3	0	1	0	-5	-4	-2	-4	-4	-5	-5	-5	-5	-3	-3	-3	-3	-3	-4	-4	-5	-7	-8	-7	-7	-8	-8	-8	-8	-7	-6	-5	-4	-3	-2	-3	-3	-2	-2	-6	-1	0	4	-5	2	0	7	0	-5
3.04724	-7	-5	-3	0	-5	-3	-2	-5	-5	-2	0	-2	-2	0	-2	-4	-5	-6	-7	-7	-7	-7	-7	-5	-3	-2	0	-2	0	1	1	-4	-3	-1	-1	-3	-2	-3	-2	-7	0	0	1	-5	1	0	0	0	-4
3.05627	-6	-2	0	0	-3	0	-1	-4	-5	-2	0	-2	-1	1	1	0	-1	-3	-5	-6	-8	-10	-9	-6	-4	0	0	-3	0	5	4	-3	-3	-2	-3	-5	-3	-1	1	-7	0	0	6	-5	2	0	0	-3	-6
3.06531	0	-2	2	0	-2	1	0	-4	-5	-2	0	-2	-1	0	-1	-3	-5	-6	-8	-9	-11	-12	-13	-12	-11	-9	-8	-8	-7	-8	-8	-9	-8	-6	-4	-3	0	0	1	-6	0	-1	4	-4	2	0	2	1	-3
3.07435	0	-3	-2	-3	-4	-5	-5	-5	-5	-4	-4	-3	-3	-2	-2	-1	-1	-2	-1	-1	-4	-3	-3	-3	-8	-3	-3	-7	-2	-1	0	-3	-5	-4	-2	3	4	4	0	-4	1	-2	1	-3	2	-1	0	0	-2
3.08339	-9	-7	-6	-5	-4	-2	-1	-5	-4	-5	-1	-2	-2	0	0	0	0	-5	0	0	-3	1	1	0	-9	1	0	-8	-4	-4	-6	-9	-8	-6	-4	-3	0	0	-3	-3	2	-3	0	-2	2	-1	3	6	-2
3.09243	-14	-12	-9	-7	-7	-7	-6	-8	-9	-11	-11	-10	-8	-6	-4	-3	-2	-8	-2	-1	-2	0	2	0	-10	2	1	-9	-5	6	5	-2	-5	-5	-1	4	7	0	-6	-1	2	-2	-1	-2	1	-1	1	7	-1
3.10147	-3	-5	2	1	0	9	1	-4	-3	-7	-1	-3	-6	-7	-6	-6	-5	-8	-7	-9	-7	-7	-6	-5	-9	-3	-3	-9	-5	-6	-7	-7	-6	-4	-2	-1	0	-1	-5	0	1	-2	-2	-2	0	0	0	4	-1
3.11051	-3	-5	2	1	0	11	2	-3	-3	-7	-1	-2	-4	-4	-7	-8	-9	-9	-9	-10	-9	-10	-10	-9	-9	-8	-7	-7	-5	-2	-1	-2	-5	-3	0	5	7	-3	-2	1	4	-1	-3	-2	0	0	-2	0	-1
3.11955	-4	-5	0	1	0	2	3	-2	-2	-5	-3	-4	-6	-6	-8	-10	-11	-10	-10	-11	-8	-7	-5	-4	-8	1	0	-6	-3	8	5	-2	-5	-2	0	5	6	-6	0	1	4	0	-3	-2	0	0	-5	0	-2
3.12859	-13	-11	-7	-5	-3	-1	1	-1	-2	-3	-2	-1	-7	-7	-1	-3	-4	-2	-4	-1	-1	8	11	9	-8	1	0	-5	-1	8	5	-2	-5	-2	-5	-6	-7	-8	-8	-9	-9	-7	-5	-3	-1	-1	-8	0	-3
3.13763	-10	-8	-5	-4	-2	-1	1	0	-1	-1	-2	-1	-7	-6	-1	6	1	6	0	-1	-1	9	13	11	-7	1	0	-4	-9	-14	-11	-7	-5	0	0	1	1	-5	-1	-3	-6	-8	-11	-13	-13	-12	-10	-8	-6
3.14667	-5	-5	0	0	-3	10	3	0	-2	-4	-3	-2	-5	-5	-5	4	1	3	0	-3	-4	-7	-9	-12	-15	-17	-16	-11	-8	-4	0	-2	-5	0	0	4	4	-1	4	0	-3	-6	-7	-9	-9	-9	-8	-7	-6
3.15571	-5	-5	-1	0	-3	8	2	-2	-10	-13	-15	-14	-13	-10	-7	-6	-6	-6	-7	-9	-11	-12	-14	-17	-22	-24	-20	-12	-4	4	2	-2	-5	1	0	3	4	1	10	6	6	0	-4	-4	-2	3	3	-3	-2
3.16475	-4	-4	-1	0	-3	6	2	1	-2	-3	-6	-9	-10	-9	-5	-2	0	3	3	-4	-5	-2	-7	-12	-13	-9	-4	0	6	11	0	-2	-5	2	0	0	-1	-1	1	4	6	0	-5	-5	-2	4	7	0	-1
3.17378	-17	-13	-9	-5	-5	1	1	0	-3	0	-1	-6	0	0	0	-5	-1	10	10	-6	-5	1	5	0	-8	-8	-9	-9	-8	-7	-7	-8	-9	-12	-17	-20	-16	-11	-6	-3	0	-1	-7	-6	-3	5	3	0	-1
3.18282	-5	-8	-10	-11	-13	-12	-10	-8	-8	-8	-8	-10	-12	-13	-13	-10	-6	-2	-1	-6	-3	0	10	12	-8	-1	4	0	9	10	-2	-4	-6	2	-1	0	4	6	3	1	1	0	-8	-7	-4	4	5	5	0
3.19186	-8	-7	-6	-6	-5	-5	-5	-5	-6	-5	-5	-5	-5	-4	-3	-1	0	2	3	-6	0	0	13	12	-8	0	6	0	9	9	-4	-4	-5	2	-2	-2	5	11	6	7	9	0	-8	-7	-5	5	4	3	1
3.2009	-11	-12	-11	-8	-6	-4	-3	-1	-4	0	1	-1	1	3	6	2	0	9	9	-8	1	0	9	9	-9	-1	8	1	9	8	-5	-4	-5	2	-3	-5	1	1	0	0	0	1	-7	-7	-5	0	0	0	0
3.20994	-4	-3	-2	-4	-7	-5	-6	-3	-6	0	1	-1	1	4	9	5	0	13	12	-8	2	2	13	10	-9	-1	8	1	10	7	-6	-5	-5	0	-4	-7	0	2	2	4	4	4	-6	-8	-6	-1	-2	-2	-2
3.21898	-3	-2	-3	-2	-6	-7	-7	-2	-6	0	2	-1	1	4	11	8	0	11	10	-8	4	6	13	10	-8	-2	1	-1	-3	-5	-8	-7	-6	-5	-6	-10	0	1	0	1	1	0	-7	-9	-8	-4	-5	-7	-8
3.22802	-3	-1	2	-1	-5	-7	-8	-3	-5	0	2	-1	0	5	11	10	0	9	8	-8	3	-1	-6	-9	-10	-8	-6	-5	-3	-1	-8	-5	-4	-1	-6	-9	-5	-6	-10	-13	-16	-19	-18	-14	-11	-8	-6	-3	0
3.23706	-4	-2	-1	-1	-5	-6	-9	-11	-10	-7	-3	-4	-1	4	7	8	-1	6	4	-7	0	0	-2	-2	-7	-4	0	0	0	0	-7	-4	-3	0	-7	-7	0	0	-1	-2	-4	-6	-6	-8	-9	-2	0	3	4
3.2461	-4	-1	2	0	-3	-4	-5	-6	-5	0	2	-5	-3	0	0	-1	-2	-1	-1	-6	-1	-1	-1	-1	-7	-7	-3	-4	-5	-6	-8	-6	-6	-5	-7	-5	-4	-4	-6	-7	-8	-9	-7	-7	-7	-4	-3	-3	-2
3.25514	-3	0	3	1	-1	0	-3	-6	-5	-3	-1	-3	-3	2	1	1	-2	0	-1	-4	-4	-5	-5	-5	-5	-7	-1	0	0	0	-6	-2	-2	-4	-6	-6	-6	-6	-6	-6	-5	-4	-5	-6	-6	-6	-6	-7	-7
3.26418	-4	0	3	1	0	1	-1	-6	-3	0	3	0	-4	4	3	1	-3	-4	-6	-8	-7	-6	-4	-2	-5	-7	0	0	0	-2	-5	-2	-3	-3	-5	-3	-3	-2	-4	-3	-3	-3	-5	-5	-4	-5	-6	-6	-7
3.27322	-4	0	2	1	1	3	0	-5	-2	-2	-3	-2	-4	-2	-2	-3	-4	-3	-4	-3	-4	-4	-5	-5	-6	-6	-4	-3	-2	-3	-3	-1	-2	-5	-4	-3	-4	-4	-6	-7	-8	-8	-6	-5	-3	-4	-2	-1	0
3.28226	-7	-7	-6	-5	-6	-7	-8	-8	-9	-7	-7	-4	-3	-1	0	0	-6	-1	-4	-3	-4	-5	-6	-8	-9	-10	-10	-8	-5	-3	-2	0	-2	-7	-2	0	-1	3	-5	13	10	5	-5	-3	-1	-6	-2	0	0
3.29129	-4	-3	-2	-1	-2	-2	-3	-3	-4	-4	-5	-3	-2	-1	-1	0	-7	0	-3	0	0	-1	-1	-3	-5	-6	-7	-8	-6	-3	-1	1	-2	-7	-1	0	-1	1	-5	20	17	3	-4	-2	0	-7	1	0	-3
3.30033	-6	-6	-6	-6	-7	-8	-9	-9	-10	-9	-9	-7	-7	-7	-7	-7	-8	-9	-10	-11	-12	-13	-12	-11	-10	-8	-7	-5	-4	-3	-1	0	-2	-5	0	0	-2	0	-5	7	8	2	-4	-1	0	-8	5	6	-2
3.30937	-6	-6	-6	-6	-6	-6	-5	-3	-4	-2	2	7	-2	1	7	0	-7	0	-1	0	3	0	-1	-4	-5	-7	-10	-12	-14	-14	-12	-9	-6	-4	0	1	-3	-1	-4	7	7	1	-4	0	1	-7	-1	-3	-6
3.31841	-14	-16	-16	-15	-15	-15	-13	-10	-8	-5	-3	1	-3	1	6	0	-6	0	0	0	5	2	0	10	-2	-1	-6	2	3	-3	0	3	-4	-3	0	1	-4	-2	-3	17	13	0	-3	0	2	-6	5	6	-2
3.32745	-2	-5	-6	-4	-3	-2	-1	0	-6	-4	1	3	-3	1	6	-2	-5	0	0	0	4	0	0	9	-2	0	-5	3	3	-1	1	4	-4	-1	1	1	-5	-4	-2	16	11	0	-3	0	4	-5	5	6	-2
3.33649	-2	-6	-4	-3	-2	-3	-3	-2	-5	-5	0	1	-4	1	0	-3	-5	-1	0	0	2	-1	0	9	-1	0	-3	2	2	-1	2	4	-5	0	1	1	-6	-5	-1	10	7	0	-3	1	0	-4	0	0	-1
3.34553	-2	-7	-2	-3	0	-1	-3	-5	-8	-9	-10	-9	-6	-3	-1	-2	-4	-1	1	0	3	-1	1	8	0	0	-2	0	1	-1	2	3	-6	0	1	0	-6	-6	0	10	5	-1	-2	-4	-8	-12	-13	-10	-8
3.35457	-2	-7	-1	-2	0	0	-2	-4	-7	-7	-7	-4	-5	4	6	-3	-4	-2	1	0	3	-1	3	14	0	0	-2	0	0	-1	1	3	-7	0	1	0	-6	-6	-3	-3	-4	-3	-2	-1	0	-2	2	3	0
3.36361	-1	-5	1	0	0	3	3	2	0	-8	5	14	-6	5	6	-4	-4	-3	1	0	2	-1	4	17	2	0	-2	-1	0	-2	0	2	-8	0	0	0	-5	-4	0	2	1	-2	-1	0	0	-2	-4	-5	-7
3.37265	-1	-4	2	0	-2	7	9	2	1	-6	4	13	-6	7	6	-5	-4	-4	0	0	2	-2	4	19	3	0	-2	-3	-1	-2	0	0	-8	-2	-5	-6	-7	-6	-6	-4	-4	-3	-1	0	0	-1	0	-1	-2
3.38169	-1	-3	3	0	-5	1	0	0	0	-5	3	10	-4	8	5	-5	-5	-5	0	-1	2	-2	4	21	4	0	-3	-3	-2	-3	-2	-6	-10	-12	-12	-10	-9	-8	-8	-7	-7	-4	-2	-1	0	0	0	1	0
3.39073	0	-2	3	0	-7	2	4	0	-1	-4	-8	-11	-10	-8	-5	-5	-4	-5	0	-1	3	-3	3	2	0	0	-3	-4	-5	-6	-7	-7	-6	-6	-5	-4	-4	-4	-5	-5	-6	-5	-5	-5	-4	-4	-4	-4	-5
3.39977	1	0	5	1	-7	1	2	0	-2	-4	-6	-7	-6	-7	-7	-6	-6	-5	-4	-2	-1	-5	0	1	0	0	-3	-4	-1	-4	-1	0	-4	-2	-3	-4	-5	-5	-5	-4	-3	-2	-1	1	2	0	0	1	0
3.4088	0	0	0	0	-5	1	4	0	6	1	1	7	0	6	3	-5	-5	-7	-11	-11	-9	-7	-4	-2	-1	-1	-4	-5	-5	-5	-4	-3	-3	-2	-3	-2	-4	-7	-11	-11	-9	-3	-1	0	5	1	0	0	0
3.41784	-2	-4	-5	-2	-4	0	2	-1	6	2	0	7	1	12	5	-5	-4	-6	-4	-2	-1	-4	-2	-2	-3	-6	-8	-10	-6	-6	-2	0	-2	-3	-3	0	-1	-4	-6	-5	-3	-2	-2	0	4	1	-1	0	0
3.42688	-12	-11	-7	-3	-1	0	1	-1	5	4	-2	4	1	3	3	-4	-4	-6	-7	-2	1	0	-3	4	0	-2	-5	-10	-12	-8	-4	-1	-1	-3	-3	0	-1	-2	-5	-7	-9	-8	-8	-7	-5	-4	-3	-2	-3
3.43592	-11	-9	-7	-6	-6	-6	-6	-6	-6	-5	-4	0	1	4	4	-3	-4	-7	-9	0	0	1	-6	1	0	-3	-6	-10	-10	-6	-3	0	-1	-3	-2	0	2	2	-4	-1	-4	-5	-7	-8	-8	-6	-4	-3	-2
3.44496	5	5	3	0	0	-2	-1	-4	7	7	-5	2	1	10	3	-2	-3	-8	-9	0	0	0	-5	-2	-3	-3	-2	-5	-2	-4	-2	-2	-2	-1	-2	-2	-2	-2	-5	-5	-6	-6	-6	-6	-5	-4	-4	-4	-3
3.454	7	6	3	0	0	-4	-7	-4	-1	2	-5	1	1	8	2	-1	-2	-8	-7	0	-2	-3	-4	-1	0	1	-1	-5	-2	-3	0	1	0	0	0	0	0	0	-7	-2	-2	-1	-4	-5	-2	-3	-5	-5	-7
3.46304	7	5	0	-1	0	-3	-4	-5	3	3	-5	0	0	5	1	-1	-2	-7	-6	-8	-12	-13	-10	-6	-4	-2	-1	-6	-3	-3	-6	-8	-10	-10	-9	-7	-5	-4	-9	-3	-4	-3	-3	-3	-3	-2	-5	-6	-1
3.47208	-2	-1	0	0	1	-3	-4	-5	3	4	-3	0	-2	3	0	0	-1	-6	-4	-2	-4	-7	-9	-10	-11	-12	-12	-10	-8	-6	-4	-2	-1	0	0	0	4	-2	-8	-4	0	0	-1	0	4	0	-6	-7	0
3.48112	-12	-12	-13	-13	-13	-12	-11	-10	-9	-9	-7	-5	-3	-1	0	0	-1	-5	-2	1	-5	8	1	-4	4	2	-1	-5	-2	0	1	0	-1	0	2	0	3	-3	-7	-4	0	0	0	1	5	-1	-7	-7	0
3.49016	-9	-9	-8	-5	-2	-2	-4	-4	2	0	-1	-3	-4	-4	-4	-2	0	-3	-1	0	-4	8	2	-8	2	2	-1	-4	-2	0	-2	-5	-6	-6	-6	-5	-4	-5	-6	-5	-1	0	0	1	2	-2	-7	-7	0
3.4992	0	3	-5	1	3	-2	-4	-4	6	6	1	0	-3	3	-3	-3	-6	-8	-7	-5	-4	-3	-2	-6	0	0	-1	-3	-2	0	0	0	-2	0	0	-2	-2	-7	-6	-8	-8	-7	-6	-4	-2	-2	-6	-7	0
3.50824	1	2	-6	2	4	-2	-3	-4	5	5	2	0	-1	0	-4	-3	-4	-4	-3	-3	-4	-5	-7	-7	-7	-7	-5	-2	-2	2	4	0	-3	0	4	0	0	-8	-4	-5	0	-1	-2	-5	-8	-11	-14	-16	-14
3.51728	-1	0	-4	3	4	-1	-3	-3	4	3	2	0	1	2	-5	-2	-3	-3	-3	-2	-2	-4	-5	-5	-7	-8	-8	-4	-2	-1	0	0	-2	0	2	0	0	-9	-3	-6	1	2	2	3	3	-2	-5	-7	0
3.52631	-3	-1	-3	1	1	-1	-2	-3	-4	-5	-4	-3	-1	0	-6	2	1	0	-1	-5	-1	1	3	3	0	-3	-6	-10	-13	-13	-10	-8	-6	-4	-4	-5	-4	-8	-8	-10	-9	-7	-4	-2	0	-1	-4	-6	0
3.53535	-4	-3	-3	-4	-4	-5	-5	-5	-6	-6	-6	-6	-5	-5	-7	-4	-2	-1	-2	-7	0	1	2	5	6	5	0	-1	-2	-4	-8	-9	-9	-5	-3	-3	-3	-6	-5	-9	-11	-9	-5	-1	2	0	-3	-6	1
3.54439	-3	-4	-2	1	2	-1	-3	-5	-2	-5	-7	-8	-7	-5	-6	-3	-2	-3	-4	-11	-6	-9	-10	-8	-7	-6	-5	-4	-4	-5	-6	-7	-8	-5	-1	-2	-4	-4	-1	-6	1	3	1	4	1	0	-2	-5	1
3.55343	-1	-3	-1	0	0	-2	-2	-5	-3	-3	-2	0	2	4	-4	0	2	-2	-5	-8	0	0	0	-2	-4	-6	-7	-8	-8	-9	-10	-9	-7	-4	-1	-2	-5	-3	0	-5	2	3	1	1	0	-2	-5	-7	-7
3.56247	0	-1	0	0	1	0	-2	-5	-3	-5	-5	-5	-4	-3	-4	-2	-1	-3	-7	-6	0	-1	-1	-1	-1	-2	-3	-3	-4	-4	-5	-6	-9	-9	-10	-13	-13	-15	-16	-17	-17	-15	-13	-12	-10	-8	-7	-5	-3
3.57151	0	0	0	0	1	0	-2	-4	0	-3	-4	-5	-6	-6	-7	-7	-8	-7	-8	-5	-4	-3	-2	-1	0	0	0	-1	-3	0	-2	-3	-6	-6	-6	-7	-6	-6	-5	-5	-4	-2	-1	0	0	1	0	-1	5
3.58055	-3	-4	-4	-5	-3	-2	-2	-4	0	-2	0	0	0	1	-4	-1	1	-6	-7	-1	-2	-6	-8	-11	-11	-9	-6	-2	-4	1	2	3	2	-2	0	-1	-6	-2	-4	-7	-10	-11	-12	-10	-8	-6	-4	-2	0
3.58959	-7	-9	-11	-10	-7	-5	-2	-3	1	-2	0	1	7	7	-4	-1	1	-7	-6	0	1	-1	1	0	-2	-5	-9	-11	-11	-9	-6	-3	-2	-2	0	0	-5	0	2	-2	0	0	1	1	0	-1	-2	-3	-3
3.59863	-6	-6	-6	-7	-6	-6	-5	-5	-4	-3	-1	0	3	5	-5	-1	1	-7	-4	1	2	-2	1	1	5	4	0	0	-5	0	0	1	2	-3	-1	0	-6	0	3	-1	0	0	2	3	0	0	-3	-4	-5
3.60767	-1	2	1	-7	-1	-3	-8	-13	-13	-10	-6	-3	-1	0	-6	-1	0	-7	-2	0	-1	-3	0	0	0	1	0	0	-6	5	5	6	6	-3	-1	0	-5	-1	2	-1	-1	0	3	6	0	5	0	3	0
3.61671	-2	2	1	-9	-1	0	-3	-5	-8	-11	-10	-8	-7	-5	-6	-4	-5	-6	-4	-4	-2	-4	0	1	5	5	0	0	-6	8	8	8	7	-4	0	0	-5	-1	3	-1	-3	-1	3	6	0	4	0	3	8
3.62575	-6	-4	-2	-10	-2	0	-4	0	2	1	-2	0	-2	-1	-7	-2	1	-5	0	5	3	-5	1	2	4	3	0	-1	-7	0	1	1	3	-3	0	0	-3	0	4	0	-3	0	6	7	0	5	0	4	9
3.63479	-9	-7	-6	-9	-4	-3	-3	-3	-1	-2	-2	0	-2	-1	-5	-1	1	-4	1	7	4	-5	1	4	11	9	0	-1	-7	4	6	7	9	-4	1	0	-3	-1	4	0	-5	0	7	6	0	1	0	-3	-5
3.64382	-3	2	2	-8	-2	-1	-4	-1	-2	-4	-4	-4	-3	-1	-4	-1	1	-3	1	8	4	-6	1	4	11	8	0	-3	-8	2	3	4	4	-4	3	0	-4	-1	3	0	-7	0	0	0	0	-1	-1	-2	-3
3.65286	-5	2	2	-7	-2	-2	-4	0	0	-2	-2	-1	-2	0	-3	-2	1	-3	2	8	4	-6	1	5	5	4	-1	-4	-7	-1	0	-1	0	-2	4	0	-4	-1	3	0	-9	-1	-2	-5	-6	-8	-9	-9	-8
3.6619	-9	-7	-6	-7	-3	-3	-4	-1	-1	0	-2	1	-1	0	-1	-2	0	-2	2	4	3	-6	1	0	-1	-2	-2	-6	-5	-2	0	0	1	-1	5	0	-5	0	1	-1	-8	-6	-9	-11	-11	-10	-8	-6	-5
3.67094	-3	1	1	-6	-4	-5	-4	0	3	1	-2	0	-1	0	-1	-4	0	-3	0	-2	-3	-6	-6	-7	-7	-5	-5	-6	-4	-2	-1	-1	-2	-1	-2	-4	-6	-6	-7	-9	-9	-7	-6	-4	-3	-3	-5	-4	-5
3.67998	0	2	2	-5	-3	-6	-3	2	2	0	-2	0	0	0	0	-5	0	-4	-6	-11	-15	-14	-10	-6	-3	0	-7	-6	-4	5	5	0	0	2	0	-1	-6	-1	-1	-1	-5	0	0	1	0	0	-6	1	3
3.68902	1	2	3	-3	-3	-5	-2	-4	-7	-10	-10	-8	-6	-3	-2	-5	-3	-4	-6	-9	-13	-12	-9	-5	-1	0	-8	-4	-2	9	9	-1	-2	2	2	-3	-8	-4	-6	-7	-8	-7	-7	-7	-6	-6	-7	-3	-1
3.69806	-5	-3	-1	-2	-2	-5	-1	1	1	-3	-1	0	1	1	1	-6	-1	-5	-1	-2	-4	-7	-10	-11	-9	-6	-7	-2	-1	2	2	-1	-2	1	1	-4	-8	1	1	-3	-4	0	0	0	-3	-1	-8	0	3
3.7071	-5	-5	-7	-9	-7	-4	0	3	3	-4	0	0	1	1	1	-6	-1	-5	-3	5	1	-7	-2	-3	-2	-1	-4	0	-1	0	0	-3	-6	-8	-10	-11	-9	-8	-6	-5	-5	-3	-3	-2	-4	-3	-8	-2	1
3.71614	-5	-4	-4	-6	-8	-10	-13	-13	-9	-6	-3	0	1	1	1	-7	-2	-6	-4	4	1	-8	-3	-4	-2	1	-2	0	-1	4	6	-1	-1	0	0	-6	-8	-2	-2	-3	-4	-4	-5	-6	-6	-6	-8	-3	-2
3.72518	-1	0	2	0	0	-2	1	1	0	-4	-5	-6	-9	-12	-14	-15	-17	-17	-16	-13	-10	-8	-5	-7	-2	3	0	1	-1	1	3	-1	-4	-5	-3	-6	-7	5	8	-4	-2	5	4	-3	-7	-8	-8	-4	6
3.73422	-9	-6	-4	-1	0	-2	0	0	0	-3	-3	-4	-5	-7	-7	-7	-8	-10	-12	-15	-17	-17	-16	-15	-13	-9	-7	-6	-5	-5	-5	-5	-5	-2	0	-7	-7	6	8	-3	-1	5	3	-4	-7	-8	-7	-3	6
3.74326	1	1	0	0	-1	-3	-1	-3	-3	-3	-3	-2	-2	-2	-2	-6	-3	-5	-4	-7	-10	-13	-16	-17	-13	-9	-5	-2	-2	-2	0	-3	-2	1	0	-7	-8	4	5	-4	0	4	1	-5	-8	-7	-6	-3	0
3.7523	1	1	1	0	0	-2	2	1	0	-2	0	0	-1	-2	-2	-6	-4	-6	-8	-12	-14	-16	-14	-11	-8	-5	-2	0	-3	-6	-3	-5	-4	-5	-8	-12	-9	-6	-1	-5	0	3	0	-4	-8	-6	-6	-3	6
3.76133	-3	-3	-3	-3	-2	-3	-2	-2	-3	-4	-4	-5	-6	-7	-8	-8	-8	-8	-9	-9	-9	-8	-7	-6	-4	-1	0	1	-4	-9	-7	-7	-5	0	-2	-6	-9	-7	-5	-6	-1	0	-1	-4	-6	-4	-6	-3	5
3.77037	-1	0	0	0	0	-3	3	6	3	-1	1	-1	0	-1	-1	-6	-5	-1	-3	-3	-4	-6	-6	-6	-6	-4	-4	-2	-5	-9	-10	-8	-8	-10	-10	-11	-9	-6	-3	-7	0	1	-1	-3	-5	-2	-6	-3	0
3.77941	1	2	3	0	0	-3	3	6	2	-1	1	-2	0	-1	-2	-6	-5	-4	-6	-8	-10	-13	-13	-13	-11	-8	-7	-4	-6	-6	-7	-8	-7	-7	-9	-10	-9	-10	-9	-8	-8	-6	-6	-6	-6	-8	-9	-9	-8
3.78845	3	1	2	0	0	-2	2	1	0	-1	-2	-3	-4	-5	-5	-6	-5	-2	-2	0	-2	-4	0	1	3	4	1	-2	-7	-4	-3	-6	-6	-6	-7	-8	-7	-7	-6	-9	-6	-4	-4	-4	-5	-6	-7	-7	-8
3.79749	1	1	2	0	0	-1	3	5	0	0	1	-2	0	0	-4	-5	-6	-7	-6	-4	-1	-4	0	3	6	2	0	-4	-6	-2	0	-3	-3	0	-1	-5	-8	-12	-14	-12	-9	-5	-2	-2	-2	0	-7	-5	0
3.80653	-6	-4	-2	-3	-3	-4	-3	-2	-2	0	1	-2	5	0	-5	-5	-4	-2	3	10	0	-3	0	4	6	1	0	-6	-5	-1	1	0	-1	0	0	-2	-2	0	0	-7	-1	0	-2	-2	-1	0	-8	-5	-2
3.81557	6	2	2	0	1	0	2	2	-2	0	1	-1	6	0	-5	-4	-3	0	6	11	1	-2	1	5	7	0	-1	-6	-2	0	1	-2	-6	-6	-4	-2	0	1	1	-6	1	1	-3	-2	-1	-2	-9	-6	-5
3.82461	1	1	1	0	0	-2	-1	-2	-3	-3	-2	-2	-1	-1	-7	-4	-3	-6	-9	-11	-12	-11	-7	-4	-1	0	-3	-4	-1	0	6	5	3	2	0	0	0	-3	-5	-6	-5	-2	-2	-2	1	3	-7	-6	-4
3.83365	-5	-3	-1	0	1	1	1	-2	0	-1	-2	-2	-3	-3	-7	-4	-6	-9	-12	-11	-8	-6	-2	0	2	-1	-5	-2	0	0	7	8	4	2	0	0	0	-2	-3	-4	-4	-1	-3	-3	2	3	-5	-7	-4
3.84269	-10	-7	-6	-4	-2	-1	-1	-3	-3	-4	-6	-6	-7	-9	-9	-7	-6	-3	-2	0	0	-1	0	5	4	-1	-4	0	0	0	5	4	3	2	-1	-2	-2	-5	-7	-9	-10	-9	-9	-9	-8	-8	-6	-9	-4
3.85173	-5	-5	-5	-3	0	1	-1	-2	2	2	0	0	-1	-2	-6	-6	-1	2	4	6	1	-2	-2	3	5	-1	-3	1	0	-2	-3	-5	-6	-4	-4	-5	-4	-5	-5	-7	-7	-6	-6	-6	-5	-6	-5	-8	-3
3.86077	2	2	0	-2	-4	-8	-10	-8	-6	-3	-2	0	0	0	-4	-5	-1	3	6	6	1	-1	-4	2	5	-1	0	2	0	-2	1	-2	-6	-6	-7	-8	-7	-8	-8	-9	-10	-9	-8	-8	-7	-7	-6	-6	-3
3.86981	2	0	-6	-9	-12	-12	-9	-7	-4	-2	-2	0	0	-1	-4	-6	-3	1	1	2	1	0	-5	1	3	0	1	0	-2	-4	-7	-10	-14	-15	-15	-14	-10	-9	-5	-3	-1	1	-1	-7	2	6	0	-4	0
3.87885	3	2	0	-1	0	0	-6	0	0	-1	-3	-4	-6	-8	-10	-9	-9	-8	-6	-5	-3	-4	-5	-5	-8	-10	-15	-18	-23	-26	-23	-19	-15	-9	-6	-2	0	3	4	6	7	6	0	-8	1	6	2	-2	0
3.88788	7	4	0	-1	1	0	-6	2	6	4	0	1	0	-1	-3	-7	-4	1	-1	0	0	0	-3	-7	-11	-15	-17	-14	-9	-5	-1	1	3	-2	-6	1	-1	1	0	-3	-6	-8	-10	-13	-16	-19	-20	-22	-22
3.89692	6	4	0	0	2	0	-5	2	6	4	-1	2	2	1	-2	-7	-4	1	-4	-1	-3	-7	-9	-11	-11	-7	-6	-3	-2	-3	0	0	-1	-2	-6	-6	-7	-11	-15	-17	-20	-17	-15	-13	-11	-10	-9	-8	-7
3.90596	6	5	0	0	2	0	-5	2	5	4	-2	1	1	1	-2	-7	-4	-1	-7	-4	0	2	1	-4	2	1	7	5	-3	-4	-1	-4	-7	-9	-11	-11	-9	-9	-9	-9	-8	-7	-7	-8	-8	-9	-9	-9	-10
3.915	5	4	1	0	3	0	-4	2	4	3	-2	0	1	1	-2	-7	-3	-8	-13	-11	-7	-4	0	-6	0	0	3	3	-4	-4	0	0	-1	-1	-4	-4	-4	-6	-6	-6	-5	-4	-4	-3	-3	-4	-4	-5	-5
3.92404	4	4	1	0	4	1	-4	2	5	4	-1	0	0	1	-1	-6	-2	0	-4	-6	-2	-5	-7	-9	-12	-14	-16	-16	-14	-12	-10	-7	-5	-2	-4	1	0	-9	-6	4	6	5	7	0	-5	0	0	-1	-2
3.93308	3	3	2	0	2	0	-4	-5	-8	-8	-8	-5	-3	-1	-1	-5	-2	0	-1	-2	-4	3	1	-9	-3	-5	-7	-8	-8	-6	-3	-2	0	2	-3	1	1	-7	-9	1	4	4	6	0	-7	-2	2	1	1
3.94212	1	2	3	0	3	2	-5	1	3	4	1	-4	-3	0	-1	-5	-3	-2	0	0	-7	4	7	-7	-3	-1	6	1	-4	-7	-2	-6	-8	-9	-10	-10	-10	-9	-9	-8	-8	-6	-5	-4	-9	-5	-2	-1	0
3.95116	-2	-2	-2	-1	-1	-1	-6	-2	-3	-3	-4	-4	-6	-8	-10	-9	-8	-4	-1	2	-4	5	11	-6	-5	-2	4	0	-3	-7	-4	0	2	0	-2	-7	-10	-13	-13	-10	-9	-5	-3	-1	-7	-7	0	0	0
3.9602	-11	-11	-10	-10	-9	-8	-7	-6	-6	-5	-5	-3	-5	-4	-4	-4	-4	-3	-1	0	-1	3	8	-6	-8	-3	3	-3	-3	-6	-6	-1	2	7	-1	1	2	-1	-6	-9	-10	-6	-3	-1	-5	-7	0	2	1
3.96924	-2	-3	-4	-5	-6	-8	-8	-7	-6	-4	-3	-2	-5	-2	-2	-5	-4	-4	-7	-10	-14	-16	-11	-6	-10	-4	1	-5	-2	-5	-6	-2	2	8	0	1	9	6	1	-1	-5	-6	-7	-7	-5	-5	-1	0	1
3.97828	-1	1	2	1	0	-3	-5	-7	-8	-7	-6	-2	-3	-2	-1	-3	-4	-2	4	4	4	0	3	-5	-11	-5	0	-5	-1	-4	-5	-2	2	8	0	0	8	8	6	3	-7	-4	-2	-5	-10	-14	-12	-8	-5
3.98732	-2	-1	0	2	-2	0	-3	-3	3	5	4	3	-3	-3	-2	-4	-4	-3	-1	0	2	-2	3	-5	-11	-5	0	-6	-1	-3	-2	-1	0	0	-3	-7	-9	-10	-8	-6	-7	-6	0	0	0	-1	-4	-3	-4
3.99636	0	0	3	1	-4	-1	-2	-3	1	4	1	0	-3	-4	-2	-5	-6	-7	-9	-9	-9	-8	-5	-7	-11	-6	-1	-4	0	-3	0	0	0	0	0	0	4	6	7	8	-5	-8	2	5	0	0	-4	0	1
4.00539	-6	-5	-5	-4	-6	-7	-9	-14	-19	-22	-19	-14	-8	-5	-1	-5	-3	0	3	1	0	-9	-2	-7	-10	-7	-4	-4	-1	-3	0	1	1	6	0	0	12	15	12	10	-3	-8	1	4	1	1	-3	-1	0
4.01443	-10	-12	-14	-15	-15	-14	-11	-9	-6	-3	0	1	-2	-4	0	-5	-3	0	0	-2	-5	-8	-9	-9	-10	-8	-8	-7	-9	-11	-14	-20	-19	-13	-7	-1	4	10	11	10	-2	-7	0	3	1	1	-3	-4	0
4.02347	-8	-12	-14	-15	-12	-8	-5	-3	-4	1	2	3	-3	-3	0	-5	-2	0	0	0	0	-2	-4	-9	-9	-8	-5	-2	-2	-4	-8	-14	-18	-12	-5	-2	6	13	10	10	-1	-5	-1	2	1	2	-1	-6	-1
4.03251	-15	-17	-16	-15	-12	-10	-7	-6	-6	-5	-6	-8	-9	-13	-18	-22	-26	-23	-16	-5	3	0	-2	-8	-9	-9	-6	-2	-2	-4	3	8	5	5	-4	-15	-25	-21	-10	4	0	-4	-1	2	2	4	0	-8	-2
4.04155	-10	-10	-9	-7	-6	-4	-2	-1	-4	-4	0	0	-4	-3	-2	-7	-7	-8	-8	-6	-2	1	0	-8	-9	-10	-6	-3	-4	-5	2	9	6	6	0	-5	-7	-9	-8	-3	0	-3	-2	1	2	3	-3	-11	-16
4.05059	-7	-8	-9	-9	-7	-6	-5	-4	-2	-7	1	0	-6	-2	0	-7	-2	0	-2	7	5	2	1	-6	-7	-8	-5	-2	-4	-5	2	8	6	5	1	-6	3	4	3	4	0	-2	-1	-3	-6	-12	-15	-15	-12
4.05963	-12	-13	-12	-11	-10	-8	-6	-3	-1	-7	2	0	-7	-2	-1	-7	-2	0	-5	7	7	6	3	-5	-6	-6	-4	-2	-4	-6	2	10	10	7	2	-7	1	1	0	0	0	-2	-1	-3	-7	-11	-16	-21	-26
4.06867	-14	-12	-9	-8	-1	0	5	4	5	-3	4	2	-7	0	0	-6	-1	0	-7	-2	-3	-4	-3	-4	-5	-4	-2	-3	-4	-6	1	-1	-5	-8	-11	-13	-12	-10	-7	-4	-2	-2	-1	-3	-7	-12	-17	-24	-26
4.07771	-4	-6	-6	-7	-3	-2	-1	0	-1	-1	-2	-3	-6	-5	-7	-7	-6	-3	-9	-2	1	5	3	-4	-4	-3	-1	-4	-4	-7	1	7	2	-3	-9	-16	-13	-6	-3	1	0	-2	0	0	0	-4	-9	-11	-10
4.08675	0	-2	-5	-4	1	0	0	-1	-2	-2	-3	-4	-4	-4	-2	-5	-3	0	-9	-7	0	7	3	-4	-3	-2	0	-4	-3	-7	0	-6	-11	-14	-10	-10	-4	-1	-3	0	0	-2	0	-1	-1	-3	-5	-7	-8
4.09579	0	-2	-5	-1	2	1	8	3	0	-4	-9	-12	-12	-10	-7	-5	-4	-2	-8	-12	-3	5	2	-4	-3	-1	0	-5	-3	-7	0	0	0	0	0	-9	-2	-3	-6	-7	-9	-9	-10	-10	-9	-9	-7	-6	-5
4.10483	0	-3	-4	0	2	0	8	6	0	-4	-10	-12	-10	-7	-2	-4	-4	-2	-5	-8	-5	5	1	-4	-2	-1	0	-7	-9	-13	-16	-19	-19	-18	-18	-19	-19	-20	-21	-22	-23	-21	-19	-16	-13	-11	-8	-6	-2
4.11387	1	-2	-2	1	3	0	8	8	13	5	8	12	1	4	0	-3	-3	-3	-4	-5	-5	1	0	-4	-2	-4	-7	-9	-10	-10	-9	-8	-6	-3	-1	-7	-4	-4	-8	-12	-17	-22	-22	-15	-10	-4	-6	-7	-1
4.1229	1	-2	-3	2	2	-2	0	0	0	3	6	9	4	5	0	-2	-3	-3	-3	-3	-4	1	0	-3	-2	-1	0	-7	-4	-5	-2	-1	-1	0	0	-6	-7	-2	-5	-7	-9	-12	-16	-20	-19	-15	-10	-7	-4
4.13194	1	-1	-3	3	1	-4	2	4	0	-2	-5	-9	-11	-15	-18	-17	-14	-10	-7	-4	-2	-1	0	-1	-1	-1	1	-4	-3	-4	-3	0	-1	0	0	-4	-7	-1	-3	-4	-5	-6	-9	-10	-10	-9	-5	-7	0
4.14098	1	0	-3	0	0	-4	-2	-4	-6	-8	-8	-7	-5	-4	-3	-3	-3	-4	-3	-5	-5	-7	-7	-7	-7	-5	-5	-4	-4	-4	-5	-1	1	4	1	-3	-6	-3	-2	0	-4	-8	-14	-11	-4	0	-3	-7	0
4.15002	-4	-2	-4	0	1	-3	-1	0	0	-1	-3	-4	-4	-5	-5	-4	-4	-4	-3	-3	-4	-6	-5	-6	-6	-4	-2	-2	-5	-4	-6	-4	5	4	0	-1	-4	-3	-1	2	0	-3	0	-5	-4	-5	-2	-6	0
4.15906	-7	-7	-6	-3	0	0	-1	0	0	-1	-5	-7	-8	-7	-6	-2	0	-3	-3	0	1	-6	-2	-1	-6	-8	-11	-11	-6	-5	-9	-6	3	4	1	0	0	-3	0	2	0	-3	0	-6	-12	-17	-13	-6	0
4.1681	-21	-20	-17	-15	-12	-10	-8	-8	-8	-8	-11	-13	-14	-17	-22	-26	-23	-16	-10	-3	2	-6	-2	4	3	-4	0	1	-3	-6	-8	-7	2	2	0	0	0	-3	0	0	-2	-5	-9	-13	-19	-22	-19	-13	-8
4.17714	-14	-13	-10	-6	-2	-1	0	-3	-1	-2	-2	-2	-2	-2	-2	-2	-3	-5	-5	-3	0	-5	-2	4	3	-5	0	2	-3	-7	-6	-7	0	2	0	1	3	-2	-1	1	0	-4	-2	-2	-6	-14	-17	-13	-8
4.18618	-8	-7	-4	-1	0	1	1	-2	-1	-3	-7	-9	-6	-3	0	1	1	1	-2	0	5	-3	-3	4	3	-7	0	2	-2	-7	-4	-5	0	0	0	1	5	-1	-2	0	0	-5	-2	-1	6	2	0	-3	-6
4.19522	-21	-20	-17	-14	-11	-10	-10	-10	-11	-11	-11	-10	-5	0	5	1	1	2	-1	1	6	-1	-3	4	3	-8	-1	2	-1	-4	-1	-2	-2	-1	0	2	6	0	-3	0	0	-6	-3	-1	5	1	0	0	1
4.20426	-5	-8	-10	-12	-12	-10	-6	-4	-1	0	-4	4	11	14	4	1	1	3	0	2	7	0	-3	3	2	-8	-3	-1	-2	-4	-6	-8	-11	-13	-14	-13	-11	-10	-9	-8	-9	-7	-7	-7	-9	-9	-9	-9	-8
4.2133	1	-2	-4	-7	-10	-12	-10	-7	-4	-3	-6	2	5	6	2	1	0	-1	-5	-7	-10	-12	-11	-9	-8	-8	-6	-7	-9	-13	-18	-17	-11	-5	-2	0	5	0	-7	-1	-2	-8	-5	-2	3	0	0	0	0
4.22234	-2	-4	-6	-8	-11	-13	-12	-9	-6	-4	-6	0	10	11	1	0	0	3	0	-2	-3	-4	-4	0	-1	-7	-6	-3	-7	-11	-14	-13	-7	-7	-2	0	4	0	-9	-2	-1	-8	-6	-3	1	-1	-2	0	0
4.23138	-11	-8	-4	-1	2	6	7	2	-2	-5	-4	-2	13	17	1	1	1	6	5	6	7	0	-4	0	-2	-5	-6	-5	-7	-9	-9	-10	-8	-6	-4	-3	-3	-4	-9	-8	-11	-9	-7	-4	1	0	2	1	0
4.24041	-1	0	3	2	3	7	5	2	-2	-7	-3	-5	11	13	0	0	0	6	6	6	3	-2	-5	-10	-12	-15	-16	-15	-12	-10	-7	-5	-4	-5	-1	-3	-5	-7	-11	-13	-16	-15	-15	-14	-12	-12	-11	-11	-12
4.24945	3	2	2	1	0	-1	-3	-7	-11	-14	-18	-18	-16	-14	-13	-12	-11	-11	-11	-12	-12	-13	-12	-11	-10	-8	-7	-6	-4	-4	-5	-5	-5	-3	-2	-3	-3	-1	-7	-2	-1	-7	-8	-4	0	0	4	2	0
4.25849	-11	-11	-11	-10	-9	-8	-7	-6	-4	-6	0	3	8	11	-3	0	0	7	8	7	5	-3	-6	-4	-5	-5	-6	1	-1	2	1	-3	-7	-11	-16	-23	-21	-14	-7	-2	-1	-6	-7	-4	0	0	5	2	0
4.26753	-4	-7	-8	-8	-6	-4	-1	1	-2	-5	1	7	7	12	-4	0	0	7	9	7	5	-2	-7	-4	-4	-5	-6	0	-1	2	6	0	-4	-7	-8	-6	-9	-5	-6	-2	-2	-6	-5	-4	0	0	6	2	-1
4.27657	4	2	0	-1	-4	-6	-6	-6	-2	-4	2	11	7	10	-3	1	1	7	9	7	5	-2	-6	-4	-4	-5	-5	-1	0	-1	0	-2	-4	-5	-7	-9	-11	-10	-10	-8	-7	-5	-4	-4	-1	-2	-2	-3	-3
4.28561	-14	-15	-17	-19	-22	-26	-31	-35	-29	-22	-14	-6	3	9	-2	1	1	7	8	7	2	-4	-8	-9	-7	-5	-5	0	0	0	5	2	-4	2	5	5	0	-9	-6	-6	-10	-12	-15	-17	-17	-17	-16	-14	-11
4.29465	-22	-21	-19	-18	-16	-16	-14	-13	-12	-9	-7	-3	0	2	-1	2	1	5	4	3	3	0	-4	-3	-2	-6	-4	-1	0	-2	3	1	-5	3	7	9	2	-7	-6	-2	-4	-4	-1	-2	-1	0	6	0	-5
4.30369	-41	-45	-46	-47	-46	-43	-39	-38	-34	-31	-29	-26	-21	-19	-17	-14	-13	-11	-10	-7	-5	-3	-4	-3	-2	-6	-4	-2	0	-4	1	0	-6	4	5	1	-1	-5	-5	-2	-5	-4	-1	-2	-3	-5	-6	-6	-7
4.31273	-8	-11	-13	-14	-15	-18	-20	-23	-25	-24	-20	-16	-11	-5	-1	2	1	7	7	5	5	0	-4	-2	-2	-6	-3	-3	0	-6	0	0	-7	6	8	7	8	-3	-3	-1	-5	-4	0	-1	-4	0	5	-1	-8
4.32177	-26	-27	-28	-27	-26	-25	-23	-21	-19	-16	-12	-6	0	3	2	5	2	7	6	5	5	0	-3	-1	-1	-7	-3	-4	0	-7	-1	-1	-8	7	13	12	9	-1	-1	-6	-13	-17	-23	-20	-11	-3	3	-3	-9
4.33081	-8	-12	-14	-15	-15	-14	-12	-11	-10	-8	-4	0	3	3	3	6	3	7	6	5	4	0	-3	-2	-2	-7	-2	-5	0	-6	-3	-2	-8	8	4	-3	-10	-16	-21	-22	-22	-21	-21	-21	-22	-23	-21	-17	-10
4.33985	-8	-13	-16	-19	-21	-21	-18	-17	-16	-15	-13	-10	-7	-4	0	3	4	7	6	5	4	0	-3	-1	-1	-8	-2	-7	-2	-5	-6	-4	-9	7	15	9	5	0	-2	-6	-11	-13	-17	-20	-24	-27	-27	-24	-21
4.34889	-21	-18	-13	-8	-3	-4	-7	-4	-3	-6	-8	-8	-6	-2	2	6	4	7	7	6	4	0	-3	0	0	-8	-1	-6	-1	-3	-5	-4	-8	8	11	7	5	1	-2	-5	-8	-9	-11	-13	-15	-17	-19	-21	-23
4.35792	-14	-7	-3	3	-1	-5	-6	-3	-2	-8	-14	-17	-15	-8	1	6	5	7	7	7	2	0	-4	0	0	-9	-1	-5	-2	-1	-5	-5	-7	7	10	5	2	-1	-5	-8	-11	-11	-12	-14	-16	-20	-23	-26	-29
4.36696	-8	-5	-3	0	-1	-7	-5	-8	-13	-20	-26	-19	-11	-7	-2	0	3	4	5	5	1	0	-4	-1	-5	-8	-11	-13	-11	-8	-3	-6	-6	6	16	17	8	3	4	4	0	-6	-2	-1	-8	-4	-1	-6	-11
4.376	-16	-13	-11	-8	-6	-8	-6	-8	-10	-12	-11	-10	-6	-3	-2	-1	0	0	0	0	0	-1	-5	2	1	-8	0	-4	-2	0	-2	-5	-5	2	2	2	4	4	5	4	0	-5	-3	-1	-8	-4	0	0	-1
4.38504	-45	-40	-35	-29	-24	-18	-13	-10	-7	-3	0	2	5	1	2	4	4	7	9	10	0	-2	-5	2	1	-8	0	-3	-2	0	-1	-5	-4	3	4	0	-2	-7	-12	-17	-23	-24	-24	-22	-18	-15	-10	-5	-1
4.39408	-41	-38	-33	-27	-20	-14	-8	-3	-2	1	-1	8	13	0	1	2	3	6	8	10	-1	-2	-6	3	0	-9	0	-3	-2	-3	-4	-5	-4	-3	-3	-6	-9	-14	-21	-28	-36	-39	-36	-27	-18	-10	-2	5	0
4.40312	-11	-11	-9	-7	-4	-3	-1	-1	-2	1	-2	8	13	0	0	1	1	5	8	9	-3	-2	-6	-3	-8	-11	-15	-17	-16	-15	-13	-10	-7	-3	-1	-2	-3	-6	-12	-18	-26	-31	-40	-34	-26	-20	-13	-6	-2
4.41216	-6	-2	0	6	0	-1	0	0	0	2	-3	9	14	1	0	1	1	4	7	9	-4	-1	-6	3	-1	-10	-8	-15	-19	-22	-16	-10	-2	0	11	13	0	3	6	3	1	-1	-4	-2	-5	-4	-3	-1	-1
4.4212	0	-2	-4	-4	-1	1	0	0	0	2	-4	10	15	0	0	1	0	4	3	-1	-6	-11	-14	-15	-15	-14	-16	-17	-19	-22	-20	-18	-15	-11	-10	-12	-13	-16	-20	-22	-20	-12	-6	0	-5	-3	7	10	2
4.43024	1	3	0	-1	-6	-10	-13	-13	-12	-12	-11	-11	-11	-13	-15	-18	-18	-17	-14	-10	-8	-5	-4	0	-2	-9	0	-2	-5	-9	-13	-17	-20	-18	-15	-9	-2	2	7	3	1	-1	-4	0	-4	-3	7	9	3
4.43928	1	3	0	5	0	3	0	-2	-7	-13	-18	-24	-26	-23	-18	-12	-7	-2	1	3	-7	1	-3	-2	-6	-10	-15	-19	-23	-26	-27	-25	-20	-14	-8	-1	-4	0	6	3	0	-2	-4	0	-4	-4	6	9	5
4.44832	2	3	0	5	0	5	1	1	-3	-8	-12	-17	-20	-22	-18	-15	-12	-9	-7	-5	-6	-5	-7	-7	-9	-9	-10	-10	-10	-9	-8	-8	-7	-5	-3	-2	-7	-1	5	2	0	-3	-3	0	-4	-4	4	8	7
4.45736	-10	-17	-21	-25	-25	-25	-25	-23	-21	-21	-19	-19	-18	-19	-19	-19	-15	-10	-5	0	-5	2	-1	5	-6	-7	-1	-1	1	4	-3	-1	1	0	0	0	-9	-3	4	2	0	-4	-3	0	-3	-4	2	7	9
4.4664	-41	-35	-32	-30	-31	-32	-32	-30	-26	-22	-18	-16	-14	-13	-11	-6	1	9	1	0	-4	2	-1	6	-5	-6	-1	0	1	3	-3	-1	1	1	-1	-4	-6	-5	3	3	0	-5	-3	-11	-18	-24	-28	-28	-29
4.47543	-16	-9	-4	0	-2	2	1	-1	0	1	-2	6	11	-3	2	8	7	9	0	-1	-4	1	-1	6	-5	-6	-2	0	0	2	-3	0	2	1	-2	-6	-12	-23	-33	-34	-31	-21	-15	-10	-7	-7	-6	-7	-7
4.48447	-42	-39	-33	-28	-23	-18	-13	-8	-3	1	-2	4	9	-5	3	8	8	10	1	-2	-4	1	-1	7	-5	-5	-1	0	-4	-8	-10	-10	-8	-4	-4	-8	-3	-5	2	3	1	-5	-1	-1	-4	-6	-3	2	-8
4.49351	-3	-15	-25	-28	-15	0	0	0	-1	1	-1	3	6	-7	3	7	8	10	2	-2	-3	1	-1	7	-4	-4	0	-1	0	0	-5	0	3	2	-5	-6	-2	-3	3	5	3	-2	0	-1	-4	-6	-5	0	-3
4.50255	-3	-4	-3	0	-5	-12	-11	0	-3	1	-1	2	3	-9	4	6	8	11	3	-2	-3	0	-1	7	-4	-3	-12	-20	-23	-24	-21	-17	-12	-5	-4	-5	-2	-2	3	7	5	0	0	0	-5	-13	-20	-24	-28
4.51159	-4	-6	-2	0	-5	-3	-14	-24	-30	-30	-24	-14	0	-8	4	4	6	11	4	-2	-3	0	-2	6	-4	-2	-7	-20	-33	-48	-64	-84	-102	-107	-87	-63	-38	-14	4	8	8	1	1	0	-4	-7	-21	-37	-46
4.52063	-3	-6	0	0	-5	-14	-29	-45	-57	-65	-64	-57	-44	-29	-11	2	5	11	5	-1	-3	0	-2	4	-4	-2	-6	-19	-30	-43	-59	-78	-98	-113	-113	-94	-62	-26	4	9	10	4	2	0	-5	-7	-9	4	-8
4.52967	-3	-5	1	1	-3	-11	-20	-31	-41	-52	-58	-61	-56	-47	-36	-25	-12	-2	7	0	-3	-1	-2	2	-4	-1	-10	-20	-30	-39	-48	-58	-64	-62	-51	-36	-15	-3	3	10	12	6	3	0	-5	-7	-8	6	19
4.53871	-2	-4	2	1	-2	-2	0	2	-4	0	-3	-10	-14	-17	-21	-23	-22	-18	-13	-8	-5	-5	-6	-8	-13	-18	-22	-25	-21	-17	-12	-10	-9	-9	-11	-12	-12	-9	-5	0	4	9	5	1	-3	-5	-6	-7	-13
4.54775	-1	-2	3	2	-1	-1	0	2	-5	-15	-18	-13	-5	0	2	-2	1	0	-3	-6	-9	-12	-14	-14	-16	-17	-20	-23	-24	-25	-25	-27	-27	-27	-26	-27	-26	-25	-25	-24	-24	-23	-23	-23	-24	-24	-22	-19	-13
4.55679	-3	0	0	-1	-6	-15	-26	-38	-44	-37	-24	-12	-1	0	1	-3	0	8	8	-2	-3	-2	-5	-6	-8	-8	-8	-8	-7	-8	-9	-12	-15	-17	-20	-23	-22	-21	-18	-13	-10	-4	-2	0	-2	-5	-4	-1	-1
4.56583	-18	-22	-27	-32	-37	-42	-44	-42	-38	-31	-23	-15	-6	-1	1	-4	-2	6	6	-3	-2	-1	-1	-3	-4	-3	-2	0	-2	-4	-4	6	7	1	-2	-5	-8	-5	-1	6	11	13	8	3	-1	-5	-3	0	13
4.57487	1	0	-1	-6	-12	-17	-22	-26	-25	-24	-19	-15	-9	-6	-3	-2	-2	-2	-3	-4	-5	-7	-5	-4	-2	-1	2	0	-2	-4	-4	5	9	1	-3	-7	-9	-3	-3	4	1	1	0	0	-1	-5	-2	-2	10
4.58391	1	0	6	1	1	0	1	-3	-14	-21	-22	-18	-12	-7	-5	-4	-5	-7	-9	-10	-11	-11	-9	-8	-7	-4	-1	0	-1	-3	-3	6	10	0	-3	-7	-7	0	-1	2	6	1	-5	-14	-20	-25	-21	-15	-9
4.59294	-1	0	1	0	-2	-8	-12	-16	-18	-18	-17	-16	-16	-18	-22	-29	-36	-43	-49	-47	-40	-38	-33	-32	-31	-32	-36	-41	-43	-46	-46	-43	-35	-26	-16	-6	-6	0	1	0	12	14	9	4	0	-4	0	-6	3
4.60198	-67	-65	-55	-37	-19	-5	-1	-1	0	-8	-25	-47	-70	-88	-96	-92	-78	-57	-35	-16	0	3	1	2	-1	-1	0	-2	0	-2	-3	-22	-41	-59	-75	-86	-87	-80	-68	-49	-29	-7	8	4	0	-5	1	-5	3
4.61102	-79	-90	-83	-65	-41	-21	-7	-5	-15	-40	-75	-116	-155	-181	-180	-150	-104	-53	-6	-3	4	4	2	1	-1	-1	0	-2	0	-2	-4	4	8	-3	-8	-39	-64	-79	-81	-68	-44	-13	6	3	0	-5	2	-3	2
4.62006	-53	-65	-67	-60	-52	-48	-49	-60	-81	-110	-145	-175	-163	-120	-71	-23	-3	0	0	-2	5	5	2	0	-1	-1	-3	-3	0	-3	-5	3	7	-4	-4	-3	-5	2	6	-5	3	3	0	-3	-4	-8	-11	-14	-15
4.6291	0	-1	3	-2	1	-1	1	-2	6	0	0	0	11	3	4	0	-1	-1	0	0	7	6	4	0	-1	-1	-4	-2	0	-2	-5	3	6	-4	-14	-28	-37	-43	-46	-46	-48	-46	-45	-45	-44	-45	-43	-43	-43
4.63814	0	-2	1	-3	1	-3	0	0	-44	-94	-107	-68	-20	3	4	-1	-1	-1	0	0	8	6	0	-7	-4	-1	-4	-2	0	-2	-4	3	6	-3	-3	-11	-29	-48	-68	-85	-100	-109	-114	-115	-111	-106	-99	-92	-85
4.64718	0	-2	-1	0	-22	-65	-101	-104	-74	-35	-2	2	7	4	6	-1	0	0	-2	0	8	-4	-13	-19	-23	-23	-21	-16	-6	-2	-4	4	6	-2	-2	-1	-4	2	8	0	-3	2	-6	-30	-56	-84	-111	-138	-161
4.65622	-2	-2	-5	2	-4	-4	0	9	1	3	-7	3	4	7	7	-2	0	1	-3	1	9	5	5	6	-8	-30	-52	-69	-79	-80	-74	-63	-49	-32	-16	-2	-4	0	6	0	-5	0	-6	-8	-5	-20	-45	-64	-75
4.66526	-24	-4	-5	4	-4	-1	2	13	1	7	-9	4	1	9	6	-3	1	2	-3	0	-14	-29	-43	-59	-76	-92	-108	-121	-129	-129	-121	-108	-90	-67	-43	-17	-4	0	5	2	-5	0	-8	-7	-6	-4	7	-2	-18
4.6743	-2	-3	-4	4	-2	-1	2	13	3	6	-9	4	2	9	5	-4	-12	-43	-76	-103	-111	-98	-78	-62	-53	-52	-60	-78	-103	-135	-138	-99	-59	-18	-5	-4	-3	0	4	2	-4	0	-6	-6	-8	-3	7	0	-7
4.68334	-21	-40	-64	-90	-110	-118	-105	-77	-41	-4	-1	4	7	5	8	-3	2	2	-21	-59	-98	-137	-172	-205	-231	-232	-211	-192	-172	-152	-132	-109	-83	-56	-29	-5	-2	0	2	3	-3	-1	-5	-3	-10	-3	7	1	5
4.69238	-151	-132	-131	-148	-184	-232	-271	-270	-216	-131	-35	11	13	-4	14	0	4	2	-4	-2	6	-1	-1	-2	-47	-81	-105	-116	-114	-109	-98	-89	-80	-74	-70	-72	-72	-76	-82	-86	-91	-93	-94	-93	-89	-84	-73	-59	-43
4.70142	-2	1	1	24	13	23	8	8	-75	-160	-228	-251	-219	-155	-89	-30	7	6	-2	-6	7	-1	-4	15	1	-2	-7	-5	0	0	0	1	1	-4	-10	-9	-45	-147	-253	-355	-451	-429	-358	-300	-254	-218	-186	-157	-126
4.71045	-2	1	0	23	9	23	5	42	26	-97	-262	-375	-428	-436	-429	-429	-444	-480	-528	-581	-627	-655	-654	-621	-552	-448	-311	-149	-1	0	0	0	0	-5	-10	-8	0	0	-1	1	-4	-238	-470	-682	-853	-945	-900	-775	-614
4.71949	-2	-6	-5	2	2	5	0	-216	-654	-953	-946	-708	-438	-231	-121	-117	-217	-405	-663	-965	-1286	-1603	-1439	-1168	-928	-706	-486	-246	-1	2	0	0	0	-6	-9	-5	0	0	-3	0	-6	-2	-210	-532	-807	-1028	-1195	-1264	-1150
4.72853	2	5	27	10	51	34	-202	-661	-1110	-991	-600	-275	-40	23	61	5	-108	-326	-558	-709	-655	-435	-164	10	-7	-12	-13	-13	-6	0	-1	-1	-2	-10	-10	-5	0	-4	-6	-1	-11	-5	-3	0	-6	-120	-382	-678	-962
4.73757	-475	-514	-586	-685	-789	-795	-684	-565	-460	-383	-338	-331	-366	-436	-541	-658	-733	-667	-506	-314	-114	11	4	16	-1	-8	-7	-8	-4	3	2	2	2	-5	-5	0	4	0	-2	0	-8	0	1	4	-2	-299	-568	-515	-189
4.74661	-56	-38	-63	-124	-208	-306	-405	-504	-599	-697	-804	-927	-1072	-1230	-1364	-1331	-1140	-909	-674	-447	-236	-47	12	19	0	-4	-2	-5	-3	3	3	4	3	-3	-2	4	6	0	-192	-405	-521	-459	-225	5	0	0	0	-5	1
4.75565	109	197	322	344	398	91	-226	-532	-806	-1032	-1199	-1284	-1266	-1161	-1008	-841	-679	-539	-431	-360	-320	-297	-260	-182	-43	0	1	-1	-4	4	4	7	6	-1	0	4	-455	-934	-1244	-963	-447	1	6	7	0	0	1	-4	0
4.76469	-649	-418	-234	-110	-52	-67	-157	-326	-566	-865	-1206	-1571	-1940	-2267	-2423	-2279	-1993	-1692	-1409	-1153	-926	-734	-575	-454	-371	-329	-333	-390	-505	-681	-911	-1185	-1490	-1812	-2129	-2346	-2228	-1901	-1529	-1146	-759	-365	8	8	1	0	1	-4	0
4.77373	-2705	-2552	-2386	-2219	-2090	-2043	-2085	-2189	-2311	-2422	-2502	-2507	-2369	-2055	-1612	-1136	-718	-402	-184	-38	55	24	28	22	11	5	6	1	-2	-1	1	7	6	-2	-1263	-2674	-3543	-3523	-2741	-1642	-563	3	9	8	2	0	2	-4	-1
4.78277	-6675	-7751	-8886	-10019	-11150	-12173	-12749	-12444	-11093	-8902	-6151	-3008	405	640	659	385	354	306	177	140	66	24	31	21	14	8	7	2	0	-3	0	-504	-4401	-8189	-11230	-12624	-11869	-9605	-6854	-4280	-2201	-749	10	9	3	-184	-95	-2	-2
4.79181	-11268	-13441	-15644	-17541	-18725	-18565	-16552	-12883	-8236	-3197	955	871	761	670	655	423	359	310	183	142	73	20	32	17	13	10	8	2	-324	-4792	-9510	-14224	-18519	-21558	-22016	-19731	-16197	-12638	-9601	-7279	-5730	-4983	-5012	-5621	-6392	-6768	-6250	-4637	-2121
4.80085	-11567	-12270	-13016	-13508	-13321	-12061	-9728	-6669	-3256	254	916	818	715	643	598	425	334	288	173	130	74	15	30	11	11	9	7	-55	-2713	-5505	-8365	-11204	-13837	-15627	-15187	-13111	-10820	-8817	-7255	-6172	-5588	-5510	-5898	-6592	-7297	-7640	-7309	-6238	-4632
4.80989	-4722	-4481	-4166	-3835	-3459	-2996	-2425	-1757	-1017	-230	575	705	619	567	501	395	287	247	153	111	74	12	30	7	11	10	7	2	9	4	-1	4	-220	-804	-1437	-2023	-2416	-2479	-2244	-1888	-1570	-1368	-1319	-1424	-1671	-2039	-2497	-3001	-3475
4.81893	-1180	-919	-683	-484	-333	-234	-194	-213	-288	-413	-575	-767	-978	-1195	-1397	-1513	-1458	-1297	-1105	-909	-715	-530	-353	-190	-41	9	6	2	12	9	-1	4	-77	-238	-408	-574	-709	-800	-827	-781	-664	-483	-256	6	1	-4	2	1	-4
4.82796	-32	9	69	130	174	184	154	80	-26	-153	-277	-379	-447	-484	-511	-555	-637	-772	-957	-1156	-1254	-1102	-746	-308	6	8	5	2	14	13	-1	2	-2	-3	-2	13	-275	-639	-973	-1233	-1327	-1168	-854	-467	-45	-4	3	2	-5
4.837	60	105	195	168	246	269	288	317	96	-152	-313	-376	-368	-335	-320	-345	-414	-517	-625	-697	-687	-585	-418	-227	-44	7	4	2	15	16	0	0	-1	-1	-3	-103	-237	-387	-552	-711	-835	-858	-749	-539	-282	-17	3	3	-5
4.84604	22	46	95	74	112	124	134	102	-208	-505	-737	-743	-590	-453	-369	-340	-364	-426	-507	-572	-581	-524	-429	-328	-241	-172	-122	-82	-42	8	-1	-3	0	0	-6	8	5	-2	-1	2	3	-4	1	0	-3	-3	3	2	-7
4.85508	-9	2	20	13	16	-52	-115	-126	-68	33	41	7	25	24	11	42	2	-197	-377	-462	-410	-274	-127	-18	-6	-2	-52	-154	-245	-266	-183	-19	-2	-2	-11	3	0	-6	-4	0	-1	-9	-6	-22	-75	-130	-203	-307	-450
4.86412	-233	-80	-5	12	3	16	0	11	26	6	7	6	13	8	14	-22	-287	-592	-922	-1237	-1286	-1015	-730	-485	-289	-140	-27	-4	8	11	-1	-9	2	2	-10	3	1	-4	-1	0	0	-7	-4	-6	-10	-3	2	2	-71
4.87316	-40	-4	0	13	16	27	13	19	35	14	-117	-242	-313	-317	-266	-190	-117	-67	-46	-52	-76	-101	-103	-67	-4	-1	-4	-6	3	6	-1	-12	4	3	-12	1	0	-5	-1	0	0	-7	-6	-10	-13	-3	1	1	-10
4.8822	-175	-150	-122	-97	-81	-80	-97	-131	-183	-249	-328	-409	-475	-494	-441	-346	-234	-123	-19	13	31	-1	1	-3	-1	0	-2	-5	2	4	-1	-11	8	7	-10	1	0	-4	1	2	0	-5	-6	-11	-10	-1	2	2	-7
4.89124	-262	-232	-190	-147	-107	-71	-39	-11	10	4	14	4	0	3	1	0	-28	-58	-88	-113	-126	-128	-113	-91	-65	-42	-23	-12	-9	-13	-21	-32	-37	-35	-21	0	0	-3	2	4	3	-1	-5	-9	-6	0	4	3	-6
4.90028	2	-1	-2	0	-2	14	0	-1	3	-2	-13	-23	-33	-46	-62	-79	-98	-115	-126	-126	-112	-91	-65	-38	-16	1	-1	-1	0	0	1	-5	-3	-9	-10	-8	0	-4	3	5	6	0	-4	-7	-3	0	5	4	-5
4.90932	-70	-55	-45	-35	-27	-22	-20	-20	-21	-23	-26	-28	-28	-31	-33	-36	-41	-48	-56	-65	-73	-72	-61	-44	-28	-10	-3	0	0	-3	0	-4	15	14	-5	0	0	-16	-36	-51	-57	-45	-25	-5	-1	0	5	3	-4
4.91836	-1	2	0	-3	-3	13	1	-1	-2	-11	-31	-49	-57	-51	-32	-6	-2	0	-2	18	25	0	-3	1	-19	-60	-102	-108	-69	-25	0	-3	15	14	-5	0	-1	-6	2	5	10	1	-26	-63	-71	-52	-25	-1	-4
4.9274	2	1	-1	-1	-4	8	0	-3	3	8	0	-1	1	-1	1	3	0	-2	-2	10	1	-12	-26	-38	-43	-37	-22	-1	1	-3	0	-3	15	14	-4	-2	-1	-7	1	-1	-22	-43	-70	-99	-128	-127	-97	-66	-39
4.93644	1	1	0	0	-7	2	2	-5	8	3	1	-3	0	-17	-28	-31	-27	-20	-9	0	9	-1	-4	1	2	-2	-3	0	1	-1	-1	-2	14	14	-4	-3	-1	-6	1	6	5	1	-3	-1	0	-1	-4	-10	-19
4.94547	-63	-63	-47	-22	-7	-3	2	-7	11	0	-4	-9	-2	5	-1	-2	0	-5	-2	12	13	-3	-4	0	1	-1	-5	-34	-64	-96	-113	-89	-59	-32	-8	-4	-1	-5	0	5	12	0	-4	-1	0	2	7	2	-15
4.95451	-54	-54	-54	-49	-43	-35	-25	-15	-5	0	2	-6	1	6	0	-3	0	-5	-1	-2	-10	-16	-16	-13	-5	2	2	1	1	0	-2	-4	11	10	-4	-3	0	-4	0	6	13	0	-3	-1	1	4	9	2	-5
4.96355	-254	-323	-387	-332	-266	-209	-157	-115	-81	-53	-33	-18	-10	-9	-15	-26	-44	-64	-86	-104	-116	-118	-109	-93	-73	-53	-36	-20	-10	-3	-3	-5	8	8	-4	-2	0	-2	-1	5	12	0	-3	-1	2	5	9	2	-6
4.97259	-231	-335	-431	-385	-291	-206	-135	-81	-41	-15	-1	-6	-5	-19	-38	-60	-83	-100	-112	-112	-99	-76	-44	-10	1	9	8	1	-1	-1	-2	-5	7	6	-3	0	0	0	-1	6	12	0	-2	0	5	7	10	2	-5
4.98163	-72	-117	-158	-166	-135	-99	-69	-46	-32	-22	-22	-27	-35	-48	-63	-77	-87	-92	-90	-77	-60	-40	-17	1	2	11	10	2	-3	-1	-2	-5	5	4	-3	1	2	0	-1	6	11	0	-1	2	8	9	11	2	-5
4.99067	-22	-22	-23	-22	-21	-20	-19	-19	-20	-22	-24	-27	-29	-30	-29	-27	-22	-16	-10	-4	0	-5	-3	1	1	13	12	2	-4	-2	-1	-4	4	2	-2	3	4	1	-1	1	-7	-7	-3	2	8	11	11	1	-4
4.99971	-2	3	1	-1	1	2	-6	1	8	4	-3	-6	-8	-12	-16	-20	-23	-26	-25	-19	-9	-5	-3	1	1	14	12	3	-5	-2	-1	-3	2	1	-2	5	6	2	-12	-21	-19	-7	0	5	13	12	11	1	-4
5.00875	-18	-8	-1	-2	2	3	-5	2	7	3	-3	-5	-6	0	-1	-3	-1	0	-11	-24	-38	-52	-57	-47	-33	-20	-9	1	-4	-3	0	-2	1	0	-1	6	1	-5	-14	-23	-31	-35	-39	-40	-38	-36	-33	-30	-28
5.01779	-3	3	1	-2	3	3	-3	2	6	3	-3	-3	-7	-3	-2	-3	-2	0	0	4	1	-5	-3	0	0	-1	-8	-13	-20	-27	-33	-39	-45	-47	-42	-39	-31	-25	-21	-17	-17	-15	-17	-22	-28	-36	-43	-50	-46
5.02683	-3	3	1	-2	-4	-9	-15	-21	-26	-29	-31	-31	-28	-25	-20	-15	-10	-5	0	2	3	-5	-3	0	0	7	8	3	-1	-4	0	-1	-1	-4	-1	0	-4	-9	-14	-15	-14	-9	-5	-2	0	0	0	-2	-5
5.03587	-3	3	1	-2	3	-2	-6	-8	-9	-6	-5	-3	-8	-5	-3	-3	-1	1	1	6	4	-5	-3	-6	-13	-20	-26	-32	-32	-27	-23	-22	-22	-23	-25	-32	-36	-32	-24	-17	-9	-1	0	7	9	7	4	0	-6
5.04491	-30	-29	-27	-23	-19	-16	-15	-18	-22	-27	-34	-39	-42	-41	-36	-27	-16	-6	1	7	4	-5	-4	-2	-2	7	7	3	1	-4	0	-1	-4	-4	0	-9	-16	-23	-30	-38	-47	-47	-41	-29	-16	-6	3	1	0
5.05395	-114	-147	-162	-155	-136	-121	-109	-105	-103	-101	-94	-81	-61	-39	-17	-3	0	2	3	9	6	-5	-4	-3	-1	6	6	3	2	-3	0	-1	-6	-37	-78	-111	-116	-92	-58	-21	0	-1	1	7	19	14	5	1	0
5.06298	-54	-81	-101	-110	-113	-115	-119	-129	-139	-145	-139	-116	-81	-45	-11	-2	0	3	4	10	6	-5	-5	-5	-2	5	5	3	2	-3	0	-2	-22	-69	-119	-152	-127	-75	-20	8	0	-1	1	6	17	14	4	1	0
5.07202	-29	-35	-40	-44	-47	-52	-57	-65	-73	-76	-69	-54	-34	-16	0	-2	1	3	5	11	6	-5	-6	-6	-10	-10	-5	2	2	-3	0	-9	-26	-45	-62	-58	-35	-8	9	9	-1	-1	1	5	16	13	3	1	0
5.08106	-14	-18	-22	-24	-21	-17	-14	-9	-6	-1	-2	-1	-5	-4	0	0	1	4	4	1	-2	-9	-15	-21	-26	-26	-21	-12	-5	-4	0	-6	-4	-5	2	16	18	5	11	10	-2	-1	1	4	14	12	2	1	0
5.0901	-9	-5	-3	-3	-1	0	-3	2	-2	0	-1	-1	-4	-5	0	-4	-6	-9	-13	-15	-17	-19	-19	-20	-17	-14	-9	-2	1	-4	0	-8	-1	-4	4	17	17	4	13	11	-2	-1	0	2	12	12	2	0	-1
5.09914	-1	0	0	-4	-3	0	-2	0	-1	0	-1	-3	-4	-6	-10	-13	-18	-20	-20	-18	-14	-10	-5	-3	-2	2	2	2	0	-4	0	-8	0	-4	-1	-8	-11	-17	-23	-29	-34	-33	-27	-17	-6	1	2	0	-1
5.10818	-1	0	-1	-5	-4	0	0	3	-1	1	1	-3	-10	-22	-37	-49	-42	-21	1	9	4	-2	-3	-1	-1	2	1	1	-1	-5	-1	-5	0	-6	-12	-17	-17	-17	-18	-19	-22	-23	-28	-35	-41	-46	-45	-39	-30
5.11722	-2	-1	-3	-7	-7	-4	-10	-14	-13	-7	0	-1	0	-8	-1	2	-3	-12	-15	-7	4	-1	-1	0	-1	4	0	1	-2	-5	-2	-2	3	-4	8	20	14	2	15	7	-1	0	0	0	6	8	2	-4	-1
5.12626	-8	-9	-11	-14	-16	-21	-24	-28	-26	-20	-12	-3	0	-6	-2	2	4	1	1	2	-5	-13	-15	-13	-7	0	0	0	-4	-4	-2	0	4	-4	9	19	13	1	14	4	-1	0	0	0	4	8	2	-5	0
5.1353	-3	-1	-5	-8	-5	3	3	2	-4	-2	1	-2	1	-3	-3	3	2	0	-1	-3	-4	-6	-6	-8	-9	-10	-12	-12	-12	-12	-11	-12	-10	-7	-5	-5	-3	-2	-4	-4	-7	-7	-10	-13	-15	-20	-21	-21	-19
5.14434	-4	-2	-5	-8	-4	3	4	2	-5	-3	0	-3	2	-1	-4	3	6	1	-2	0	0	-8	-12	-14	-14	-11	-9	-6	-6	-2	-1	1	5	-4	11	10	10	1	6	0	-3	-7	-12	-17	-20	-21	-18	-16	-13
5.15338	-3	-2	-5	-8	-3	3	5	1	-7	-4	0	-3	2	0	-5	3	6	0	-4	-3	0	-1	0	-1	-1	0	-2	-1	-6	-1	-1	-2	-2	-5	-2	-5	-5	-6	-8	-9	-11	-10	-11	-11	-13	-14	-14	-15	-15
5.16242	-3	-2	-4	-8	-2	3	1	-5	-11	-14	-14	-11	-7	-5	-6	-5	-4	-4	-5	-5	-6	-9	-12	-16	-19	-18	-14	-9	-6	-3	-1	-1	0	-5	4	4	6	1	7	-5	1	4	-1	0	0	0	0	-1	0
5.17146	-3	-2	-4	-8	-2	-1	-2	-3	-5	-6	-1	-4	3	4	-6	3	4	1	-4	-6	0	1	1	0	-1	-2	-4	-6	-8	-10	-12	-13	-13	-13	-12	-13	-10	-9	-9	-7	-7	-5	-4	-4	-4	-5	-5	-5	-4
5.18049	-2	-2	-3	-8	-3	-1	0	-3	-4	-5	-2	-4	3	6	-6	3	2	0	-3	-5	-6	-6	-5	-4	-4	-2	-2	-1	-4	0	0	-1	0	-5	3	2	3	0	2	-8	2	5	-3	0	0	1	-2	-5	-9
5.18953	-2	-3	-3	-8	-4	1	2	-4	-3	-3	-1	-5	3	7	-5	2	4	3	0	-3	-2	0	0	0	-1	-3	-4	-5	-6	-7	-8	-10	-12	-11	-12	-14	-14	-14	-17	-19	-21	-21	-22	-22	-20	-19	-18	-17	-15
5.19857	-2	-5	-8	-11	-12	-12	-11	-11	-11	-9	-9	-8	-7	-6	-5	-4	-4	-3	-3	-4	-4	-6	-5	-6	-6	-5	-5	-3	-3	-1	0	1	0	-2	4	2	0	-3	0	-7	-5	-6	-9	-12	-15	-17	-19	-20	-20
5.20761	0	-3	-3	-9	-5	-2	-1	-5	-1	0	0	-4	1	2	-2	-2	-5	-8	-11	-15	-18	-22	-22	-21	-17	-10	-4	-3	-3	0	13	14	-1	-1	7	5	-2	-4	0	-6	-2	-2	-7	-3	-3	-5	-6	-8	-11
5.21665	-11	-7	-3	-9	-5	-4	-4	-4	-1	1	0	-4	1	9	-1	2	9	7	2	0	-2	-3	-10	-19	-28	-35	-33	-24	-15	-7	0	5	-2	0	8	2	-5	-2	0	-6	2	2	-8	-2	-3	-5	-5	-5	-5
5.22569	-11	-10	-10	-9	-7	-6	-6	-3	-2	0	0	-4	0	8	-1	0	7	7	1	0	-2	8	8	2	0	3	0	-4	-5	-9	-13	-18	-22	-25	-28	-30	-26	-22	-19	-14	-9	-3	-7	0	3	12	10	5	2
5.23473	-18	-18	-17	-18	-17	-17	-17	-18	-18	-18	-19	-18	-17	-17	-18	-18	-17	-16	-15	-13	-9	-6	-1	1	-1	5	0	-5	-3	-3	14	13	-5	0	10	0	-6	-2	-7	-9	-9	-4	-5	1	4	15	10	7	3
5.24377	0	-4	-5	-8	-3	-1	-3	-8	-13	-17	-21	-24	-27	-29	-31	-32	-32	-31	-29	-25	-20	-16	-9	-2	-3	3	0	-6	-4	-4	12	11	-6	1	11	0	-4	-11	-19	-23	-21	-13	-4	1	5	14	11	7	3
5.25281	0	-4	-6	-8	-2	0	0	-1	-1	-5	-8	-9	-8	-8	-7	-6	-5	-5	-4	-4	-5	-7	-7	-9	-11	-13	-15	-14	-11	-8	-6	-4	-6	-2	-2	-5	-5	-6	-8	-7	-5	-3	-2	1	5	7	8	8	3
5.26185	2	-2	-5	-7	-10	-15	-20	-20	-16	-11	-8	-5	-2	1	0	-2	3	6	0	-5	-4	9	11	0	-5	0	0	-4	-5	-7	2	-2	-7	-8	-11	-15	-15	-15	-16	-15	-13	-9	-8	-7	-7	-8	-8	-8	-7
5.27089	-4	-3	-6	-7	-1	0	0	0	0	3	0	0	-2	2	0	-3	2	5	0	-6	-5	8	10	-2	-4	1	2	-1	-4	-6	-6	-11	-15	-15	-14	-15	-13	-13	-15	-15	-16	-13	-12	-10	-8	-6	-5	-4	-2
5.27993	-2	-2	-5	-6	-1	-1	-1	-2	-2	-3	-5	-6	-7	-10	-12	-13	-13	-12	-10	-7	-6	-6	-5	-5	-8	-11	-14	-18	-19	-17	-12	-9	-6	0	1	2	5	6	1	-1	-2	-4	1	4	7	12	9	8	1
5.28897	2	-1	-5	-7	-1	-2	-3	-4	-3	-2	-2	-1	-1	-2	-4	-6	-8	-8	-7	-5	-5	-1	0	-3	-1	3	2	0	-3	-3	0	0	-4	1	11	5	7	11	0	-1	-2	-4	2	4	6	3	1	0	-1
5.298	-5	-3	-5	-7	-3	-6	-8	-12	-15	-18	-19	-17	-14	-12	-10	-8	-6	-5	-4	-3	-5	6	7	-3	0	4	8	2	-2	-1	0	0	-3	0	13	6	8	10	-2	0	-2	-4	3	4	5	7	6	4	-3
5.30704	-26	-25	-21	-17	-12	-9	-5	-3	-2	-1	-4	-3	-4	-6	-8	-9	-7	-5	-6	-2	-4	6	6	-3	0	5	9	3	-1	0	0	0	-2	0	12	7	6	3	-5	0	-2	-3	4	4	3	4	4	2	-6
5.31608	-2	-8	-12	-14	-10	-5	0	3	1	0	-5	2	1	-3	-3	-5	3	5	-6	-1	-3	5	5	-3	0	6	4	3	0	0	-1	0	-1	0	2	0	0	-1	-6	-9	-14	-17	-23	-24	-18	-14	-11	-7	-6
5.32512	0	-3	-3	-4	-2	-2	0	1	1	-2	-5	2	1	-4	-4	-5	3	5	-7	-1	-3	5	4	-3	1	3	-2	-8	-13	-13	-11	-5	0	0	9	8	8	2	-4	0	-3	-2	-6	-10	-11	-11	-9	-6	-3
5.33416	1	-3	-2	-2	0	8	12	4	0	-3	-3	2	2	-4	-5	-5	2	5	-7	-1	-2	5	3	-3	1	7	4	-1	-7	-12	-15	-14	-11	-6	-2	-1	1	1	-1	0	-4	-4	-7	-10	-11	-13	-11	-10	-7
5.3432	2	-3	-2	-2	1	8	13	4	0	-5	-2	1	1	-5	-6	-5	1	4	-8	-2	-3	4	1	-3	0	-2	-4	-6	-9	-11	-13	-15	-17	-16	-14	-14	-11	-10	-10	-9	-10	-8	-9	-9	-9	-8	-6	-5	0
5.35224	3	-2	-2	-1	1	5	5	4	-1	-5	0	1	1	-5	-5	-4	-3	-5	-7	-8	-10	-11	-13	-14	-15	-14	-13	-12	-10	-7	-4	-2	-2	-5	0	-1	0	-1	-3	-4	-6	-5	-6	-8	-9	-12	-11	-12	-11
5.36128	-11	-9	-7	-5	-2	0	1	0	-2	-6	-11	-16	-22	-27	-26	-19	-15	-9	-6	-4	-4	-6	-10	-14	-17	-19	-15	-9	-2	1	6	5	0	-6	4	7	3	0	2	0	-7	0	4	-2	-5	-3	-7	-13	-17
5.37032	-29	-23	-19	-13	-8	-6	-5	-7	-11	-13	-16	-15	-8	-6	-2	-1	-3	1	-5	-5	-4	2	0	-4	-3	-6	-5	-3	0	0	5	4	0	-8	2	5	1	1	3	0	-8	0	3	-5	-5	-2	-7	-7	-1
5.37936	-6	-4	-3	-2	-2	-4	-6	-11	-14	-16	-17	-13	-6	-6	-1	0	-4	1	-3	-6	-5	1	0	-4	0	1	2	0	-3	-6	-8	-7	-4	-6	1	3	0	1	2	-2	-8	0	1	-8	-4	-1	-8	-8	2
5.3884	7	0	0	0	2	0	-4	-8	-10	-11	-13	-10	-9	-7	-3	0	-4	0	0	-7	-6	0	0	-3	0	0	0	-1	-6	-9	-9	-6	0	-4	0	1	0	2	2	-3	-7	0	0	-11	-2	0	-8	-8	1
5.39744	-10	-9	-7	-7	-6	-8	-8	-9	-9	-7	-7	-4	-3	-7	-4	-4	-6	-8	-10	-12	-13	-15	-15	-16	-14	-12	-8	-4	-1	0	0	0	0	-1	0	0	0	3	1	-4	-6	0	-1	-11	0	0	-7	-8	1
5.40648	2	1	1	0	-3	-7	-10	-13	-14	-11	-8	-4	-1	-8	1	3	-2	-1	-1	-6	-8	-5	-5	-3	0	0	-3	-4	1	0	0	0	0	0	0	-2	0	3	0	-4	-5	0	-2	-8	-1	-4	-6	-10	-13
5.41551	-9	-10	-9	-10	-10	-11	-12	-13	-13	-12	-11	-9	-7	-8	-4	-2	-1	-2	1	-5	-8	-4	-3	-2	0	0	-3	-7	0	0	-1	-2	0	3	0	-6	0	3	-2	-5	-4	0	-4	-5	-7	-12	-18	-22	-17
5.42455	-18	-19	-17	-18	-17	-17	-16	-16	-16	-13	-13	-9	-6	-8	0	3	1	-3	4	-4	-7	-7	-3	-2	0	0	-1	-5	0	0	-2	-4	1	5	1	-9	1	2	-4	-4	-3	0	-6	-3	-6	-10	-13	-16	-20
5.43359	-16	-16	-15	-14	-12	-11	-9	-8	-8	-6	-5	-3	-1	-9	2	4	2	-2	4	-2	-6	-9	-4	-2	0	0	0	-2	-1	-1	-3	-5	-5	-5	-5	-8	-6	-5	-7	-3	-1	0	-7	-1	4	5	-4	-6	-2
5.44263	-10	-9	-6	-4	-1	0	3	2	-2	2	1	4	-1	-9	2	6	2	-4	-1	-3	-5	-9	-5	-2	0	0	2	0	-2	0	-4	-7	1	0	-1	-5	-5	-7	-9	-10	-10	-8	-8	-3	-2	-1	-4	-5	-3
5.45167	3	1	0	0	4	3	5	3	-1	0	-1	2	-3	-10	1	8	2	-4	-1	-4	-8	-9	-8	-5	-2	-1	0	0	-1	-3	-6	-8	-10	-8	-6	-4	-2	-1	-6	-2	-2	-2	-8	-6	-8	-11	-13	-13	-13
5.46071	0	-1	-2	0	3	1	3	1	-1	-2	-5	-5	-7	-9	-8	-6	-7	-7	-9	-10	-11	-13	-15	-13	-9	-7	-5	-4	-5	-6	-8	-10	-8	-3	0	0	2	0	-3	0	0	-2	-7	0	2	0	-3	-4	-4
5.46975	-7	-7	-5	-5	-4	-4	-3	-3	-3	-1	-2	0	-3	-8	0	0	-1	-2	-3	-3	-4	-5	-6	-6	-5	-5	-4	-5	-5	-7	-10	-14	-14	-8	-2	1	3	-1	0	3	2	-1	-5	1	4	2	-2	-2	-3
5.47879	-4	-3	-3	0	1	1	1	0	0	0	-3	-2	-4	-7	-5	-5	-7	-7	-7	-6	-4	-3	-6	-1	0	0	0	-1	-4	-7	-10	-11	-9	-4	0	0	3	-3	1	4	3	-1	-4	-2	-4	-4	-1	-2	-2
5.48783	-3	-4	-3	-2	0	0	3	2	1	-1	-2	-2	-4	-7	1	5	0	-2	1	-4	-3	-6	-9	-12	-13	-14	-12	-11	-10	-9	-7	-8	-4	-1	0	0	0	-4	0	0	-2	-4	-7	-10	-7	-3	-1	-2	-2
5.49687	-9	-11	-13	-15	-13	-9	-4	0	2	-2	-1	-4	-4	-6	1	4	0	-2	1	-5	-1	-3	-6	0	1	-2	-3	-4	-4	-4	-3	-8	-3	-2	-2	-3	-5	-7	-10	-12	-12	-8	-4	-1	1	6	0	-1	-2
5.50591	-7	-9	-10	-12	-13	-15	-14	-12	-9	-5	0	-5	-4	-5	1	2	-1	-1	0	-6	-2	-4	-4	0	2	3	2	0	0	-1	-2	-7	-5	-5	-6	-9	-11	-13	-17	-18	-17	-13	-10	-7	-4	-2	0	-1	-1
5.51495	-5	-6	-6	-8	-9	-11	-13	-15	-16	-13	-11	-6	-2	-3	1	2	-1	0	0	-6	-3	-4	-2	0	2	2	2	0	0	0	0	-6	-5	-5	-8	-12	-14	-16	-16	-15	-12	-10	-8	-7	-6	-6	-5	-4	-2
5.52399	-10	-9	-7	-5	-3	-1	-1	-1	-3	-4	-5	-3	-3	-3	-2	0	-2	0	0	-6	-5	-5	0	0	0	1	1	-2	1	0	-1	-7	-8	-11	-15	-20	-15	-11	-8	-5	-3	0	-1	0	0	0	0	-2	-2
5.53302	3	-1	1	0	2	2	4	-3	2	-4	1	-2	-5	-11	-11	-6	-3	0	-1	-4	-7	-4	0	0	0	4	-1	-2	7	5	0	-7	-6	-8	-7	-5	0	-3	4	5	3	1	0	-1	0	3	0	-2	-1
5.54206	3	0	2	0	1	2	3	-3	2	-4	1	-1	-1	-6	-5	0	-2	0	-2	-3	-5	-4	-8	-12	-13	-12	-9	-7	-7	-7	-9	-10	-10	-6	-1	1	0	-2	3	4	2	1	0	-1	0	3	0	-2	-1
5.5511	3	0	2	1	1	2	2	-3	2	-4	1	-1	-3	-2	0	2	-3	0	-4	-3	-3	-3	-6	-10	-13	-15	-16	-17	-18	-19	-21	-21	-20	-16	-12	-8	-4	-1	1	3	2	2	0	-1	0	-2	-6	-9	-12
5.56014	3	0	0	-3	-5	-8	-10	-10	-9	-6	-4	-2	-1	-1	4	3	-2	0	-6	-2	0	2	0	-1	-3	-5	-6	-6	-7	-7	-7	-7	-7	-6	-5	-6	-5	-5	-7	-8	-9	-9	-9	-9	-8	-8	-6	-5	-4
5.56918	2	-1	-4	-8	-12	-16	-15	-11	-7	-4	-2	-3	-1	-1	5	6	-2	0	-7	-1	-3	-5	-7	-8	-10	-11	-10	-10	-10	-8	-6	-7	-2	1	-2	-5	0	0	1	1	1	3	0	-1	0	2	0	0	0
5.57822	2	0	0	-2	-3	-6	-8	-9	-8	-7	-6	-6	-6	-7	-9	-10	-11	-8	-8	0	1	3	5	5	-3	-7	-4	-1	-4	-6	-4	-6	0	0	-5	-7	-1	0	1	0	1	3	0	-2	1	3	0	0	-1
5.58726	0	-1	-2	-3	-4	-4	-3	-2	0	-3	-4	-6	-2	-3	6	7	0	0	-8	0	0	-2	-2	-4	-5	-10	-8	-10	-9	-8	-5	-5	-1	-1	-6	-8	-2	-1	0	0	1	2	0	-3	1	2	0	0	-2
5.5963	-10	-10	-10	-8	-4	-2	-2	1	2	-2	-5	-7	-3	-3	6	6	1	0	-6	-2	-6	-10	-12	-13	-11	-9	-5	-4	-2	-1	-4	-5	-4	-4	-6	-8	-4	-2	-2	0	1	1	0	-3	2	2	0	1	-3
5.60534	-12	-10	-7	-3	0	0	-2	2	3	-2	-6	-5	-5	-5	4	12	1	0	-6	-1	1	0	0	0	0	-4	0	4	5	2	-6	-5	-5	-4	-5	-6	-5	-3	-4	-2	-3	-3	-4	-5	-5	-5	-5	-5	-4
5.61438	2	-1	-4	-7	-6	-3	-2	1	2	-3	-6	-4	-6	-6	4	12	1	-1	-4	-1	0	0	0	0	1	-1	0	5	6	1	-7	-4	-7	-3	-3	-5	-6	-5	-8	-11	-13	-14	-16	-16	-15	-15	-14	-13	-12
5.62342	2	-1	0	0	-1	-1	-2	0	-2	-3	-5	-3	-7	-7	-3	-1	-1	-1	-3	-2	4	6	5	2	3	0	1	12	11	1	-8	-4	-7	-1	-1	-4	-7	-9	-13	-16	-19	-16	-13	-11	-9	-8	-7	-6	-6
5.63246	2	-2	0	-1	-1	-2	-2	2	2	-3	-4	-1	-7	-8	2	2	0	-2	-2	-2	-2	-1	1	1	5	4	3	14	15	2	-8	-4	-7	0	0	-4	-6	-7	-7	-6	-7	-6	-5	-4	-3	-4	-4	-5	-7
5.6415	-2	-3	0	-1	-1	-2	-1	1	2	-2	-4	0	-6	-8	2	3	0	-2	-3	-5	-7	-9	-8	-7	-5	-1	1	3	6	3	-8	-3	-7	0	0	-3	-5	-8	-7	-3	1	0	-1	-4	-5	-8	-11	-12	-14
5.65053	-9	-7	-6	-3	-2	-2	-1	-2	-1	-2	-3	-3	-5	-8	-6	-7	-10	-11	-12	-14	-15	-15	-12	-9	-7	-3	-2	0	2	3	-9	-3	-6	0	0	-3	-5	-9	-7	-4	3	0	-2	-4	0	-1	-1	1	-6
5.65957	-2	-5	-3	-3	-5	-8	-10	-13	-11	-10	-9	-7	-6	-7	-6	-6	-8	-8	-9	-11	-12	-12	-9	-7	-5	-1	0	0	2	4	-9	-4	-6	1	0	-3	-4	-9	-7	-6	2	0	-3	-4	-1	-2	-3	0	-4
5.66861	-2	-5	-4	-4	-6	-7	-10	-12	-12	-11	-10	-8	-6	-5	-2	0	0	-3	0	-4	1	-3	1	0	2	1	0	0	0	1	-8	-3	-5	2	2	-2	-2	-7	-7	-8	1	1	-3	-4	-2	-3	-3	0	-2
5.67765	-10	-9	-9	-7	-6	-4	-3	-3	-3	-3	-3	-2	-2	-5	0	2	0	-3	-1	-5	0	-3	2	0	2	1	0	-1	-2	-2	-9	-3	-6	2	1	-3	-2	-7	-7	-10	0	1	-4	-4	-4	-4	-4	0	0
5.68669	2	-5	2	0	0	-1	0	0	2	-1	-1	-3	-6	-9	-10	-7	-6	-4	-3	-4	-5	-7	-8	-10	-11	-8	-6	-4	-2	-1	-9	-1	-5	-1	-2	-3	-4	-6	-7	-8	-8	-8	-8	-6	-4	-3	-5	0	1
5.69573	2	-3	2	0	-5	-6	-4	-5	-5	-7	-8	-8	-8	-6	-5	-3	-3	-3	-4	-6	-9	-12	-12	-10	-8	-5	-4	-3	-3	-3	-8	-3	-5	-3	-2	-3	-3	-6	-5	-5	-4	-3	-4	-2	-5	-2	-7	0	2
5.70477	1	-3	-7	-11	-13	-10	-7	-6	-5	-5	-5	-5	-4	-4	-4	-3	-4	-3	-2	-3	-2	-2	-1	0	0	0	1	2	2	0	-5	0	-3	3	2	-2	-1	-4	-3	-2	-3	1	-4	-2	-6	-2	-8	0	1
5.71381	1	-2	0	-2	-5	-7	-8	-10	-10	-11	-11	-10	-10	-11	-10	-9	-9	-6	-4	-2	-1	0	2	3	4	5	6	7	1	-1	-3	1	-2	3	2	-2	-2	-4	-2	-1	-3	1	-4	-1	-6	-1	-7	0	4
5.72285	0	-1	-4	-5	-8	-10	-10	-10	-7	-6	-4	-2	-2	0	1	-1	-2	-2	-2	-1	-1	0	5	4	11	14	11	7	0	-1	0	2	-1	3	1	-2	-3	-2	-1	0	-3	1	-3	-1	-6	0	-6	0	4
5.73189	0	0	0	-1	-4	-8	-12	-18	-22	-21	-15	-10	-4	0	1	-1	-2	-2	-3	0	-1	0	4	4	6	7	7	7	1	0	0	3	0	3	0	-3	-5	-1	0	0	-2	0	-3	0	-7	0	-4	-8	-13
5.74093	-2	-1	1	0	2	-4	-3	-6	-11	-14	-9	-4	-3	0	1	-1	-1	-2	-3	0	0	-2	1	-1	-5	-6	-8	-9	-9	-9	-8	-8	-9	-9	-10	-11	-11	-11	-11	-9	-9	-8	-9	-10	-11	-12	-11	-7	-3
5.74997	-3	0	1	0	3	-4	-3	-7	-11	-11	-6	-1	-4	0	1	-1	0	-3	-3	0	0	-3	0	2	0	0	0	0	0	0	0	1	0	1	0	-5	-7	0	-2	-3	-3	-3	-4	-4	-9	-5	-5	-4	-2
5.75901	-3	0	0	0	3	-4	-5	-2	0	-1	-4	-6	-8	-8	-7	-4	-3	-4	-4	0	0	-6	-3	-1	-1	0	-1	-1	-1	0	0	1	0	3	0	-6	-5	1	1	0	0	0	-2	-3	-8	-6	-5	-4	-2
5.76804	-3	0	0	0	3	-3	-6	-1	0	0	-2	-2	-6	-4	-5	-6	-7	-7	-6	-5	-3	-6	-5	0	0	1	0	2	1	0	-1	-3	-6	-7	-7	-7	-3	-2	-2	-1	-1	0	-1	0	-6	-1	-1	-2	2
5.77708	-10	-11	-9	-5	-2	-2	-6	-1	0	2	4	0	-7	-1	-1	-5	-1	-6	-6	0	0	-6	-6	0	1	1	-4	0	-1	-2	-3	-4	-6	-7	-8	-11	-11	-10	-10	-9	-8	-8	-8	-10	-12	-14	-12	-10	-7
5.78612	-3	-5	-8	-10	-9	-5	-7	-2	-1	1	4	0	-8	-2	-3	-4	-2	-6	-6	0	0	-4	-4	-1	6	2	-7	-3	-5	-7	-8	-8	-8	-6	-6	-8	-8	-8	-10	-10	-10	-7	-4	-2	-5	-1	-2	-4	1
5.79516	-3	-1	-2	-2	-3	-2	-5	-2	-1	2	4	0	-7	-2	-4	-2	-2	-7	-5	0	0	-3	-2	-2	-3	-3	-8	-3	-4	-4	-4	-5	-7	-6	-7	-9	-10	-11	-13	-13	-12	-10	-8	-5	-3	-1	-1	-5	2
5.8042	-3	-1	-3	0	3	-2	-4	-2	-2	2	4	0	-7	-2	-3	0	-3	-7	-5	0	0	-1	-1	-3	12	5	-7	2	4	4	2	1	-3	0	0	-6	-2	-3	-4	-5	-6	-5	-6	-6	-6	-7	-7	-7	-5
5.81324	-3	-2	-4	0	2	-2	-3	-3	-2	1	0	0	-6	-2	-2	1	-4	-8	-4	0	0	0	0	-3	8	6	-5	0	5	3	1	0	-4	-2	-3	-5	-6	-7	-8	-7	-7	-4	-3	-2	-2	-2	-1	-5	-3
5.82228	-3	-3	-4	0	2	-3	-2	-4	-3	-4	-6	-7	-7	-7	-7	-6	-5	-8	-4	-2	0	0	0	-3	4	6	-4	-3	7	7	6	6	-5	0	0	-2	2	3	1	-2	4	7	0	1	-1	0	-1	-5	4
5.83132	-3	-4	-4	0	2	-3	-1	-5	-2	2	1	0	-4	-2	-2	-2	-5	-8	-4	-2	-3	-3	-4	-4	-4	-2	-3	-5	-1	-1	0	0	-6	-1	0	0	3	3	1	-3	7	8	0	0	0	0	-1	-5	3
5.84036	-3	-4	-3	0	2	-3	0	-6	-1	2	1	1	-3	-2	0	1	-4	-7	-3	0	0	0	-1	-4	-3	-3	-4	-4	-4	-4	-4	-3	-7	-2	1	0	2	3	1	-4	8	8	0	0	0	0	-1	-4	0
5.8494	-3	-4	-2	1	2	-4	-2	-8	-7	-7	-6	-4	-2	-2	0	1	-3	-7	-3	-1	0	0	-1	-4	-3	-3	-4	-5	-6	-7	-9	-10	-8	-6	-3	-2	0	2	0	-5	7	7	-2	0	0	1	-1	-4	-5
5.85844	-3	-3	-1	2	2	-4	1	-7	-1	-2	-3	-4	-4	-4	-4	-2	-2	-7	-4	-2	-3	-4	-6	-8	-10	-12	-11	-9	-7	-6	-4	-3	-7	-3	0	0	1	1	0	-7	7	6	-3	-1	0	1	-1	-3	0
5.86748	-3	-3	0	4	3	-5	1	-6	0	0	0	-1	-1	-2	-1	0	0	-7	-4	-2	-1	-3	-4	-5	-5	-4	-3	-1	-3	0	0	-1	-6	-3	-2	-5	-7	-10	-13	-15	-15	-11	-9	-6	-3	-1	0	-1	-2
5.87652	-2	-2	-1	0	-1	-5	-5	-8	-11	-14	-17	-18	-16	-13	-10	-7	-4	-7	-5	-3	-1	-1	-1	0	4	3	-3	2	-4	8	9	-2	-4	-2	0	3	3	1	-2	-7	7	5	-2	1	0	-4	-5	-8	-9
5.88555	-6	-8	-10	-11	-14	-17	-20	-23	-23	-20	-19	-16	-13	-11	-9	-7	-5	-8	-6	-3	0	-1	0	0	6	1	-5	1	-7	8	7	-4	-4	-3	0	2	1	0	-4	-7	5	4	-1	2	3	1	0	0	-4
5.89459	-13	-14	-12	-9	-7	-6	-5	-6	-7	-8	-11	-12	-12	-10	-7	-4	-2	-8	-7	-3	0	-2	0	3	7	0	-5	1	-7	3	2	-6	-4	-3	-1	0	0	-1	-5	-5	3	3	0	4	4	1	0	0	-1
5.90363	-4	-6	-7	-8	-10	-10	-9	-8	-8	-7	-7	-6	-4	-3	-1	0	1	-9	-8	-4	0	-3	0	6	5	0	-6	1	-5	-2	-4	-6	-6	-4	-3	0	0	-2	-5	-3	1	3	0	7	5	1	0	1	0
5.91267	-1	-1	1	1	0	-7	-1	-3	-5	-7	-9	-9	-6	-4	0	2	1	-8	-7	-5	0	-3	0	6	2	-1	-7	-10	-4	0	0	-6	-3	-1	-5	0	0	-3	-4	-2	0	3	2	3	2	0	-1	-3	-5
5.92171	-1	-1	2	6	3	-7	-2	-2	-5	-7	-10	-9	-7	-6	-4	-2	-1	-8	-6	-5	0	-4	1	1	0	-2	-7	-8	-7	-3	-2	-5	-3	-1	-7	-2	-1	-4	-3	-1	-1	3	3	0	-2	-5	-6	-7	-6
5.93075	-1	-1	2	5	2	-7	-2	-2	0	0	0	0	0	-3	1	0	0	-7	-5	-5	-5	-6	-7	-7	-7	-7	-8	-6	-6	-7	-7	-7	-6	-5	-9	-5	-3	-5	-3	0	-3	3	3	4	3	1	1	1	0
5.93979	-1	-1	1	0	1	-7	-2	-3	3	4	5	5	1	-3	1	0	1	-6	-4	-5	-3	-4	-2	1	4	-2	-8	2	4	-3	-2	-3	-3	0	-7	-7	-8	-10	-8	-7	-4	-1	0	1	1	1	1	1	1
5.94883	-7	-8	-9	-12	-8	-7	-1	-4	2	3	4	5	1	-2	1	-1	1	-6	-2	-5	0	-5	-4	-4	-1	-3	-7	3	6	-1	0	-3	-4	0	-5	-9	-2	-5	0	0	-6	1	0	0	0	-1	0	0	0
5.95787	-4	-6	-8	-10	-10	-8	-5	-5	0	2	3	5	2	0	2	-2	1	-5	-3	-5	-8	-11	-13	-16	-15	-14	-12	-10	-8	-5	-3	-2	-4	0	-2	-9	-1	-5	0	0	-8	1	6	6	4	1	0	0	-2
5.96691	0	-1	-1	-1	-2	-6	-1	-6	-1	-1	-2	-2	-2	-3	-4	-5	-6	-7	-9	-11	-13	-13	-12	-13	-10	-9	-8	-7	-5	-4	-4	-2	-4	0	0	-6	0	-5	0	0	-9	0	4	5	4	0	0	-1	-4
5.97595	-1	-2	0	0	-3	-6	0	-6	-3	-1	-2	-2	-2	-2	-3	-3	-4	-4	-5	-5	-5	-6	-5	-5	-4	-7	-8	-3	-3	-3	-4	-5	-6	-8	-9	-10	-10	-9	-7	-7	-9	-4	-3	-3	-3	-4	-3	-3	-4
5.98499	-5	-8	-9	-12	-12	-9	-8	-6	-5	-4	-4	-2	-1	-1	0	-3	0	-1	0	-4	-3	-7	1	3	1	-7	-8	0	0	-3	-5	-7	-7	-8	-7	-8	-7	-6	-5	-5	-8	-1	0	1	3	0	0	-4	-3
5.99403	0	-1	0	-3	-2	-5	-5	-5	-6	-6	-7	-6	-5	-5	-5	-4	-4	-4	-3	-4	-4	-7	0	0	0	-6	-7	0	0	-1	-2	-3	-5	-5	-6	-9	-11	-13	-12	-10	-6	-2	0	2	5	1	0	-3	0
6.00306	-4	-5	-5	-6	-6	-5	-6	-6	-6	-5	-6	-4	-4	-3	-3	-3	-3	-3	-3	-3	-3	-7	-1	-1	-1	-3	-5	5	9	10	8	0	-4	6	10	5	1	-4	-1	-1	-5	-3	0	3	3	1	0	-2	0
6.0121	-1	-2	-1	-5	-1	-3	3	0	0	-2	-4	-4	-6	-6	-7	-8	-9	-9	-9	-9	-9	-8	-6	-7	-3	-2	-3	5	10	12	7	0	-4	7	13	7	1	-4	-2	-2	-5	-5	-3	5	4	0	1	-1	0
6.02114	0	-1	-2	-5	0	-1	1	-2	-6	-8	-9	-7	-6	-4	-3	-2	-2	-2	-3	-4	-5	-7	-6	-6	-6	-6	-5	-3	-2	-1	0	0	-5	3	4	3	1	-4	-3	-3	-5	-6	-6	0	0	-1	0	0	0
6.03018	-1	-2	-3	-6	0	-1	2	1	-1	-2	-4	-3	-2	-2	-1	-1	0	0	0	0	-1	-6	0	-1	-4	0	0	-1	0	-2	-2	-2	-4	-3	-4	-6	-6	-7	-9	-10	-12	-11	-10	-9	-7	-6	-5	-5	-4
6.03922	0	-2	-3	-5	0	0	1	1	-1	0	0	0	-1	-2	-3	-4	-5	-6	-6	-6	-6	-6	-5	-5	-5	-5	-5	-5	-4	-5	-5	-4	-5	-2	-1	-1	-1	-2	-3	-4	-6	-7	-4	-2	-2	-3	-3	-4	-4
6.04826	0	-2	-2	-5	0	1	2	2	-1	1	0	-3	-6	-9	-11	-10	-8	-6	-4	-2	-1	-4	1	-2	-2	1	1	0	0	-4	-7	-8	-9	-7	-5	-4	-2	-2	-2	-3	-7	-6	-2	-3	0	0	5	2	0
6.0573	1	0	0	-4	0	3	2	1	-2	-1	-4	-5	-7	-9	-10	-10	-10	-8	-5	-3	-1	-4	1	-1	-2	2	5	2	0	1	0	-3	-6	-7	-9	-10	-8	-5	-2	-2	-7	-5	0	-2	0	0	5	3	-1
6.06634	2	2	1	-4	0	1	0	0	-2	1	0	-1	1	1	0	0	-1	-1	-2	-4	-5	-5	-4	-3	-3	0	1	0	-1	2	0	-4	-7	0	0	-1	0	-1	-1	-1	-5	-4	2	-1	0	-1	3	2	-2
6.07538	3	1	0	-4	-1	0	1	2	-2	0	2	-3	3	2	-1	0	-1	-3	-5	-7	-8	-10	-9	-9	-8	-7	-5	-3	-1	-1	0	-4	-8	2	3	2	0	0	0	0	-3	-2	-2	-3	-3	-3	-2	-1	-2
6.08442	0	1	2	-4	-1	4	3	1	-1	-1	1	-5	2	0	-3	-4	-5	-5	-5	-5	-5	-6	-5	-5	-6	-5	-4	-1	0	0	0	-5	-8	0	4	3	0	0	-1	0	-2	-2	-1	-2	-3	-4	-5	-6	-8
6.09346	-6	-2	0	-4	-1	5	3	1	-1	-3	0	-6	8	6	-4	0	1	0	0	0	-1	-6	-1	-3	-4	-6	-7	-7	-7	-8	-7	-7	-8	-6	-6	-6	-6	-5	-4	-3	-4	-3	-3	-4	-5	-7	-9	-10	-10
6.1025	-11	-11	-9	-6	-3	0	1	1	0	-3	0	-7	15	7	-6	-1	1	-1	0	1	-3	-8	2	1	-2	4	3	0	0	0	-1	-3	-7	-6	-8	-11	-12	-11	-8	-5	-4	-1	0	0	0	-3	-1	-2	-3
6.11154	-7	-7	-6	-6	-5	-3	-3	-2	-2	-4	0	-7	7	8	-6	-1	0	-2	0	1	-3	-8	2	2	-2	4	6	-1	4	9	7	-2	-7	-7	-1	-2	-4	-6	-10	-11	-11	-8	-6	-4	-3	-2	-2	-2	-2
6.12057	-13	-11	-9	-7	-5	-3	-3	-3	-4	-5	-4	-7	-4	-3	-6	-1	0	-2	0	1	-3	-8	2	2	-2	4	6	-1	3	14	9	-2	-6	-9	-3	-3	-4	0	-2	1	1	-1	0	-2	-3	-5	-7	-8	-10
6.12961	-10	-9	-9	-9	-9	-7	-6	-4	-4	-4	-3	-6	-4	-5	-5	-4	-4	-3	0	0	-4	-7	2	2	-2	4	6	-2	3	13	11	-1	-6	-9	-3	-1	-5	0	-3	1	3	-1	1	4	2	0	-6	1	0
6.13865	-7	-7	-7	-7	-7	-5	-6	-6	-7	-6	-5	-5	-3	-3	-5	-1	0	-3	0	0	-4	-6	1	2	-2	0	1	-2	0	0	0	-1	-6	-8	-2	0	-5	0	-4	0	1	-3	0	3	1	0	-7	1	0
6.14769	-5	-5	-6	-7	-8	-7	-7	-5	-4	-4	0	-4	5	6	-4	-1	0	-3	-1	0	-4	-5	0	-1	-2	-3	-2	-3	-1	-1	-1	-2	-6	-8	-1	-1	-6	-1	-5	-2	-3	-4	-2	-2	-3	-3	-9	-5	-5
6.15673	-6	-8	-9	-8	-5	-1	0	1	1	-4	1	-2	1	0	-4	-2	-4	-5	-6	-5	-4	-5	-3	-1	-2	1	3	-4	0	11	12	-3	-6	-7	0	4	-7	-2	-6	0	0	-6	-1	0	-1	-3	-8	-7	-9
6.16577	-11	-8	-6	-4	-2	0	0	1	2	-4	3	-1	4	5	-4	-1	0	-4	-3	-1	-4	-3	0	1	-3	3	2	-4	0	3	3	-3	-6	-7	0	0	-8	-3	-7	-1	-1	-7	0	2	0	-1	-7	0	-1
6.17481	1	4	4	4	2	5	3	1	1	-3	0	0	-1	-1	-5	-1	-1	-4	-3	-1	-2	-1	-1	1	-2	3	2	-4	0	1	-2	-5	-7	-9	-10	-12	-12	-11	-12	-12	-12	-10	-8	-5	-3	0	-6	1	1
6.18385	2	6	8	6	2	6	4	2	2	-2	5	0	3	3	-4	-1	0	-4	-4	-2	-1	0	-2	0	-2	1	0	-4	-4	-7	-12	-15	-13	-10	-7	-5	-8	-4	-6	-3	-3	-5	-1	1	0	-1	-5	1	1
6.19289	-6	-2	1	4	3	5	4	2	2	-1	5	1	2	1	-5	-1	0	-5	-4	-3	-5	-6	-7	-9	-10	-12	-13	-15	-17	-16	-14	-12	-10	-8	-7	-7	-8	-8	-8	-6	-6	-4	-1	1	0	-1	-5	1	1
6.20193	0	3	7	7	3	4	5	2	1	-1	0	-1	-3	-3	-5	-3	-5	-7	-7	-9	-10	-11	-10	-8	-6	-5	-3	-5	-3	-3	-6	-7	-8	-9	-9	-9	-8	-6	-5	-3	-6	-1	0	1	-1	0	-4	1	0
6.21097	0	2	6	6	4	2	0	-5	-7	-9	-8	-7	-6	-6	-7	-7	-9	-9	-9	-9	-8	-8	-6	-3	-1	0	0	-4	-1	6	4	-7	-6	-4	-5	0	-6	-3	-4	-4	-6	0	2	1	-2	-1	-3	-1	-5
6.22001	-1	0	1	3	4	3	6	1	0	0	4	3	1	0	-6	-2	-3	-6	-7	-7	-5	-4	-5	0	-1	0	-1	-4	-2	5	3	-6	-6	-3	-2	0	-5	-2	-5	-7	-9	-7	-5	-3	-3	-2	-3	-5	-6
6.22905	0	1	4	7	4	3	6	1	0	0	0	-2	-5	-7	-7	-5	-4	-4	-2	-2	0	0	-3	0	0	-1	-1	-6	-2	4	2	-6	-5	-2	0	1	-5	-3	-6	-10	-13	-11	-9	-8	-7	-6	-7	-8	-9
6.23808	-3	-3	-6	-8	-9	-10	-9	-7	-3	0	0	2	1	0	-7	-4	-1	-4	-2	-2	0	-1	-2	-4	-5	-4	-2	-6	-3	3	2	-5	-4	0	4	3	-5	0	-6	-3	-7	-8	-10	-11	-12	-12	-12	-12	-13
6.24712	-7	-8	-9	-11	-11	-11	-10	-9	-7	-4	-4	-3	-2	-1	-7	-4	-2	-4	-2	-2	-1	-2	-3	-4	-4	-4	-4	-6	-4	-2	-1	-4	-3	0	6	6	-5	1	-4	0	2	5	4	0	-3	-1	-2	0	2
6.25616	-2	-3	-3	-3	-3	-3	-3	-5	-5	-6	-7	-7	-6	-5	-7	-5	-2	-4	-2	-2	1	1	-1	-1	-2	-2	-2	-5	-4	-2	-3	-3	-3	-3	-3	-4	-4	-2	-2	-1	0	1	3	0	-2	-1	-1	0	7
6.2652	-3	-3	-3	-2	0	0	0	-3	0	0	-1	-2	-2	-1	-7	-5	-3	-4	-3	-2	1	2	-2	-2	-1	-2	-2	-4	-4	-3	-4	-6	-6	-7	-7	-7	-5	-4	-2	0	0	2	3	0	-1	-2	-1	0	3
6.27424	-11	-10	-8	-5	-3	-1	-1	-4	-1	-1	-1	-1	-2	-3	-7	-5	-4	-4	-5	-6	-7	-8	-8	-9	-8	-6	-4	-4	-4	0	1	-1	0	1	6	5	-4	1	1	7	7	7	3	0	-1	-2	-1	0	7
6.28328	-12	-15	-12	-8	-4	-1	0	-4	0	-1	-1	0	4	0	-7	-5	-3	-4	-3	-1	-2	-4	-7	-10	-13	-14	-11	-8	-6	-3	-2	0	0	1	3	3	-4	1	3	2	1	0	0	0	0	-2	-1	0	3
6.29232	-1	-1	-1	-1	0	-2	0	-4	0	-1	-2	1	4	0	-6	-5	-3	-3	-3	-1	0	-2	-3	-4	-4	-3	-3	-3	-3	-3	-2	-2	-2	-2	-3	-5	-6	-7	-9	-11	-13	-15	-16	-15	-12	-11	-9	-7	-6
6.30136	-2	0	1	2	4	-2	0	-4	0	-2	-4	1	5	-1	-6	-4	-2	-3	-3	-1	0	0	0	-1	-1	-1	-2	-3	-4	-6	-7	-11	-13	-15	-12	-11	-8	-6	-4	-1	0	1	3	1	0	-3	-1	0	5
6.3104	-3	-2	-2	-2	-1	-2	-1	-3	0	-3	-4	0	1	-1	-6	-4	-2	-3	-3	0	0	0	0	-1	-1	0	0	-3	-2	-7	-1	0	1	1	5	7	-3	0	12	13	13	10	5	2	1	-3	-2	0	9
6.31944	-9	-10	-12	-12	-9	-6	-3	-4	-3	-4	-5	0	3	-3	-7	-4	-3	-4	-7	-11	-14	-15	-11	-8	-4	-1	0	-4	-2	-7	2	6	4	0	10	8	-4	-2	6	5	4	4	4	2	1	-4	-3	0	8
6.32848	-7	-7	-7	-6	-5	-3	-2	-4	-4	-4	-4	1	2	-3	-6	-4	-3	-4	-8	-13	-13	-9	-4	-1	-2	1	0	-5	-1	-5	4	7	5	0	12	8	-4	-4	2	-1	-4	-5	-6	-5	-4	-4	-4	0	4
6.33752	-5	-5	-6	-6	-5	-5	-5	-5	-5	-4	-5	-6	-6	-7	-7	-7	-6	-4	-5	-2	0	5	8	0	-2	2	0	-5	-1	-4	5	9	5	0	9	4	-4	-5	-4	-6	-6	-4	-1	1	2	-4	-4	1	6
6.34656	-2	-2	-1	-1	0	-4	-2	-4	-5	-6	-8	-10	-12	-13	-13	-11	-10	-7	-6	-3	-1	0	2	0	-2	3	1	-4	0	-2	3	0	-1	-3	-4	-5	-5	-5	-2	0	2	4	3	4	3	-4	-4	1	4
6.35559	-3	-2	-1	-1	-1	-4	-4	-8	-10	-13	-16	-17	-16	-14	-12	-8	-6	-5	-7	-4	-2	2	5	0	-1	3	2	-3	0	-1	2	0	1	-2	5	6	-3	-5	15	16	13	8	2	4	3	-3	-4	1	3
6.36463	-5	-2	-1	-2	-2	-4	-3	-4	-4	-2	-2	-1	0	-3	-3	0	-4	-6	-7	-6	-2	3	4	0	-1	2	2	-2	0	0	0	0	2	-3	5	5	-3	-5	12	12	12	6	1	4	4	-2	-4	-3	-5
6.37367	-4	-2	-2	0	0	-4	-3	-4	-3	-1	0	1	2	-2	-1	0	-5	-7	-7	-7	-1	1	1	0	-1	-2	-4	-4	-4	-4	-4	-5	-5	-5	-6	-7	-8	-8	-7	-7	-6	-6	-6	-7	-8	-9	-8	-7	-4
6.38271	-2	0	0	2	1	-3	-3	-4	-3	0	-1	-2	-2	-3	-3	-2	-5	-6	-7	-8	0	0	0	-2	-2	-3	-3	-2	-1	0	2	2	3	-6	1	3	-3	-5	1	0	-1	-2	-4	-4	-5	-5	-5	-5	-3
6.39175	-2	0	0	2	1	-2	-2	-3	-3	0	1	2	2	-2	0	0	-5	-5	-6	-5	-2	-3	-2	-2	-1	-2	-1	-1	0	0	0	0	0	-9	-1	-2	-4	-6	-5	-6	-8	-9	-8	-7	-5	-3	-3	0	-2
6.40079	-1	-1	0	2	1	-1	-1	-3	-3	0	0	4	2	-2	0	2	-4	-4	-5	-3	5	9	8	0	-1	1	0	-2	-5	-7	-8	-9	-8	-10	-6	-6	-6	-6	-7	-7	-9	-10	-11	-10	-8	-6	-3	0	-3
6.40983	-1	0	2	3	1	0	0	-2	-4	0	0	3	2	-2	0	3	-3	-3	-5	-1	8	10	8	-1	-1	0	-1	-5	-9	-12	-9	-7	-5	-9	-4	-5	-6	-8	-10	-12	-12	-9	-7	-4	-1	0	-2	1	-3
6.41887	-5	-8	-11	-6	-3	0	0	-1	-4	0	0	2	1	-3	-2	-2	-2	-3	-4	0	2	3	4	-1	-1	0	2	2	0	0	1	0	-1	-7	-5	-6	-7	-8	-8	-7	-6	-5	-4	-3	0	0	-2	1	-2
6.42791	0	0	2	3	2	0	1	-1	-4	0	0	0	1	-4	0	2	0	-3	-8	-11	-6	0	6	-2	-2	-1	7	5	0	0	1	4	1	-5	-6	-1	-1	-5	1	4	2	-1	-4	-4	1	0	-1	1	-2
6.43695	0	-1	3	3	2	0	1	0	-4	0	-1	-2	-3	-5	-4	-4	-5	-5	-5	-4	-1	1	6	-2	-2	-3	6	6	0	-1	0	2	0	-3	-8	-1	-1	-3	0	2	2	-1	-4	-4	1	-1	-1	-1	-1
6.44599	1	-1	3	3	2	0	1	0	-4	0	0	-1	-1	-5	0	-2	-5	-5	-5	-4	-2	-1	0	-3	-3	-4	5	6	0	-2	0	0	-1	-1	-9	-1	-1	-2	-3	2	1	-3	-4	-5	1	1	0	3	0
6.45503	1	-1	3	3	2	0	1	0	-4	0	0	-2	-3	-6	-6	-9	-10	-10	-9	-9	-9	-8	-6	-3	-3	-4	2	3	0	-3	0	0	-1	0	-8	-1	0	-2	-5	1	1	-5	-5	-6	1	1	0	3	0
6.46407	1	-1	3	2	2	0	0	0	-4	0	1	-3	-4	-6	0	2	2	-1	-1	1	0	-1	-2	-4	-7	-9	-9	-7	-5	-5	-3	-2	-2	-2	-6	-3	-3	-3	-5	-2	-2	-6	-6	-6	0	-1	-1	-3	-4
6.4731	1	-3	3	1	1	-2	0	0	-5	0	1	-4	-6	-8	-1	0	1	-2	-1	1	1	0	0	-4	-5	-7	-7	-5	-4	-6	-1	0	0	0	-6	-2	0	-2	-3	0	0	-8	-9	-6	-3	-6	-7	-10	-10
6.48214	-2	-3	-1	0	0	-2	-1	1	-3	0	0	-4	-7	-8	-9	-10	-11	-10	-9	-7	-7	-8	-8	-10	-11	-11	-9	-6	-4	-3	-1	-1	-1	0	-5	-1	0	-3	0	2	2	-7	-10	-5	-4	-8	-11	-14	-13
6.49118	-7	-8	-8	-7	-6	-3	-2	0	-3	0	1	-4	-7	-8	-1	-1	-3	-5	-7	-9	-10	-10	-8	-7	-5	-3	-4	0	0	-1	4	5	5	6	-5	-1	0	-4	2	4	3	-5	-8	-4	0	-3	-5	-8	-7
6.50022	-1	-3	-6	-11	-15	-14	-9	-6	-1	1	2	-4	-7	-9	0	-1	-5	-9	-11	-11	-7	-5	0	-5	-1	-2	-5	1	0	1	11	13	12	8	-5	-1	0	-5	5	6	4	-2	-5	-2	0	-3	-5	-8	-11
6.50926	-1	-4	-2	-1	-2	-5	-5	-3	-5	-6	-7	-8	-9	-10	-6	-3	0	-5	1	7	3	-1	1	-6	-2	-3	-5	-1	0	2	3	3	1	0	-6	-2	-2	-7	-2	-2	-2	-3	-5	-6	-9	-13	-14	-13	-9
6.5183	-4	-4	-1	-1	-3	-5	-5	0	-2	-4	-6	-8	-9	-10	-5	-1	3	-5	2	7	1	2	2	-7	-1	-2	-4	-2	1	4	2	0	-2	-4	-6	-5	-5	-6	-4	-4	-4	-6	-8	-10	-12	-12	-10	-3	-4
6.52734	-13	-12	-10	-8	-5	-4	-6	0	0	0	0	-8	-6	-9	-8	-9	-8	-5	-4	-1	0	4	3	-7	0	-1	-2	-3	2	6	5	3	0	-1	-6	-5	-7	-9	-10	-10	-10	-10	-9	-7	-5	-5	-8	-2	-5
6.53638	-5	-5	-2	-2	-4	-5	-8	-10	-13	-15	-18	-20	-22	-21	-19	-16	-13	-9	-7	-2	0	3	3	-8	0	-1	-1	-6	2	5	3	2	0	-2	-7	-5	-5	-5	-5	-5	-5	-4	-4	-2	-2	-5	-6	-2	-7
6.54542	-5	-6	0	0	-4	-5	-7	2	1	1	-4	-10	-7	-9	-9	-7	-6	-4	-1	0	0	3	4	-8	0	0	0	-7	2	5	4	3	1	1	-8	-2	-1	-1	-2	-3	-3	-3	-5	-5	-6	-8	-8	-8	-8
6.55446	-6	-7	0	1	-3	-5	-7	2	0	0	-6	-7	-3	-7	-8	-5	-2	-2	1	2	0	1	0	-5	-4	-6	-8	-10	-10	-8	-7	-6	-6	-4	-8	-2	-1	0	-1	-1	-2	-3	-4	-4	-5	-7	-7	-8	-9
6.5635	-7	-8	0	0	-4	-7	-8	-5	-2	0	-7	-4	0	-7	6	6	4	-1	3	1	0	2	2	-4	2	1	2	-7	2	2	1	1	0	0	-8	-2	0	1	1	1	1	1	1	0	0	-6	-5	-7	-9
6.57254	-6	-8	0	0	-2	-6	-7	-3	0	-1	-7	-2	1	-6	8	8	5	0	0	-2	-3	-4	-5	-5	-4	-4	-3	-7	-2	-1	-1	-2	-3	-3	-7	-3	-2	-1	0	1	2	2	1	1	0	-5	-6	-9	-14
6.58158	-6	-7	0	0	-3	-7	-7	1	-2	-3	-8	-1	1	-6	6	4	2	0	-1	-3	-5	-7	-7	-7	-6	-5	-4	-5	-3	-4	-4	-5	-7	-8	-8	-8	-7	-4	-4	-2	-1	0	-1	0	-2	-4	-4	-4	-5
6.59061	-6	-7	0	0	-2	-6	-6	0	-3	-5	-7	0	2	-5	3	2	1	0	-4	-7	-11	-8	-4	0	1	4	6	-4	2	3	7	5	2	1	-7	-4	-8	-10	-14	-12	-9	-7	-5	-2	-4	-1	2	3	-4
6.59965	-6	-7	-3	-3	-2	-6	-5	0	-4	-7	-6	1	3	-4	6	6	4	1	0	-4	-5	-7	-7	-4	-1	2	6	-3	1	1	5	6	5	3	-6	-4	-1	0	0	0	0	3	4	3	-4	0	5	4	-2
6.60869	-13	-12	-11	-9	-7	-5	-4	-2	-4	-8	-4	3	4	-4	8	10	10	0	1	-4	-1	-1	-4	-5	-7	-7	-6	-4	-4	-2	-1	0	0	0	-4	-4	0	4	4	0	0	4	6	3	-6	0	0	-2	-5
6.61773	-5	-5	-1	0	-1	-3	-2	1	-4	-9	-3	4	5	-3	5	3	1	-1	-2	-4	-6	-8	-9	-10	-11	-11	-12	-12	-12	-11	-10	-8	-8	-6	-4	-4	0	0	0	0	0	3	5	2	-8	1	6	4	0
6.62677	-4	-3	0	0	0	-1	0	1	-4	-8	-1	0	-1	-2	-4	-5	-8	-9	-10	-7	-6	-4	-2	-1	-1	0	0	0	-1	-2	-2	-2	-2	-1	-4	-5	0	2	2	0	0	3	6	1	-9	1	5	4	0
6.63581	-4	-3	-1	-1	0	-1	0	0	-3	-5	-4	-5	-7	-8	-8	-8	-9	-8	-7	-5	-3	-1	0	1	1	2	3	1	0	-3	-1	-1	-2	3	-3	-4	0	5	5	0	0	4	6	2	-8	1	9	3	0
6.64485	-4	-2	-2	-1	0	0	2	2	-4	-4	0	0	-1	-2	-4	-4	-5	-4	-3	-1	-3	-1	-2	-4	-6	-8	-10	-9	-8	-6	-4	-3	-5	0	-3	-4	0	4	4	0	0	3	4	3	-7	1	8	2	0
6.65389	-4	-2	-3	-1	0	0	3	2	-4	-3	0	0	-2	-4	-5	-5	-6	-7	-7	-7	-8	-9	-10	-8	-6	-4	-3	-2	-3	-5	-4	-5	-7	-1	-4	-4	0	0	1	-1	0	3	2	4	-5	0	5	1	1
6.66293	-3	-1	-3	-1	0	1	1	0	-3	-2	-3	-4	-4	-3	-3	-1	-1	-1	0	1	-4	2	1	3	4	4	4	3	-3	-5	-4	-5	-9	-1	-4	-4	-5	-6	-6	-3	-2	0	0	0	-3	0	0	0	-1
6.67197	-2	0	-2	0	0	1	1	0	-2	0	-2	-3	-3	-4	-4	-3	-3	-2	0	0	-5	2	1	2	4	4	3	3	-4	-5	-4	-6	-8	-2	-5	-3	-3	-5	-9	-8	-7	-6	-4	-2	-2	-2	-2	-3	-5
6.68101	-2	0	-1	0	0	1	3	4	-2	1	2	0	-2	-1	-2	-2	0	4	9	4	-4	1	-2	-5	-9	-7	-4	-2	-5	-5	-4	-7	-6	-4	-6	-3	-2	-4	-6	-7	-9	-11	-11	-8	-7	-7	-6	-6	-6
6.69005	-1	0	0	1	0	0	3	4	-2	1	2	-2	-4	-2	-4	-3	0	5	13	4	-2	1	0	-2	-2	-1	0	1	-5	-4	-3	-7	-4	-3	-8	-3	-2	-3	-4	-4	-3	-2	0	1	0	-3	0	1	0
6.69909	-1	-1	-2	-3	-3	-4	-4	-3	-2	-1	-1	-3	-5	-2	-5	-3	0	1	2	1	-1	0	-2	-3	-3	-3	-2	0	-6	-4	-3	-7	-2	-1	-7	-3	0	6	3	-5	0	0	4	9	1	-5	0	1	5
6.70812	-7	-5	-3	-1	-1	0	2	3	-1	2	1	-6	-2	-3	-6	-3	0	2	2	0	0	1	0	1	1	1	-2	2	-6	-3	-3	-6	-1	0	-6	-3	1	1	1	-6	-2	-3	-3	-4	-3	-6	-1	0	0
6.71716	-2	0	2	2	-1	0	1	0	-1	-2	-4	-6	-6	-7	-7	-5	-5	-4	-2	-2	-2	-1	-2	0	1	2	-3	1	-6	-3	-3	-5	0	3	-4	-4	2	6	1	-7	-1	-1	-3	-8	-6	-6	-2	4	6
6.7262	-2	0	1	1	-1	0	0	0	0	0	-1	-3	-1	-3	-2	-2	-3	-3	-3	-4	-5	-6	-6	-8	-8	-7	-5	-4	-5	-2	-3	-5	0	3	-2	-5	2	5	1	-6	-2	-4	-8	-12	-9	-5	-2	3	6
6.73524	-3	0	2	2	-1	2	-1	5	0	1	0	-1	-3	-5	-7	-7	-8	-7	-4	-5	-1	0	-5	1	1	0	-4	0	-3	-2	-3	-4	1	0	-1	-6	-5	-7	-9	-10	-10	-9	-7	-6	-6	-6	-5	-5	-4
6.74428	-3	0	1	2	0	3	-1	4	0	1	-2	-2	-5	-7	-7	-4	-3	0	1	-6	0	2	-6	3	4	0	-4	0	-1	-2	-2	-3	2	2	0	-7	-3	-5	-8	-9	-9	-8	-5	-4	-3	-2	-3	-3	-3
6.75332	-4	-1	1	1	0	2	-2	1	-1	-2	-5	-7	-9	-8	-7	-4	-5	-3	-4	-5	-6	-6	-6	-3	0	0	-5	0	0	-1	-2	-3	3	4	0	-8	0	-1	-2	-3	-5	-5	-5	-5	-5	-5	-6	-6	-5
6.76236	-5	0	2	1	1	3	-1	2	-1	0	-4	-4	-6	-6	-4	-5	0	0	0	-3	-1	-2	-5	-3	-3	-2	-5	0	0	-1	-2	-3	2	2	0	-10	-1	0	-1	-2	-4	-6	-6	-7	-7	-8	-8	-8	-7
6.7714	-5	0	1	1	2	3	0	2	-2	0	-4	1	2	0	-1	-5	1	0	0	-2	-1	-2	-5	-5	-5	-5	-6	-3	-2	-2	-2	-4	-1	-1	-2	-10	-4	-5	-5	-6	-8	-9	-8	-7	-6	-5	-5	-5	-4
6.78044	-6	0	0	0	2	3	0	1	-3	-2	-5	0	1	-1	-2	-4	2	6	1	-1	-5	-9	-7	-5	-1	-2	-5	3	3	-2	-1	-4	1	0	-2	-9	-7	-9	-9	-6	-5	-2	1	2	3	4	4	3	0
6.78948	-6	-1	0	0	2	3	1	1	-4	-2	-5	0	0	-1	-3	-3	0	-2	-6	-8	-7	-4	-6	0	3	-2	-4	6	5	-1	0	-4	4	2	0	-9	-4	-7	-11	-10	-8	-5	-1	0	1	2	3	2	-2
6.79852	-5	2	-1	0	0	0	-2	-2	-5	-3	-4	-2	-2	-3	-4	-2	-2	-2	-1	-1	-2	-2	-6	2	3	-3	-3	4	4	-1	0	-5	6	6	1	-7	-2	1	4	3	1	0	0	-1	-2	-1	0	0	-5
6.80756	-5	-5	-7	-6	-4	-1	0	1	-6	-4	-3	-4	-4	-3	-5	-1	2	1	0	0	-3	-3	-7	-1	0	-3	-2	3	4	-1	1	-6	5	6	1	-6	0	1	4	3	0	-1	-2	-5	-8	-10	-11	-9	-7
6.8166	-5	4	-1	0	4	3	3	3	-7	-5	-2	-5	-4	-4	-5	0	3	3	3	2	-4	-5	-6	-1	-1	-3	-3	-5	-5	-5	-6	-6	-6	-7	-8	-10	-12	-13	-11	-9	-8	-6	-3	-2	0	0	0	-2	-5
6.82563	-7	-5	-5	-4	-4	-3	-5	-5	-6	-6	-2	-4	-2	-5	-4	0	3	6	5	3	-4	-6	-4	0	1	-4	0	0	0	-1	1	-6	2	1	1	-3	1	3	3	3	2	2	-1	-1	6	5	0	-3	-3
6.83467	-5	-5	-5	-4	-4	-4	-6	-6	-5	-6	0	-2	0	-5	-3	0	3	4	2	0	-5	-6	-3	-1	1	-4	0	6	7	-1	3	-5	1	0	2	-2	1	0	-2	-4	-7	-7	-7	-6	-5	-4	-3	-3	-2
6.84371	-3	3	0	1	1	1	0	1	-4	-4	0	0	1	-4	-3	0	2	0	0	-2	-5	-5	-2	0	1	-5	0	3	4	-2	3	-4	0	-1	0	-1	0	0	1	3	4	5	-2	-6	6	1	-2	-1	0
6.85275	-2	5	0	1	3	0	2	4	-3	-3	0	0	0	-2	-2	-1	-1	-2	-3	-5	-6	-6	-6	-5	-5	-5	-4	-4	-6	-6	-7	-8	-8	-7	-5	-4	-2	0	0	1	2	2	-3	-8	2	0	-3	-1	0
6.86179	-2	5	0	1	2	-1	2	1	-2	-3	-5	-7	-9	-9	-9	-7	-5	-2	0	0	-4	-2	0	0	3	-6	-1	2	0	-3	-2	-3	-4	-4	-4	-5	-4	-4	-4	-4	-5	-3	-4	-10	0	-1	0	0	1
6.87083	-3	-3	-5	-6	-7	-6	-7	-6	-5	-3	-2	0	0	0	-3	-3	2	5	6	4	-3	-1	1	0	2	-6	-2	7	5	-3	3	0	-6	-5	1	0	0	-1	-2	-2	-3	-3	-6	-8	-3	-3	-1	0	1
6.87987	-2	0	-1	0	0	-3	-1	-2	-2	-3	-3	-3	-2	-2	-4	-5	0	0	0	0	-2	0	1	0	2	-7	-3	4	4	-4	3	0	-6	-6	-1	-3	-3	-2	-1	-1	0	-3	-8	-7	-3	-4	-5	-6	-5
6.88891	-3	-1	-2	-3	-4	-4	-7	-9	-9	-8	-5	-3	0	0	-4	-6	2	3	5	3	-1	0	1	0	2	-7	-4	6	3	-5	3	0	-5	-6	-6	-8	-8	-7	-6	-6	-5	-5	-9	-5	-4	-3	-2	-1	0
6.89795	-25	-22	-19	-16	-13	-10	-9	-6	-3	-1	0	0	2	2	-3	-3	2	3	5	3	0	2	3	0	2	-7	-5	0	-3	-6	-8	-10	-10	-11	-11	-12	-12	-12	-12	-11	-11	-10	-10	-10	-10	-9	-8	-8	-6
6.90699	-21	-14	-9	-6	0	0	1	2	0	3	3	0	2	0	-3	-2	-2	-3	-3	-3	-4	-4	-4	-5	-6	-8	-9	-11	-14	-15	-16	-18	-19	-20	-20	-22	-22	-21	-20	-19	-18	-17	-15	-13	-12	-11	-10	-6	-4
6.91603	0	2	1	-3	0	0	1	2	1	4	3	0	3	2	-2	0	2	0	3	2	1	1	0	0	-2	-5	-6	-9	-12	-10	-8	-6	-5	-4	-4	-5	-5	-6	-7	-7	-6	-5	-3	-1	0	0	3	2	1
6.92507	2	1	0	-4	0	1	1	2	1	4	2	0	4	2	-1	-1	-3	-6	-8	-9	-8	-6	-5	-4	-2	-5	-6	-3	-2	-7	3	4	1	-4	-3	-4	-3	-2	-4	-7	-10	-12	-10	-7	-5	-2	0	1	0
6.93411	1	1	0	-5	0	2	1	1	1	0	0	-1	-2	-3	-4	-4	-3	-3	0	0	2	5	4	-2	1	-5	-6	-6	-5	-6	2	9	1	-3	0	-4	-4	0	-2	-4	-1	-1	-2	-4	-6	-7	-6	-6	-5
6.94314	1	1	1	-5	0	0	-1	-3	-3	-2	-1	-1	-1	-2	-3	-4	-5	-6	-3	-1	1	2	3	-4	0	-6	-6	-6	-7	-6	2	7	2	-2	2	-3	-5	0	-2	-3	-1	0	1	2	0	-3	-5	-7	-6
6.95218	0	2	1	-5	-1	0	0	0	0	0	0	1	1	1	-2	0	-3	-7	-2	-2	-3	-4	-5	-5	-6	-6	-5	-5	-7	-6	-2	0	0	-1	3	-1	-5	0	-1	-1	-2	0	3	5	5	1	4	0	-2
6.96122	-6	-6	-7	-7	-8	-8	-9	-10	-9	-9	-8	-8	-7	-7	-6	-5	-5	-5	-3	-1	0	0	0	-5	-2	-4	-3	-1	-5	-5	-1	0	3	-1	10	0	-4	-1	0	0	-2	1	4	5	4	1	4	0	-3
6.97026	-9	-7	-5	-5	-3	-2	-1	-1	-1	-1	-1	-1	-1	-1	-2	-2	-5	-3	-4	-2	1	1	1	-5	-3	-3	-2	1	-3	-4	0	0	0	0	2	1	-4	-1	0	1	-1	-1	-1	-1	-1	-1	-1	0	-4
6.9793	-1	0	1	-3	-1	2	0	0	-2	-5	-8	-11	-8	-6	-4	-3	-3	-1	-5	-2	0	0	0	-5	-4	-3	-1	-1	-2	-4	-3	-2	-2	-1	0	0	-3	-1	0	0	-1	0	0	0	0	0	0	1	-6
6.98834	-6	-6	-6	-7	-8	-8	-7	-6	-3	0	0	1	5	3	-1	-4	-1	0	-6	-2	0	0	1	-4	-5	-2	0	-1	-1	-4	-1	0	0	-1	0	0	-2	-1	0	0	-1	-1	-1	-2	-2	-2	-1	-1	-7
6.99738	-2	-1	-1	-2	-2	-3	-5	-7	-8	-5	-2	0	2	3	-1	-5	1	1	-6	-1	0	-1	1	-3	-4	-1	-2	-4	-6	-8	-8	-8	-7	-6	-5	-5	-4	-3	-2	-1	-1	0	0	1	0	0	1	1	-6
7.00642	-5	-5	-4	-3	-2	-1	-1	-2	-2	-1	-3	-4	-6	-6	-5	-4	-1	1	-5	0	-2	-2	1	-2	-3	-1	-1	-5	-7	-6	-2	1	1	-2	12	5	0	0	3	6	-1	2	3	5	-1	0	3	1	-4
7.01546	0	2	1	-1	-1	-2	-1	-3	0	3	0	-1	2	0	0	-2	-4	-4	-4	0	-3	-2	1	-2	-3	-1	0	-1	-2	-5	-2	3	2	-2	12	6	0	0	3	5	-1	1	1	6	-1	0	4	1	-3
7.0245	-2	-2	-1	0	-1	-3	-1	-3	0	2	0	-1	1	1	0	0	0	0	-3	0	-4	-1	0	-1	-2	-1	0	0	0	-5	-4	1	2	-4	4	4	0	0	3	5	-1	0	0	7	-1	0	7	4	-2
7.03354	-6	-7	-8	-8	-7	-5	-4	-3	-1	0	1	0	3	4	2	1	4	3	-2	0	-4	-1	0	-1	-2	-1	1	1	0	-6	-5	2	2	-6	7	4	0	0	2	3	-1	0	0	5	0	0	0	-1	-4
7.04258	0	0	0	0	-1	-2	-3	-3	-3	-1	0	0	1	2	3	2	2	0	-1	-1	-4	-5	-5	-3	-2	-2	1	2	0	-6	-5	0	2	-7	2	2	0	0	0	2	-1	0	-1	-4	-6	-8	-8	-8	-7
7.05162	-4	-4	-4	-3	-2	-2	-1	-2	-2	-1	-2	-2	-2	-3	-3	-4	-4	-5	-4	-2	-5	-1	-1	-2	-3	-3	0	0	-1	-7	-4	0	1	-5	0	0	0	0	0	1	-2	-2	0	0	-1	-1	-2	-2	-1
7.06065	1	1	1	0	-2	0	-1	-2	-3	-5	-8	-9	-9	-7	-6	-4	-2	0	-1	-2	-5	0	-1	-2	-3	-4	2	2	-1	-6	-3	-1	3	-3	-4	0	0	-1	-1	-3	-6	-9	-11	-13	-10	-9	-7	-6	-4
7.06969	2	1	0	0	-3	-5	-7	-8	-6	-5	-4	-1	0	0	0	2	3	4	0	-2	-4	0	-1	-2	-2	-4	5	3	-2	-4	-2	-3	-4	-5	-6	-8	-8	-9	-9	-10	-10	-10	-9	-8	-6	-5	-3	-1	0
7.07873	-1	-2	-3	-5	-7	-9	-7	-5	-3	-2	-1	0	0	0	0	0	0	1	0	-2	-4	0	-2	-2	-2	-5	3	4	-3	-3	-1	-2	-3	-4	-6	-6	-6	-6	-6	-5	-5	-6	-4	-4	-2	-2	-1	0	0
7.08777	3	1	-1	0	-5	-2	-4	-5	-6	-5	-4	-3	-2	-4	-5	-6	-9	-7	-4	-4	-5	0	-4	-3	-4	-6	1	8	-3	-2	0	-1	0	-3	-6	-8	-7	-5	-6	-5	-5	-7	2	2	1	2	3	2	2
7.09681	3	1	0	0	-5	0	0	0	3	3	2	2	0	1	1	2	2	3	-2	-3	-4	1	-4	-2	-4	-5	0	7	-2	-1	0	0	10	2	-4	-6	-1	-4	-7	-6	-6	-6	-1	-1	-1	-1	-2	-4	-5
7.10585	-5	-5	-4	-4	-5	-4	-4	-4	-4	-3	-3	-2	-2	-2	-2	0	0	1	-3	-2	-3	2	-3	-2	-5	-4	0	6	-1	0	0	1	11	3	-3	-8	-3	-4	-8	-5	-7	-6	1	3	0	2	3	1	0
7.11489	3	0	0	-2	-4	-6	-7	-8	-8	-8	-8	-6	-5	-4	-2	1	1	1	-4	-1	-1	3	-1	-1	-5	-3	-2	1	0	0	0	0	-1	-1	-3	-9	-6	-7	-8	-8	-7	-5	-3	-1	0	0	0	0	0
7.12393	0	0	-1	-2	-3	-5	0	0	0	1	2	1	-3	4	3	5	4	0	-6	-1	0	-3	-6	-10	-11	-8	-5	-2	0	0	0	0	-1	-1	-5	-10	-7	-7	-9	-5	-7	-6	4	6	-1	0	0	9	8
7.13297	3	0	1	0	-2	-4	-1	1	1	1	0	0	-4	-1	-2	-2	-5	-6	-7	-10	-11	-10	-6	-5	-6	-3	-5	0	0	-1	-2	-4	-6	-7	-7	-8	-6	-6	-9	-4	-7	-6	3	7	-2	0	0	15	18
7.14201	-2	-3	-4	-5	-6	-8	-9	-10	-9	-7	-5	-4	-4	-3	-1	-1	-2	-4	-4	-5	-6	-5	-3	-2	-5	-2	-5	2	2	0	0	0	-1	-4	-7	-11	-9	-6	-9	-4	-7	-6	2	6	-2	0	0	12	11
7.15105	10	0	3	-1	-1	-1	-2	1	1	-1	-3	-6	-9	-13	-11	-9	-7	-6	-4	-4	-4	-4	-4	-7	-8	-10	-10	-10	-8	-8	-6	-5	-5	-5	-6	-8	-9	-11	-14	-14	-12	-9	-7	-4	-3	-1	-1	-1	-1
7.16009	6	0	3	-1	0	0	-2	0	6	8	5	-5	-4	-3	-5	-8	-8	-10	-10	-11	-11	-11	-11	-12	-12	-13	-14	-15	-16	-16	-15	-12	-9	-7	-5	-4	-5	-4	-6	-4	-6	-6	1	1	-3	-2	-4	-6	-6
7.16913	7	-1	2	-2	-1	0	-4	0	4	13	2	-7	-6	0	-2	-5	-8	-10	-8	-6	-4	-1	0	0	-5	-2	-3	0	-2	-5	-8	-6	-2	-2	-5	-3	-4	-3	-4	-4	-6	-7	1	0	-4	-4	-6	-6	-5
7.17816	6	-1	2	-2	-2	0	-5	-2	-4	-6	-6	-8	-6	-3	-2	-1	0	-5	-1	-1	-2	-2	-2	-3	-6	-3	-4	-2	-2	-2	-3	-3	-4	-5	-7	-9	-10	-10	-9	-7	-5	-6	-4	-3	-4	-2	-1	0	4
7.1872	4	-1	2	-2	-2	1	-5	-1	2	0	-2	-8	-6	-3	-5	-7	-9	-9	-7	-5	-3	-1	0	0	-5	-2	-4	1	1	0	0	0	0	-5	-4	-6	-7	-8	-8	-5	-4	-5	0	0	-5	-1	1	4	7
7.19624	3	0	2	-1	-2	2	-4	-1	-4	-6	-9	-10	-8	-7	-5	-4	-3	-3	-1	-1	0	0	0	0	-6	-2	-4	0	0	-1	0	0	-1	-5	-5	-4	-4	-3	-3	-6	-3	-3	0	1	-5	-1	1	1	4
7.20528	2	-1	2	0	-3	2	-4	0	2	2	-6	-6	-5	-1	0	2	-4	-3	0	0	-1	-2	-2	-3	-6	-3	-4	-2	-1	-2	-1	0	-1	-4	-5	-3	-4	-5	-5	-7	-6	-7	-7	-7	-6	-5	-4	-4	-1
7.21432	-6	-6	-4	-2	-4	0	-3	-1	1	2	-8	-5	-4	-1	0	1	-5	-4	-1	-1	-1	-1	0	0	-6	-2	-5	0	3	-3	2	4	3	-3	-6	-3	-1	-2	-4	-7	-7	-9	-11	-12	-12	-10	-9	-9	-9
7.22336	-2	-1	0	0	-5	3	-2	-1	0	1	-9	-5	-3	0	1	1	-5	-4	-2	0	-1	0	0	-1	-5	-3	-4	-4	-4	-5	-6	-7	-8	-8	-8	-8	-9	-9	-9	-9	-9	-8	-6	-4	-7	-1	-1	0	0
7.2324	-3	0	-1	0	-6	3	-1	-1	0	0	-7	-3	0	-2	-3	-4	-4	-5	-5	-5	-4	-4	-2	-2	-4	-2	-3	-6	-1	-4	-2	-3	-2	-2	-5	-5	-4	-3	-2	-5	-1	0	0	2	-8	0	2	2	1
7.24144	-5	0	-2	0	-6	1	0	0	0	-1	-6	-2	-2	-2	-2	-2	-2	-4	-3	-2	-1	0	0	0	-3	-3	-2	-6	-3	-4	-1	-2	-3	-5	-6	-7	-8	-7	-5	-4	-2	0	0	1	-8	0	1	4	7
7.25048	-6	-6	-6	-4	-5	-1	0	0	0	-4	-4	-1	0	1	2	3	-2	-4	-3	-3	-1	-1	-1	-3	-2	-3	-2	-3	-4	-3	-2	-2	-2	-2	-2	-7	-4	-3	-3	-4	-2	-1	0	0	-7	0	1	2	3
7.25952	-6	0	-5	-2	-5	-6	-5	-3	-1	-6	-4	-1	1	0	1	5	-3	-4	-2	-4	2	7	-1	2	-1	-4	-4	-4	-3	-1	0	0	1	2	-1	-7	-7	0	1	-3	0	0	0	0	-6	-3	-5	-6	-5
7.26856	-5	0	-5	0	-4	3	3	-1	0	-6	-4	-3	0	1	1	4	-4	-2	0	-4	4	10	-3	1	0	-4	0	-1	-4	-4	-4	-2	0	1	0	-6	-6	-1	0	-3	-2	-4	-6	-7	-8	-6	-4	-1	1
7.2776	-3	0	-5	-2	-4	3	3	0	0	-4	-4	-4	-1	0	0	2	-5	-1	1	-2	1	0	-4	-2	-3	-6	-5	-4	-2	-2	-2	0	0	0	0	-5	-5	-2	-1	-2	-1	-3	-3	-5	-6	-6	-5	-3	0
7.28664	-3	-2	-5	-4	-4	2	2	0	0	-3	-3	-4	-4	-2	0	0	-6	0	1	-1	4	3	-5	0	0	-6	0	-1	-1	-2	-3	-3	-3	-3	-3	-2	-3	-2	-2	-3	-3	0	0	-4	-5	-3	-4	-6	-9
7.29567	-2	-2	-5	-6	-3	2	1	0	-1	-3	-5	-6	-6	-4	-3	-1	-6	0	0	0	0	1	-5	0	0	-6	-4	-5	-6	-6	-6	-6	-6	-4	-4	-3	-4	-4	-4	-3	-4	-2	0	-5	-5	-2	-1	-3	-1
7.30471	-1	-1	-3	-6	-2	-5	-7	-4	-2	0	0	2	2	2	-1	-2	-3	0	-1	-1	-2	-1	-6	-4	-5	-6	-5	-2	0	2	0	-1	6	7	1	0	3	0	-5	-3	-4	0	0	-5	-3	-1	-1	-2	0
7.31375	-1	-1	-3	-6	-3	-1	1	1	3	3	1	8	3	1	-1	-3	-2	-1	-4	-6	-8	-8	-8	-7	-6	-6	-4	-2	0	1	0	-2	5	5	1	2	3	1	-7	-3	-5	-2	-2	-4	-3	-1	-1	-1	0
7.32279	-11	-10	-9	-8	-5	-2	0	1	3	3	0	7	3	1	-1	-3	0	0	-2	-4	-6	-6	-7	-6	-5	-6	-6	-6	-6	-5	-3	-3	-1	0	0	3	2	2	-8	-4	-6	0	-3	-4	-3	-2	-3	-3	-1
7.33183	-7	-6	-5	-5	-4	-4	-4	-5	-5	-6	-7	-6	-7	-8	-8	-7	-6	-5	-2	0	1	3	-7	0	-1	-4	0	0	0	-2	-3	-4	-3	-2	0	0	1	3	-9	-4	-6	0	-3	-3	-2	-2	-3	-3	-1
7.34087	-5	-4	-3	-4	-4	-4	-3	-2	-2	-1	0	1	0	0	-1	0	2	0	0	2	5	5	-7	-2	-3	-5	-2	-3	-5	-7	-8	-8	-7	-4	-2	1	3	5	-8	-4	-6	0	-4	-2	-2	-2	-3	-4	-2
7.34991	-5	-3	-1	0	0	0	0	2	5	6	-1	3	0	0	0	1	2	0	-3	0	-2	-2	-5	-4	-5	-6	-6	-5	-3	0	-3	-4	4	6	-2	6	9	6	-8	-4	-6	0	-3	-1	-1	-2	-2	-4	-2
7.35895	-1	0	0	2	2	0	0	4	7	8	-2	2	0	0	0	3	4	0	-5	1	4	3	-3	0	-5	-4	-2	-2	-1	0	-4	-3	0	0	-4	0	0	0	-7	-4	-7	-1	-3	-1	0	-3	-2	-5	-3
7.36799	0	2	0	2	2	0	-1	3	3	4	-4	0	-1	-1	0	1	0	0	-5	-2	-2	-3	-4	-4	-5	-4	-5	-4	-4	-4	-4	-4	-4	-4	-5	-3	-5	-4	-7	-5	-7	-7	-5	-4	-2	-3	-2	-6	-4
7.37703	1	2	2	2	0	0	-2	-2	-4	-4	-6	-5	-5	-4	-4	-4	-4	-6	-8	-9	-6	-4	-1	0	-3	-2	0	0	-1	-1	-4	-3	0	-2	-6	1	0	0	-5	-2	-7	-2	-1	0	0	-3	-1	-7	-4
7.38607	0	3	2	2	2	0	-3	0	0	0	-6	-1	-2	-3	-3	-3	-4	-4	-3	-2	0	1	0	1	-2	-2	0	0	-3	-1	-3	-3	-1	-5	-6	3	1	0	-4	-3	-7	-8	-8	-6	-4	-3	0	-7	-3
7.39511	0	2	1	0	-2	-4	-4	-4	-2	0	-6	0	-3	-4	0	3	2	1	0	-3	-1	-1	0	0	0	-2	0	0	-3	0	-2	-3	-2	-6	-5	3	1	2	-3	0	-7	2	1	0	1	-3	0	-8	-3
7.40415	0	0	-2	-5	-7	-9	-9	-7	-6	-3	-5	-1	-3	-5	-1	-1	-1	-1	-1	-5	0	0	0	1	0	-1	0	0	-2	0	-1	-3	-4	-4	-3	1	0	1	-2	1	-6	3	2	-1	1	-3	0	-8	-2
7.41318	-7	-8	-9	-11	-12	-12	-12	-12	-11	-10	-10	-8	-8	-8	-7	-7	-7	-7	-7	-6	-5	-5	-5	-4	-3	-2	-2	-1	-1	0	0	-4	-5	-1	-1	3	3	5	-1	2	-5	3	2	-1	1	-3	0	-7	-2
7.42222	-4	-4	-4	-3	-4	-2	-3	-3	-4	-3	-3	-3	-3	-3	-3	-2	-1	-1	-1	-5	-1	0	-1	-1	-2	-2	-3	-2	-1	0	0	-4	-6	0	0	8	9	11	0	3	-4	3	2	-3	1	-5	-1	-8	-3
7.43126	-3	0	1	0	-2	-1	0	-1	4	5	-1	0	-1	-1	-3	0	0	0	0	-4	0	0	-2	0	0	0	-1	-1	0	0	0	-5	-8	0	1	5	5	6	0	3	-4	2	2	-3	-1	-5	-6	-8	-7
7.4403	-4	-4	-5	-5	-5	-5	-5	-4	-2	0	0	0	-2	0	-1	-3	0	7	11	-2	6	0	-3	1	2	0	-1	-1	2	1	0	-6	-7	-1	-1	0	0	0	0	0	-3	0	0	-4	-2	-4	-5	-7	-9
7.44934	-4	-3	0	-4	-5	-1	0	-5	0	5	0	0	-1	-5	-8	-10	-9	-7	-5	-2	-2	-1	-5	-1	-2	-3	-5	-7	-8	-8	-7	-7	-7	-3	-2	-2	-1	-1	-1	-1	-3	0	0	-4	1	-4	0	-7	-3
7.45838	-4	-4	-1	-6	-5	-2	0	-8	-1	3	0	-1	-2	0	2	-8	-3	0	-2	-3	-4	-5	-6	-6	-6	-6	-7	-8	-8	-9	-9	-10	-11	-12	-11	-9	-7	-5	-2	-1	-2	0	0	-5	2	-3	0	-7	-3
7.46742	-4	-4	-2	-5	-2	-1	0	-8	-3	3	0	-1	-2	1	5	-7	-4	3	2	1	-1	-2	-6	-7	-10	-12	-13	-11	-8	-6	-4	-8	-6	-1	0	0	1	1	0	1	-2	-1	-2	-5	-7	-9	-13	-11	-7
7.47646	-9	-8	-7	-5	-4	-2	-2	-6	-5	0	0	-1	-3	0	0	-6	-6	-1	-1	-2	-2	-5	-8	-11	-12	-7	-3	-4	5	9	-4	-8	-6	2	8	7	10	6	0	-1	-5	-9	-9	-7	-2	-3	0	-9	-6
7.4855	-3	-4	-4	-3	-5	-6	-6	-6	-7	-2	-1	-2	-3	0	1	-5	-7	0	2	2	2	-1	-5	-2	-5	-8	-6	-5	1	6	-5	-7	-5	3	10	6	11	8	0	1	-3	-6	-10	-9	-5	-3	-1	-8	-6
7.49454	-2	-4	-4	-3	-5	-6	-4	-2	-9	1	1	-2	-4	1	3	-4	-8	-1	1	2	2	-1	-4	-2	-2	-1	-2	-5	0	3	-5	-5	-4	4	12	7	10	11	0	1	-2	-3	-3	-7	1	0	1	-8	-6
7.50358	-2	-4	-5	0	0	0	-1	0	-9	0	0	-2	-5	-1	-2	-4	-7	-5	-5	-4	-5	-5	-4	-4	-4	-3	-3	-7	0	0	-6	-5	-3	5	9	6	9	11	0	0	-2	-5	-4	-8	1	0	1	-8	-6
7.51262	-13	-11	-8	-5	-3	0	-1	1	-7	-1	1	-2	-7	0	4	-5	-6	-6	-2	2	4	0	-1	-1	-4	3	1	-9	0	-1	-7	-4	-2	-2	-2	-1	-1	-2	-3	-4	-5	-7	-8	-9	-8	-9	-9	-9	-8
7.52166	-2	-4	-4	-4	-4	-3	-3	-2	-4	-2	2	-1	-7	0	2	-4	-3	-6	-3	1	3	0	-1	-1	-6	2	7	-8	3	2	-7	-3	-1	0	-1	0	-1	-1	-1	-4	-3	-7	-7	-8	-3	-3	-4	-6	-6
7.53069	-13	-13	-11	-9	-9	-8	-7	-6	-5	-5	-4	-3	-8	0	0	-5	-1	-5	-5	0	3	-1	-1	-2	-7	2	7	-6	6	5	-6	-2	-1	2	3	2	5	6	5	-4	-3	-7	-9	-8	0	0	-1	-6	-4
7.53973	-8	-10	-9	-7	-6	-5	-4	-4	-4	-5	-5	-5	-8	-4	-2	-4	0	-1	-5	0	3	-1	0	-1	-5	1	7	-3	14	8	-4	-1	0	5	14	2	6	18	8	-2	-3	-7	-9	-8	-1	0	-3	-4	-3
7.54877	-1	-2	-1	0	0	0	-1	0	-2	-3	-3	-2	-8	-1	-1	-4	-1	-2	-4	0	2	-2	0	-1	-3	1	5	-1	13	5	-4	-1	0	2	11	0	4	17	11	0	-3	-6	-8	-7	-2	1	-4	-3	-2
7.55781	-1	-1	0	0	-1	-3	-5	-6	-8	-8	-7	-6	-8	-5	-5	-5	-5	-6	-5	-3	-1	-3	0	-1	-2	-1	3	0	5	4	-2	0	0	0	1	0	4	8	10	1	-1	-5	-7	-6	-2	2	-3	0	0
7.56685	-1	0	0	1	3	0	-1	0	-2	-4	-5	-6	-7	-7	-6	-6	-5	-5	-2	-2	0	-3	0	-1	0	-3	-1	-3	-3	-1	-1	1	0	0	7	-1	3	16	17	4	-1	-5	-6	-5	-3	3	-2	0	0
7.57589	-2	0	1	0	2	0	-1	4	2	0	2	-1	-7	-2	-3	-6	-9	-9	-7	-4	-1	-2	0	-1	0	-6	-2	-6	-9	-12	-10	-7	-3	-2	0	-2	1	3	4	5	0	-5	-5	-5	-3	3	0	0	1
7.58493	-1	0	1	0	2	0	-2	4	3	1	5	-1	-8	-1	4	0	5	6	1	0	-1	-1	0	-1	1	-5	-3	3	8	3	-1	-6	-9	-7	-3	-3	1	3	5	6	2	-5	-5	-5	-3	4	1	1	2
7.59397	-3	-4	-5	-5	-5	-4	-3	-2	0	0	2	-1	-8	0	4	0	3	3	3	1	-3	0	0	-1	2	-2	-4	3	6	3	1	-2	-5	-10	-13	-12	-8	-4	-2	0	2	-5	-4	-5	-2	2	0	-1	-3
7.60301	-2	-1	1	-2	0	0	-3	1	2	2	2	-2	-8	0	4	0	3	6	4	2	-6	0	-1	-2	2	0	-4	2	1	1	0	-2	-4	-7	-8	-10	-9	-7	-5	-4	-3	-5	-5	-5	-3	0	0	-1	0
7.61205	-1	-1	1	-2	-1	0	-3	1	2	4	6	-2	-7	0	7	0	2	6	5	4	-7	0	-1	-3	2	1	-2	3	9	2	0	0	-6	-1	1	-4	-2	-3	-4	-5	-6	-7	-7	-6	-7	-7	-8	-8	-7
7.62109	0	-1	1	-2	-1	-1	-4	-2	-1	0	0	-3	-6	1	5	0	1	6	6	6	-8	1	-1	-3	2	3	0	3	9	2	0	0	-7	0	5	-2	0	0	-2	-4	-5	-6	-6	-5	-5	-6	-7	-8	-8
7.63013	0	-2	0	-3	-5	-6	-5	-3	-1	0	0	-4	-4	0	0	0	0	1	1	2	-8	1	-2	-3	2	3	0	2	2	1	0	-1	-8	0	3	-1	1	3	2	1	1	-2	-6	-4	-3	-2	-3	-2	-2
7.63917	1	-3	0	-3	-2	-2	-3	0	-3	-6	-8	-7	-5	-2	0	1	-1	3	4	4	-7	1	-2	-3	0	0	-1	-3	-4	-5	-6	-7	-9	-9	-9	-8	-7	-6	-4	-2	0	-2	-6	-3	-2	6	3	2	8
7.6482	2	-4	0	-3	-3	-3	-3	0	-2	-4	-3	-7	-1	1	2	1	-3	4	4	4	-6	0	-3	-3	-4	-6	-6	-6	-4	-2	-2	-2	-8	-1	-1	-2	-3	-4	-6	-7	-9	-8	-7	-3	-2	1	2	1	8
7.65724	0	-4	-1	-3	-6	-9	-9	-8	-5	-3	-2	-9	0	0	0	0	-4	0	0	-1	-5	-2	-3	-3	-3	-3	-3	-3	-2	-1	-3	-2	-7	0	0	0	-1	-3	-4	-4	-3	-2	-7	-2	-2	3	1	1	4
7.66628	-1	-3	-2	-1	-5	-4	-2	0	0	-1	-1	-10	-2	-2	-1	-1	-4	0	0	1	-5	-1	-3	-2	-2	-4	-5	-4	-3	-1	-3	-2	-6	0	-1	-4	-5	-2	2	-2	5	-2	-7	-1	-1	3	0	0	6
7.67532	-3	-3	-1	-1	-6	-3	0	0	2	2	0	-9	0	0	0	0	-2	-1	-2	-3	-4	-6	-5	-5	-4	-3	-2	-2	-2	-2	-3	-2	-5	-5	-6	-6	-3	0	4	-1	3	-2	-6	0	0	1	0	0	4
7.68436	-2	-1	0	-1	-7	-4	0	0	0	0	-2	-7	-3	-5	-6	-6	-5	-2	0	0	-5	-3	-1	-1	-4	3	2	2	2	0	-1	-2	-4	-6	-5	-1	1	5	8	0	2	-3	-6	0	0	0	-1	-1	2
7.6934	3	0	2	-1	-5	-3	1	1	2	0	-5	-6	-4	-6	-6	-5	-4	-3	-3	-4	-6	-6	-6	-8	-7	-6	-5	-4	-2	0	0	-2	-3	-1	2	6	10	13	14	1	2	-4	-5	0	1	0	0	-1	1
7.70244	-3	-2	-2	-1	-5	-3	0	-1	-1	-1	-6	-4	-5	-7	-7	-6	-5	-4	-4	-4	-7	-6	-2	-1	-5	1	1	1	0	0	1	-2	-3	-1	1	6	9	9	9	2	0	-5	-5	0	1	0	-1	-3	0
7.71148	-9	-9	-9	-7	-6	-4	-3	0	0	-1	-6	-2	2	1	0	1	0	4	6	3	-6	-4	1	-1	-5	-4	-3	-1	0	1	2	-3	-3	-3	0	7	10	9	7	2	-1	-6	-5	-1	-4	-6	-8	-9	-6
7.72052	-6	-5	-5	-4	-4	-4	0	1	2	-2	-4	-1	1	0	-1	0	1	3	2	0	-4	-2	-2	-4	-4	-4	-4	-5	-4	-3	-2	-5	-4	-4	0	2	3	4	4	2	-2	-5	-5	0	1	-3	-2	-4	-6
7.72956	-1	0	-1	-2	-4	-5	1	1	3	-4	-2	-1	1	0	-1	0	0	-2	-4	-4	-4	-1	0	-1	-1	0	0	0	-3	0	0	-7	-5	-4	-4	-4	-5	-6	-7	-7	-8	-9	-8	-8	-9	-8	-8	-7	-6
7.7386	3	4	2	-3	-5	-5	0	0	2	-6	-2	-2	0	0	-1	-2	0	0	-1	-2	-3	-2	-2	-2	-1	-1	-2	-4	-5	-7	-9	-10	-8	-6	-3	0	2	4	6	2	-1	-1	-5	-3	1	-5	-4	-2	1
7.74764	2	2	1	-4	-6	-4	0	0	2	-7	0	-1	0	0	0	-3	0	4	0	-3	-6	-4	-2	-3	0	1	0	-1	-5	0	0	-4	-8	-5	-1	0	1	1	2	1	0	0	-5	-5	0	-5	-4	-3	-4
7.75668	-1	-1	-2	-4	-4	-2	0	0	3	-7	0	-1	0	1	0	-1	0	-3	-7	-8	-4	0	1	-3	0	1	-1	-1	-6	0	0	-2	-7	-5	-6	-6	-7	-7	-8	-8	-8	-8	-6	-7	-4	-4	-4	0	0
7.76571	-4	-3	-4	-4	-3	-2	-2	-2	-2	-6	-2	-2	-3	-4	-4	-3	-3	-2	-1	0	0	2	2	-4	1	1	-1	-1	-7	0	0	-1	-5	-3	-2	-1	-1	-1	-1	-1	-2	-3	-5	-8	-5	-5	-5	0	2
7.77475	-3	0	1	-4	-1	0	0	-2	0	-7	0	-1	0	2	1	0	-2	8	15	11	4	2	1	-6	0	1	-3	-2	-8	-1	-4	-8	-10	-7	-3	0	0	0	1	1	0	0	-6	-8	-5	-4	-4	0	0
7.78379	3	4	0	-3	0	1	0	-3	0	-6	1	-1	0	3	0	0	-2	9	8	6	5	3	2	-6	0	1	-3	-1	-8	-1	-3	-5	-7	-9	-9	-8	-6	-4	-3	-2	-1	-1	-6	-7	-3	-3	-6	-8	-10
7.79283	2	2	-1	-3	1	2	-1	-5	-1	-6	0	-1	0	0	0	-1	-4	-3	-5	-6	-6	-4	-2	-7	0	0	-4	-1	-8	-2	-2	-3	-5	-6	-7	-6	-5	-4	-3	-3	-2	-2	-6	-5	-4	-2	-2	-3	-3
7.80187	-3	0	-2	-2	3	3	-1	-6	-3	-4	1	0	1	2	0	0	-4	0	0	0	0	1	1	-8	-2	0	-5	-2	-9	-4	-4	-1	-1	-2	-2	-3	-3	-4	-5	-6	-6	-7	-7	-7	-6	-7	-8	-8	-8
7.81091	-1	0	-3	-2	5	4	-1	-7	-5	-3	2	0	0	-2	-4	-5	-5	-5	-5	-4	-4	-3	-3	-8	-3	-3	-6	-2	-8	-4	-5	-3	-3	-5	-5	-6	-7	-8	-9	-9	-10	-9	-10	-10	-8	-8	-7	-6	-6
7.81995	-2	-2	-4	-1	0	0	-1	-8	-7	-2	1	1	2	2	0	1	-5	2	2	1	1	2	1	-8	-2	-1	-7	-1	-8	-4	-6	-1	-1	-3	-3	-3	-5	-5	-9	-5	-6	-5	-8	-6	-6	-6	-7	-8	-8
7.82899	-3	-4	-5	-7	-6	-4	-2	-9	-10	-1	2	1	2	1	-1	0	-5	-1	-2	-2	-2	0	0	-7	0	0	-7	0	-6	-3	-5	7	9	3	8	6	4	-1	-8	3	6	1	-7	-2	-5	0	3	1	0
7.83803	-3	-5	-7	-5	-2	0	-2	-8	-10	0	1	1	1	2	-1	1	-4	1	0	0	0	0	0	-7	0	0	-7	1	-5	-4	-6	5	4	3	3	3	2	0	-7	2	2	0	-7	-2	-6	0	-1	-2	-4
7.84707	-1	-2	-6	-1	0	1	-1	-6	-8	0	2	3	5	5	-1	2	-4	1	0	-2	-3	-2	-1	-7	-1	-1	-6	-1	-5	-4	-6	0	2	3	4	4	5	0	-6	2	4	0	-6	-3	-6	-3	-3	-1	0
7.85611	-2	-3	-6	-5	-6	-6	-6	-5	-6	-3	-2	-1	0	0	-1	1	-4	0	4	7	7	2	0	-8	1	1	-4	1	-4	-4	-5	0	-1	0	0	0	0	0	-4	2	2	0	-6	-3	-5	-2	-3	-3	-2
7.86515	-6	-6	-6	-7	-7	-8	-9	-10	-9	-8	-6	-4	-1	0	-2	0	-4	0	2	12	8	1	0	-8	2	2	-3	1	-3	-3	-5	0	0	-1	-2	-1	-1	0	-4	1	5	-2	-5	-3	-4	-4	2	0	1
7.87419	-10	-10	-11	-12	-12	-12	-12	-11	-9	-8	-6	-4	-3	0	-3	0	-4	-1	0	11	8	1	-2	-7	2	3	-2	1	-3	-3	-6	0	0	0	0	0	0	1	-3	1	5	-3	-4	-3	-2	-6	1	0	4
7.88322	-6	-4	-5	-2	-2	-2	-2	-4	-1	0	0	1	1	2	-4	-1	-4	-2	-3	6	7	0	-3	-6	3	5	-1	1	-3	-3	-6	4	3	0	-1	1	1	1	-3	1	0	-3	-2	-2	-1	-7	-4	-5	-6
7.89226	4	3	-4	0	4	3	1	-2	0	0	0	0	0	1	-5	-2	-4	-3	-5	0	0	0	-4	-5	0	0	0	0	-3	-2	-6	-1	-1	-2	-2	-2	-4	-3	-4	-4	-4	-5	-6	-5	-4	-5	-3	-3	-2
7.9013	5	2	-3	0	8	10	2	-1	2	0	-1	-2	-3	-2	-5	-4	-3	-4	-6	0	0	0	-5	-4	-1	-1	-2	-3	-4	-5	-6	-4	-3	-5	-3	0	0	0	-4	0	-1	-3	-5	-5	-7	-7	-5	-4	-2
7.91034	6	2	-2	0	7	10	2	-1	3	0	-1	-1	-1	1	-5	-5	-2	-5	-5	1	1	-1	-6	-4	-1	-2	-3	-3	-4	-3	-5	0	0	-7	-3	1	2	0	-5	1	-1	0	-1	-2	-4	-6	-7	-8	-8
7.91938	7	2	-1	0	6	10	2	0	-2	-4	-1	4	2	0	-4	-5	-2	-5	-3	-1	-1	-2	-6	-3	0	-3	-4	-3	-3	-1	-4	0	0	-10	-2	0	-3	-3	-6	-6	-7	-8	-8	-6	-4	-3	-3	0	1
7.92842	5	1	0	1	0	-4	-6	-8	-8	-5	-2	1	2	0	-4	-5	-1	-6	-2	-3	-2	-3	-6	-2	-6	-8	-7	-5	-3	-2	-4	0	0	-8	-2	-1	-3	-4	-6	-7	-9	-9	-7	-3	-1	1	-4	2	8
7.93746	-9	-10	-10	-10	-8	-8	-5	-4	-2	-3	-1	1	2	-2	-3	-4	0	-7	-1	-6	-4	-5	-5	-2	-3	-3	-2	-1	-3	0	-3	0	-2	-5	0	0	3	0	-5	0	-4	-3	-6	-7	-7	-5	-4	0	4
7.9465	0	0	0	0	1	0	1	0	2	-4	-2	1	1	-3	-2	-2	0	-8	-1	-8	-5	-6	-5	-3	-4	-4	-3	-2	-4	-2	-3	-2	-5	-3	0	0	1	-1	-4	2	-1	7	7	0	4	4	-4	1	3
7.95554	-1	0	0	1	2	2	0	0	3	-4	-2	2	0	-4	-2	-2	-3	-9	-6	-8	-7	-7	-7	-7	-8	-7	-5	-4	-4	-3	-3	-4	-7	-2	-3	-3	-3	-1	-3	1	1	3	5	1	3	5	-4	1	8
7.96458	-7	-5	-3	-1	0	1	0	-1	1	-5	-2	0	-1	-4	-3	-4	-3	-10	-2	-7	-5	-7	-3	0	0	0	-2	-3	-5	-5	-5	-6	-7	-1	0	0	0	-3	-3	0	0	0	0	-1	-2	-3	-4	-4	-2
7.97362	0	-1	-2	-5	-7	-10	-11	-11	-10	-10	-9	-9	-11	-12	-11	-9	-7	-9	-3	-6	-4	-7	-3	1	4	1	0	-2	-5	-1	-2	-7	-4	0	1	0	0	-4	-2	-1	5	13	8	3	0	4	-4	0	0
7.98266	-4	-6	-7	-7	-7	-6	-6	-6	-6	-7	-8	-8	-8	-8	-7	-5	-4	-8	-2	-4	-3	-7	-3	1	2	0	0	-3	-5	-1	-3	-7	-3	0	1	-1	0	-5	-2	-2	2	1	1	0	-1	0	-4	0	0
7.9917	1	0	1	5	3	1	-3	-2	-3	-5	-6	-6	-6	-7	-6	-7	-8	-9	-9	-7	-5	-7	-4	0	1	0	0	-4	-5	-2	-3	-7	-1	1	2	-1	-1	-5	-1	-3	-2	-4	-5	-7	-8	-8	-8	-7	-7
8.00073	0	0	0	1	0	-2	-4	-5	-4	-4	-3	0	0	-3	-1	-3	-4	-6	-8	-8	-7	-6	-5	0	0	1	0	-5	-5	-3	-3	-6	-1	1	2	-2	-2	-5	-1	-5	9	7	6	4	-3	2	-5	0	0
8.00977	-1	-1	0	0	1	2	-3	-2	-3	-3	-3	4	6	-4	0	-3	0	-5	-5	-5	-8	-8	-9	-8	-8	-5	-4	-6	-6	-4	-4	-4	-3	-3	-1	-1	-1	-4	0	-5	5	4	4	3	-5	1	-6	-1	-2
8.01881	0	1	0	4	6	7	-2	-2	-4	-1	-2	4	7	-3	0	-3	0	-4	0	-5	-2	-5	-6	-5	-7	-4	-1	-5	-5	-3	-1	-4	0	3	3	-1	-1	-4	0	-6	-1	-2	-2	-3	-5	-4	-5	-5	-6
8.02785	0	0	0	-2	-2	0	-2	-3	-5	0	-2	3	5	-4	1	-3	-1	-4	0	-6	-4	-5	-4	-1	-3	-3	0	-5	-6	-3	-1	-2	0	2	3	-1	-2	-3	0	-5	-4	-5	-5	-6	-7	-6	-6	-6	-6
8.03689	-1	-2	-4	-5	-6	-7	-6	-4	-5	0	-1	1	4	-5	1	-2	-2	-4	0	-6	-6	-5	-3	-1	0	0	2	-3	-5	-3	0	-1	0	2	1	-1	-2	-2	-2	-4	-5	-6	-6	-7	-7	-6	-4	-2	-1
8.04593	2	0	-2	0	0	-2	-3	-5	-4	-1	-1	0	1	-6	0	-2	-3	-5	-3	-5	-8	-5	-6	-5	-5	-4	-2	-2	-4	-2	0	0	0	0	0	0	-2	-2	0	-2	0	0	0	0	-1	0	3	2	-1
8.05497	-2	-2	-3	-2	-1	-1	-2	-5	-4	0	-1	0	-1	-6	-4	-5	-5	-5	-7	-6	-8	-5	-4	-4	-5	-6	-6	-7	-7	-6	-3	-1	0	2	3	0	-2	-1	0	-1	3	2	1	1	-1	1	5	3	-3
8.06401	-1	0	-4	4	6	5	-2	-5	-4	0	0	-2	0	-6	-3	-2	-6	-6	-3	-3	-6	-5	-6	-6	-6	-5	-4	-2	-2	-1	0	1	2	1	2	-1	-3	-1	-1	-2	2	1	0	0	-1	-1	-2	-3	-4
8.07305	-4	-2	-6	3	3	1	-2	-6	-5	-2	-1	-2	-2	-6	-1	-2	-7	-8	2	0	-5	-6	6	4	1	0	-1	-2	-5	-6	-7	-8	-9	-9	-8	-6	-4	-3	-1	-1	0	1	-1	-2	0	3	3	3	-3
8.08209	-6	-5	-6	-2	-1	-1	-2	-5	-5	-3	-4	-6	-6	-4	-3	-1	-6	-8	2	2	-2	-6	7	9	3	2	2	0	-1	0	3	4	2	1	0	-2	-5	-8	-10	-10	-7	-5	-2	-4	-1	2	3	3	-3
8.09113	1	-2	-6	2	0	0	-1	-5	-7	-4	0	-3	-2	-3	-3	-1	-5	-8	0	1	0	-6	1	1	1	0	1	1	0	-1	-1	0	0	0	0	-1	-3	-1	-1	-1	-2	-4	-5	-7	-8	-9	-6	-4	-3
8.10017	0	-2	-6	0	-1	-2	-1	-4	-9	-5	0	-2	-1	-2	-5	-1	-3	-7	2	5	1	-5	8	7	0	0	2	1	0	0	1	1	1	1	1	-1	-3	-1	-1	0	2	2	-1	-3	-1	0	-1	-3	-4
8.10921	0	-1	-5	1	-2	-1	1	-5	-12	-6	0	-2	0	-1	-7	-3	-1	-6	0	1	0	-4	1	1	-1	-2	0	1	0	1	2	3	2	0	2	-1	-3	0	-1	0	0	0	-1	-2	-2	-3	-4	-4	-3
8.11824	1	0	-4	0	-3	0	2	-3	-10	-5	0	-1	0	0	-8	-3	-2	-3	1	2	2	-2	3	2	-1	-3	-3	-5	-5	-4	-2	-1	0	0	0	0	-2	0	-1	-2	-3	-2	-3	-5	-4	-5	-6	-7	-8
8.12728	1	0	-3	0	-3	0	2	-3	-7	-4	0	-1	-1	-3	-7	-6	-3	-3	-1	0	0	-1	1	1	-1	-3	-2	-4	-6	-8	-9	-8	-7	-6	-5	-4	-4	-4	-4	-4	-5	-4	-5	-5	-5	-5	-4	-4	-4
8.13632	1	0	-3	-2	-3	-1	0	-2	-4	-3	-1	-1	0	0	-5	-2	-1	-2	-3	-3	-3	-2	-2	-1	-2	-3	0	1	0	2	3	0	0	-3	0	0	0	0	-2	-1	-2	-3	-5	-6	-6	-5	-4	-3	-3
8.14536	0	-1	-2	-3	-4	0	0	-2	-2	-2	-1	-2	-1	0	-3	-4	-3	-3	-2	0	0	0	2	3	-2	-3	4	4	-1	3	3	-1	0	-6	-1	-1	0	0	-2	0	1	2	0	2	1	1	0	0	-4
8.1544	-5	-7	-9	-10	-9	-7	-5	-4	-4	-2	-3	-3	-4	-4	-4	-1	0	0	1	5	4	0	4	9	-2	-3	4	4	-2	3	6	-3	2	-9	-3	-1	2	1	-3	-1	2	2	0	8	5	-1	1	0	-5
8.16344	-1	-1	-1	-3	-3	-2	-2	-4	-5	-6	-7	-8	-7	-7	-6	-4	-1	1	0	3	2	-1	2	7	-1	-2	4	5	-2	2	5	-5	3	-6	-6	-2	1	1	-3	-3	0	1	0	0	-1	-3	-3	-3	-6
8.17248	2	2	0	0	-2	-3	0	0	-1	-1	-4	-3	-4	-4	-4	-4	-2	-2	-1	0	2	-1	1	7	-1	0	3	6	0	3	4	-4	1	-1	-7	-2	-3	-5	-6	-7	-8	-8	-9	-8	-8	-7	-7	-6	-6
8.18152	1	2	0	0	-2	-6	-3	0	0	-1	-5	-4	-5	-5	-6	-7	-6	-6	-6	-5	-4	-3	-2	-1	-1	0	0	1	0	1	1	-4	1	0	-5	-2	3	2	-2	-6	0	0	0	0	-1	-3	-5	-7	-7
8.19056	2	2	0	1	-1	-5	-6	0	2	-1	-5	-4	-6	0	0	0	0	-1	-1	-2	-2	-3	-3	-2	-3	-3	-3	-2	-4	-4	-4	-2	-3	-2	-2	-2	0	0	0	-5	-1	-1	-1	-2	-3	-5	-7	-8	-6
8.1996	3	2	1	3	0	-3	-6	-1	-3	-6	-10	-13	-10	-6	-4	-4	-2	-2	-1	-2	-2	-2	-3	-3	-3	-3	-3	-4	-6	-7	-9	-9	-11	-10	-9	-8	-7	-6	-6	-6	-6	-5	-4	-3	-2	0	1	3	-2
8.20864	4	2	1	4	0	-1	-4	-2	-1	-3	-7	-9	-6	-2	0	0	3	3	-2	-2	-1	0	-4	1	-3	2	-1	2	1	0	0	-1	-2	-4	-6	-8	-9	-11	-12	-13	-12	-10	-8	-6	-5	-3	-2	-1	-1
8.21768	0	-1	-2	-3	-3	-3	-2	-4	-1	-2	-2	-3	-3	-3	-3	-2	0	1	-3	-3	-1	1	-4	0	-3	3	1	2	4	2	2	3	13	11	3	0	4	1	2	0	-4	-6	-3	-4	-5	-4	-4	-4	-3
8.22672	-7	-7	-7	-8	-7	-6	-5	-5	-2	-2	-1	-2	0	1	-1	0	0	0	-4	-2	-1	0	-4	1	-4	3	3	0	4	1	1	4	13	12	4	-1	2	0	3	0	-4	-7	-6	-4	-2	0	-1	0	-1
8.23575	2	1	1	2	1	1	0	-7	-3	-1	0	-1	0	-1	-3	-4	-4	-5	-6	-6	-5	-4	-3	-1	-4	0	1	-1	4	1	2	6	7	6	5	0	0	0	-3	-4	-5	-3	-3	-1	0	0	-2	-2	-3
8.24479	5	1	1	4	2	2	0	-8	-4	-3	-8	-6	-2	-1	-4	-1	0	-1	-4	-1	0	1	-3	1	-4	4	8	-2	4	1	2	7	4	2	1	0	0	0	1	1	-3	-1	-2	3	0	0	-3	0	-2
8.25383	1	1	1	2	2	1	0	-7	-4	-1	-1	-1	-2	-2	-5	-5	-4	-5	-5	-5	-5	-5	-4	-3	-3	0	2	-4	3	0	2	10	8	7	4	0	0	-1	5	3	-3	0	-1	4	0	0	-4	2	1
8.26287	0	0	0	0	0	0	1	-6	-4	0	0	0	2	1	-4	-1	1	1	-5	0	0	0	-3	0	-3	-2	-2	-4	-1	0	1	1	1	1	1	0	0	-2	0	1	-2	0	1	3	0	0	-4	1	1
8.27191	-7	-6	-6	-4	-3	-2	-1	-5	-4	0	0	0	5	0	-3	0	1	0	-5	-1	-2	-3	-3	-4	-5	-4	-3	-4	-1	-1	0	1	0	0	0	-1	-2	-4	-5	-5	-4	-3	0	0	1	-1	-5	4	4
8.28095	-1	0	0	0	0	1	0	-5	-4	0	0	0	3	0	-1	0	-1	-3	-5	-6	-7	-5	-3	0	-1	0	5	-2	1	-1	0	5	2	0	-2	-5	-7	-7	-3	0	-2	2	5	6	1	-1	-4	4	6
8.28999	-1	-1	-1	-1	0	-1	-1	-5	-5	-1	-1	-1	-1	-3	-4	-6	-6	-7	-6	-4	-4	-2	-2	0	-1	0	1	-2	0	-3	0	0	-2	-4	-7	-9	-12	-10	-7	-3	-3	2	7	8	1	0	-3	5	7
8.29903	1	0	0	0	-1	-1	-3	-5	-5	-5	-5	-5	-5	-6	-6	-5	-3	-3	-3	-1	1	0	-1	4	0	0	1	0	-1	-3	-3	-4	-5	-4	-4	-3	-2	-1	-1	-1	-3	-1	-1	-1	-1	-1	-2	-1	0
8.30807	1	0	2	0	1	1	0	-5	-7	-1	-2	-1	-2	-5	-4	-5	-6	-6	-4	-4	0	0	0	4	1	-1	6	0	-2	-3	0	-1	-1	0	-2	0	-2	0	6	2	-3	1	9	9	2	0	-1	2	0
8.31711	0	0	2	0	1	2	0	-5	-9	-3	-1	0	1	-7	-2	-3	-4	-6	-6	-5	-4	-2	0	0	0	-2	0	0	-3	-3	-4	-5	-7	-8	-8	-8	-7	-6	-5	-4	-4	-1	0	0	1	1	0	0	-1
8.32615	0	-1	1	0	0	2	1	-3	-9	-4	-1	0	0	-8	-3	-3	-3	-8	-3	-6	-3	-2	0	0	0	-3	0	0	-3	-3	-3	-4	-6	-7	-7	-7	-7	-7	-8	-8	-6	-5	-2	-1	0	1	0	2	2
8.33519	-4	-5	-6	-5	-6	-6	-5	-6	-9	-6	-5	-3	-1	-7	0	0	-1	-8	-2	-7	0	0	0	0	0	-3	-1	0	-4	-2	-3	-3	-4	-3	-4	-2	-1	0	0	-1	-5	0	0	2	2	1	1	1	5
8.34423	-8	-8	-7	-5	-5	-4	-2	0	-7	-6	-3	0	-1	-5	1	1	0	-5	-2	-8	-1	-2	0	0	0	-3	-1	-1	-4	-4	-5	-7	-8	-8	-7	-5	-4	-2	-1	-2	-4	0	0	1	3	1	1	0	5
8.35326	-5	-5	1	0	-1	-2	-1	-2	-4	-4	-3	-2	-2	-3	-2	-2	-1	-2	-3	-8	-6	-7	-7	-6	-6	-4	-2	-1	-4	-1	-2	1	4	5	-4	0	0	1	6	1	-4	1	5	5	3	0	1	-1	2
8.3623	-4	-7	1	0	-2	0	-1	-2	-3	-2	-2	-2	-4	-2	-2	-2	-2	-3	-3	-8	-3	-5	0	0	3	-2	4	3	-2	-1	-2	0	9	3	-4	1	0	1	5	0	-4	1	9	9	3	0	0	-4	1
8.37134	-3	-6	1	0	-3	0	1	1	-1	0	-2	0	-6	-1	-2	-2	-1	-1	-3	-6	-5	-7	-1	0	3	-1	2	3	0	0	-1	0	6	1	-4	1	0	1	0	-1	-4	-3	-4	-4	-5	-5	-5	-6	-5
8.38038	-2	-4	1	1	-4	0	1	3	0	0	-1	0	-7	0	-1	-3	-3	-4	-3	-5	-7	-5	0	0	0	-1	0	0	0	-1	-2	-2	-3	-3	-3	-3	-3	-1	-1	-2	-5	0	0	0	0	-4	-2	-8	-2
8.38942	-2	-3	0	1	-4	-1	1	4	1	2	-1	0	-7	0	6	6	4	2	-3	-3	-8	-3	-5	-5	-6	-7	-8	-7	-7	-6	-6	-5	-6	-5	-5	-4	-2	-1	-1	-1	-5	1	2	4	3	-5	-2	-10	-2
8.39846	0	0	1	0	-4	-2	0	3	2	4	0	0	-6	1	6	12	14	5	-2	-1	-8	-1	0	0	3	0	-1	1	1	0	0	-1	-1	-1	-2	0	0	0	-1	-1	-4	0	0	1	1	-3	-2	-8	-4
8.4075	0	-2	-5	-5	-4	-3	0	3	3	5	1	1	-4	1	6	12	17	5	-1	0	-6	0	0	1	-1	-4	-7	-7	-6	-5	-4	-3	-4	-3	-2	-1	0	-1	-2	-2	-3	-1	-2	0	0	-2	-1	-8	-6
8.41654	-3	-3	-1	0	-3	-5	-2	3	4	5	2	2	-2	2	6	13	18	5	0	2	-4	1	0	2	3	0	0	1	3	0	-3	-5	-8	-10	-12	-12	-12	-13	-13	-13	-13	-12	-11	-9	-8	-5	-3	-6	-7
8.42558	-4	-6	-6	-6	-4	-6	-3	-3	-3	-3	-3	-4	-6	-7	-8	-5	-2	0	1	3	-3	1	0	3	2	0	0	0	0	-2	-6	-9	-12	-10	-7	-3	-3	-4	-8	-5	-2	-5	-8	-3	-3	-3	-2	-5	-7
8.43462	-2	-4	-4	-5	-5	-7	-4	-1	2	5	3	5	0	3	5	12	16	3	2	5	-1	2	1	3	1	0	1	0	5	4	0	-7	0	-1	-1	-2	-3	-5	-10	-5	0	-4	-7	-4	-4	-5	-5	-5	-8
8.44366	-2	1	0	-4	-2	-7	-3	2	2	4	3	5	0	2	3	11	14	1	2	6	0	1	1	3	0	0	0	-2	4	3	0	-8	-1	-2	-2	-3	-5	-7	-12	-5	0	0	-4	-4	3	2	0	-5	-7
8.4527	-3	1	0	-4	-1	-6	-1	3	2	5	4	6	1	2	2	10	14	0	2	7	0	2	1	3	0	0	0	-2	4	3	0	-8	-1	-1	-2	-3	-5	-7	-9	-4	0	2	0	-4	3	2	0	-5	-7
8.46174	-5	0	-1	-5	-1	-5	0	3	2	4	3	5	1	1	0	8	12	0	1	7	1	1	1	2	-1	-1	-1	-3	3	2	-1	-21	-2	-2	-3	-4	-6	-7	-8	-4	-3	2	1	-4	2	1	-1	-6	-6
8.47078	-6	0	-2	-4	-3	-9	-8	-5	-3	-2	-1	0	2	1	-1	7	11	0	1	6	2	2	2	2	-1	-2	-1	-4	2	2	-1	-6	-2	-2	-3	-4	-6	-7	-6	-3	-2	-2	-1	-2	0	0	-3	-7	-8
8.47981	-8	-1	-2	-3	0	-1	0	0	0	0	1	3	2	1	-2	6	11	0	0	6	3	3	2	2	-1	-2	-2	-4	2	2	0	-4	-3	-1	-3	-4	-6	-6	-5	-6	-5	-3	-1	-1	0	0	-5	-8	-8
8.48885	-8	-4	-4	-6	-7	-8	-8	-7	-5	-4	-1	0	0	0	-3	4	7	0	0	4	4	3	2	1	-1	-1	-3	-5	-9	-10	-7	-4	-3	-1	-3	-4	-6	-5	-3	-1	2	2	2	0	-1	-2	-5	-9	-9
8.49789	-8	-5	-3	-1	0	1	3	3	2	4	4	1	2	0	-3	1	2	0	-2	-2	-3	-4	-5	-6	-6	-7	-7	-5	-4	-3	-2	-2	-4	-1	-3	-4	-5	-5	-1	0	-1	0	0	0	-2	-1	-3	-11	-10
8.50693	-7	-2	-2	-1	-1	-1	-1	-1	-1	0	0	0	1	0	-4	1	3	0	-3	1	2	2	1	0	-2	0	-3	-3	-3	-4	-4	-3	-4	-3	-3	-4	-5	-3	0	0	3	6	9	0	-4	-2	-1	-12	-9
8.51597	-7	-1	-1	2	3	2	1	1	1	0	1	-1	0	-1	-3	0	2	0	-3	0	2	3	3	0	-2	0	-2	-3	-3	0	0	0	-5	-2	-3	-4	-5	-5	-6	-6	-5	-3	0	1	-5	-3	1	-11	-7
8.52501	-7	-6	-5	-6	-6	-6	-6	-6	-6	-5	-3	-3	-1	-1	-3	0	3	0	-2	-2	2	5	3	0	-3	0	-2	-3	-5	0	2	0	-5	0	-2	-3	-5	0	-2	-4	-6	-7	-7	-4	-5	-2	1	-9	-5
8.53405	-7	-1	-1	-2	-3	-4	-4	-5	-5	-5	-4	-4	-3	-3	-3	-1	0	0	-2	-4	0	0	1	0	-4	0	-2	-2	-5	-1	0	-1	-6	-2	-2	-3	-4	-1	-1	-1	-2	-1	-1	-1	-5	-3	-2	-8	-3
8.54309	-8	0	0	0	0	0	0	-1	-1	-3	-3	-5	-4	-4	-4	-3	-1	-1	-1	-7	0	0	1	-2	-6	0	-2	-2	-3	-2	4	0	-6	0	-2	-3	-3	1	3	2	1	7	5	1	-4	-3	1	-6	-1
8.55213	-8	0	0	0	0	0	0	-1	-2	-3	-3	-5	-4	-3	-3	-2	0	-1	-2	-8	-4	-5	-6	-6	-7	-3	-3	-1	0	-4	4	0	-6	0	-1	-2	-3	3	2	1	0	1	0	0	-4	-2	0	-3	0
8.56117	-8	0	0	0	0	0	-1	-2	-3	-5	-4	-4	-3	-2	-2	0	0	-1	0	-10	-3	-5	-8	-11	-9	-5	-4	-1	0	-6	4	0	-5	0	-1	-2	-2	0	-1	-3	-5	-6	-6	-3	-3	-2	3	-1	1
8.57021	-9	-5	-4	-4	-5	-5	-5	-6	-5	-5	-3	-5	-4	-3	-4	-1	-1	-2	-1	-11	-4	-4	-3	-7	-12	-4	-5	0	3	-6	2	-2	-5	0	0	-2	-2	2	1	0	0	1	2	0	-3	-3	4	0	2
8.57925	-7	-2	-2	-2	-2	-2	-2	-1	-1	0	0	-3	-4	-2	-5	0	0	-3	0	-11	-4	1	1	-8	-13	-4	-5	2	3	-5	2	-2	-3	1	0	-2	-2	-2	-3	-3	-3	-1	0	0	-1	-3	-1	-1	-1
8.58829	-8	0	0	0	0	-2	-2	-2	-3	-3	-1	-3	-5	-2	-6	0	0	-2	-1	-11	-7	-1	-1	-9	-15	-7	-6	2	2	-4	1	-3	-3	1	0	0	-1	1	0	0	-1	0	1	0	-1	-3	2	1	0
[truncated: 975 more columns]

## Sheet: Fig.3g
	-0.65885	-0.64981	-0.64077	-0.63173	-0.62269	-0.61365	-0.60461	-0.59557	-0.58654	-0.5775	-0.56846	-0.55942	-0.55038	-0.54134	-0.5323	-0.52326	-0.51422	-0.50518	-0.49614	-0.4871	-0.47807	-0.46903	-0.45999	-0.45095	-0.44191	-0.43287	-0.42383	-0.41479	-0.40575	-0.39671	-0.38767	-0.37863	-0.36959	-0.36056	-0.35152	-0.34248	-0.33344	-0.3244	-0.31536	-0.30632	-0.29728	-0.28824	-0.2792	-0.27016	-0.26112	-0.25208	-0.24305	-0.23401	-0.22497
-0.65885	-3	-4	-4	-5	-4	-5	-3	-3	-2	-2	-2	-2	-6	-4	-4	-4	-4	-4	-3	-3	-3	-3	-3	-9	-16	-13	-5	0	1	-4	-2	-6	-3	1	0	-3	-4	3	4	0	0	1	0	0	-5	-5	-1	-1	0
-0.64981	-4	8	7	4	2	0	-2	-2	-3	-2	-2	-2	-7	-4	-5	-5	-6	-7	-7	-7	-8	-7	-6	-8	-16	-16	-4	-1	0	-3	-2	-7	-1	2	1	-1	-3	3	4	0	0	2	2	0	-5	-4	-1	-2	-3
-0.64077	-4	7	24	14	2	-1	3	7	3	0	0	0	-8	-4	-6	-5	-6	-7	-8	-7	-6	-5	-4	-5	-15	-16	-2	0	1	-1	-2	-7	-1	2	1	0	-3	1	2	0	0	5	4	0	-4	-2	0	0	-1
-0.63173	-5	4	14	14	2	-2	2	7	4	0	1	0	-7	-4	-4	-2	-2	-3	-5	-2	-2	-1	-1	-4	-13	-18	-2	0	1	-1	-2	-8	0	1	1	1	-2	0	0	-1	-2	-3	-4	-5	-5	-5	-3	-3	-2
-0.62269	-4	2	2	2	2	-2	1	1	1	0	0	0	-7	-1	-2	-1	0	-3	-5	-4	-6	-7	-8	-7	-12	-16	-2	0	1	-1	-3	-8	-2	-3	-4	-6	-6	-6	-5	-4	-3	-1	0	0	-2	1	1	1	1
-0.61365	-5	0	-1	-2	-2	-2	-4	-4	-4	-4	-4	-4	-6	-4	-3	-2	-1	-3	-4	-1	-2	1	-2	-2	-10	-14	-1	2	2	-1	-3	-9	0	1	1	0	0	-4	-3	-3	-2	-1	-1	-1	-2	0	0	0	0
-0.60461	-3	-2	3	2	1	-4	1	1	0	0	0	0	-4	0	0	-3	1	-1	-2	0	-3	0	-4	-1	-8	-11	-1	0	0	-2	-3	-8	-2	-2	-2	-3	-3	-5	-4	-4	-4	-4	-3	-3	-2	-2	0	0	0
-0.59557	-3	-2	7	7	1	-4	1	7	0	0	1	-1	-3	0	2	-3	1	-1	-1	0	-3	-2	-6	-1	-6	-9	0	0	0	-3	-3	-7	-6	-6	-5	-6	-5	-5	-5	-5	-5	-5	-4	-4	-3	-2	0	0	0
-0.58654	-2	-3	3	4	1	-4	0	0	-2	-2	-2	-2	-2	0	0	-3	1	-1	0	0	-3	-4	-7	-5	-6	-7	-6	-6	-6	-8	-9	-9	-9	-7	-6	-5	-4	-3	-3	-4	-2	-1	-1	-2	-1	-2	-2	-2	-2
-0.5775	-2	-2	0	0	0	-4	0	0	-2	0	-3	-2	-1	-2	-3	-2	-2	-2	-2	-2	-3	-3	-6	-2	-2	-3	-1	-1	0	-7	-6	-7	-1	-2	0	0	1	0	-2	-5	-2	3	4	0	1	4	3	2	0
-0.56846	-2	-2	0	1	0	-4	0	1	-2	-3	-4	-4	-3	-2	-3	-2	-3	-4	-4	-3	-3	-2	-5	0	0	0	2	2	0	-9	-7	-7	-2	-4	-4	-5	-6	-6	-6	-5	-5	-3	-1	0	1	1	2	2	0
-0.55942	-2	-2	0	0	0	-4	0	-1	-2	-2	-4	-5	-6	-6	-7	-7	-7	-6	-6	-6	-6	-6	-4	-3	-3	-1	0	0	0	-8	-8	-7	-2	-5	0	3	2	1	-1	-5	-4	0	0	0	1	2	2	0	2
-0.55038	-6	-7	-8	-7	-7	-6	-4	-3	-2	-1	-3	-6	0	0	0	-1	-1	-1	-2	-2	-5	-3	-5	-1	-1	0	0	0	0	-6	-8	-7	-3	-6	0	-1	-1	-1	-1	-5	-4	-1	0	0	0	0	1	-3	2
-0.54134	-4	-4	-4	-4	-1	-4	0	0	0	-2	-2	-6	0	3	2	-1	1	0	0	0	-5	-3	-4	-3	-3	-2	-2	-1	0	-3	-6	-7	-3	-5	-4	-4	-3	-1	-1	-6	-6	-2	0	-1	1	6	5	-6	2
-0.5323	-4	-5	-6	-4	-2	-3	0	2	0	-3	-3	-7	0	2	1	0	-2	-4	-5	-5	-5	-4	-4	-1	-1	0	0	0	0	0	-3	-6	-3	-3	-3	-4	-3	-2	-2	-6	-6	-3	0	-1	0	7	7	-10	5
-0.52326	-4	-5	-5	-2	-1	-2	-3	-3	-3	-2	-2	-7	-1	-1	0	0	2	3	4	3	-4	-5	-4	1	6	5	4	2	1	0	-2	-5	-2	0	-1	-4	-5	-7	-8	-9	-11	-10	-8	-7	-5	-4	-3	-11	-1
-0.51422	-4	-6	-6	-2	0	-1	1	1	1	-2	-3	-7	-1	1	-2	2	9	6	3	3	-3	-6	-5	2	2	1	0	-1	-1	-3	-3	-4	-2	-2	-1	-2	-1	-1	-2	-4	-4	-3	-1	0	0	1	0	-7	0
-0.50518	-4	-7	-7	-3	-3	-3	-1	-1	-1	-2	-4	-6	-1	0	-4	3	6	6	3	3	-2	-6	-4	-1	-1	-1	-1	-1	1	2	3	-2	0	3	5	10	10	9	-2	-3	-3	-3	-2	0	0	1	0	-3	-1
-0.49614	-3	-7	-8	-5	-5	-4	-2	-1	0	-2	-4	-6	-2	0	-5	4	3	3	2	2	-1	-7	-3	1	1	1	1	1	1	3	3	0	0	3	2	1	1	1	-3	-3	-2	-4	-3	-2	-2	-2	-3	-1	-1
-0.4871	-3	-7	-7	-2	-4	-1	0	0	0	-2	-3	-6	-2	0	-5	3	3	3	2	4	0	-6	-1	1	1	1	0	0	0	-1	-2	-3	-4	-6	-5	-5	-5	-5	-4	-4	-5	-4	-4	-5	-4	-3	-2	0	1
-0.47807	-3	-8	-6	-2	-6	-2	-3	-3	-3	-3	-3	-6	-5	-5	-5	-4	-3	-2	-1	0	0	-7	-1	0	2	-1	-1	-1	-1	1	0	0	-1	-2	-1	-1	-1	0	-5	-1	0	-5	-5	0	0	0	0	-2	-4
-0.46903	-3	-7	-5	-1	-7	1	0	-2	-4	-3	-2	-6	-3	-3	-4	-5	-6	-6	-7	-6	-7	-6	-6	-5	-3	-3	-2	-2	-3	0	0	0	0	1	1	1	1	1	-6	-1	0	-5	-5	0	2	3	0	2	2
-0.45999	-3	-6	-4	-1	-8	-2	-4	-6	-7	-6	-5	-4	-5	-4	-4	-4	-5	-4	-3	-1	-1	-6	0	0	0	-4	-1	-2	-5	-2	-3	-3	-3	-2	-3	-2	-2	-1	-5	0	1	-5	-4	0	4	4	0	2	1
-0.45095	-9	-8	-5	-4	-7	-2	-1	-1	-5	-2	0	-3	-1	-3	-1	1	2	-1	1	1	0	-5	0	3	2	-4	-1	-2	-6	-2	-3	-2	-1	0	0	0	0	0	-5	0	1	-5	-4	-1	-1	-3	-5	-8	-6
-0.44191	-16	-16	-15	-13	-12	-10	-8	-6	-6	-2	0	-3	-1	-3	-1	6	2	-1	1	1	2	-3	0	2	1	-4	-2	-2	-4	-3	-3	-1	0	2	2	4	4	4	-5	1	2	-5	-4	-2	-3	-5	-6	-4	-2
-0.43287	-13	-16	-16	-18	-16	-14	-11	-9	-7	-3	0	-1	0	-2	0	5	1	-1	1	1	-1	-3	-4	-4	-4	-5	-5	-5	-5	-4	-3	0	0	4	5	7	7	4	-4	2	3	-5	-4	-1	0	-2	-3	-1	1
-0.42383	-5	-4	-2	-2	-2	-1	-1	0	-6	-1	2	0	0	-2	0	4	0	-1	1	0	-1	-2	-1	-1	-2	-5	2	2	-1	-1	4	4	0	3	3	3	1	0	-3	-2	-3	-5	-5	-4	-2	0	0	2	2
-0.41479	0	-1	0	0	0	2	0	0	-6	-1	2	0	0	-1	0	2	-1	-1	1	0	-1	-2	-2	-2	-2	-5	2	4	1	-1	5	6	0	2	5	4	2	2	0	2	2	-3	-4	0	2	1	0	0	-2
-0.40575	1	0	1	1	1	2	0	0	-6	0	0	0	0	0	0	1	-1	1	1	0	-1	-3	-5	-6	-4	-5	-1	1	4	-1	3	7	0	1	7	7	5	1	0	4	3	-4	-4	0	7	7	0	1	2
-0.39671	-4	-3	-1	-1	-1	-1	-2	-3	-8	-7	-9	-8	-6	-3	0	0	-3	2	3	-1	1	0	-2	-2	-3	-4	-1	-1	-1	0	0	2	-1	0	7	8	4	1	0	4	3	-4	-5	0	10	14	-2	1	0
-0.38767	-2	-2	-2	-2	-3	-3	-3	-3	-9	-6	-7	-8	-8	-6	-3	-2	-3	3	3	-2	0	0	-3	-3	-3	-3	4	5	3	0	-2	-4	-5	-5	-5	-4	-2	-1	0	2	2	-4	-5	0	8	10	-4	0	0
-0.37863	-6	-7	-7	-8	-8	-9	-8	-7	-9	-7	-7	-7	-7	-7	-6	-5	-4	-2	0	-3	0	0	-3	-2	-1	0	4	6	7	2	-4	3	-4	-1	0	1	2	2	1	3	1	-3	-3	0	6	7	-4	0	0
-0.36959	-3	-1	-1	0	-2	0	-2	-6	-9	-1	-2	-2	-3	-3	-3	-2	-2	0	0	-4	-1	0	-3	-1	0	0	0	0	0	-1	-5	-4	-4	-5	-6	-5	-5	-4	-3	-2	-1	-2	-1	0	3	4	-3	0	0
-0.36056	1	2	2	1	-3	1	-2	-6	-7	-2	-4	-5	-6	-5	-3	0	-2	3	3	-6	-2	1	-2	0	2	4	3	2	1	0	-5	-1	-5	-1	-3	-3	-3	-4	-4	-4	-3	-4	-3	-3	-4	-5	-6	-6	-5
-0.35152	0	1	1	1	-4	1	-2	-5	-6	0	-4	0	0	-4	-3	-1	-1	5	2	-5	-1	1	-3	0	2	5	3	5	7	7	-5	0	-6	-3	0	0	-2	-4	-6	-7	-9	-10	-8	-8	-6	-6	-5	-5	-5
-0.34248	-3	-1	0	1	-6	0	-3	-6	-5	0	-5	3	-1	-4	-4	-4	-2	10	1	-5	-1	1	-2	0	4	7	3	4	7	8	-4	1	-5	-3	0	5	-1	1	1	0	-2	-3	-4	-5	-6	-7	-6	-6	-5
-0.33344	-4	-3	-3	-2	-6	0	-3	-5	-4	1	-6	2	-1	-3	-3	-5	-1	10	1	-5	-1	1	-2	0	4	7	1	2	5	4	-2	2	-5	-3	-2	-1	-3	-4	-6	-8	-10	-9	-7	-5	-4	-1	-1	0	-5
-0.3244	3	3	1	0	-6	-4	-5	-5	-3	0	-6	1	-1	-1	-2	-7	-1	9	1	-5	0	1	-1	0	4	4	0	2	1	1	-1	2	-4	-4	-4	1	-4	0	0	0	-1	0	0	0	-6	2	2	0	-7
-0.31536	4	4	2	0	-5	-3	-4	-5	-3	-2	-6	-1	-1	-1	-2	-8	-2	-2	-3	-4	-5	-6	-5	-5	-5	-4	-3	0	0	0	0	1	-3	-4	-6	1	-6	0	4	1	-1	1	10	5	-7	3	3	-1	-7
-0.30632	0	0	0	-1	-4	-3	-4	-5	-4	-5	-5	-5	-5	-6	-6	-9	-4	-3	-3	-4	-1	-1	0	0	1	2	-2	2	4	4	2	3	-2	-4	-7	0	-8	0	1	2	-1	2	6	6	-9	3	3	-2	-7
-0.29728	0	0	0	-2	-3	-2	-4	-5	-2	-2	-5	-4	-4	-6	-6	-11	-4	-3	-2	-5	0	0	1	1	2	3	-3	2	3	3	2	1	-1	-3	-9	-2	-10	-1	-1	-1	-1	-1	0	0	-10	0	0	-4	-6
-0.28824	1	2	5	-3	-1	-1	-4	-5	-1	3	-3	0	-1	-2	-3	-10	-3	-3	-4	-4	-5	-5	-5	-5	-5	-5	-5	-3	-4	-4	-4	-3	-2	-4	-10	-3	-9	0	1	2	-1	2	2	2	-10	2	2	-6	-5
-0.2792	0	2	4	-4	0	-1	-3	-4	-1	4	-1	0	0	0	0	-8	-1	-2	-3	-4	-5	-5	-4	-4	-4	-4	-5	-4	-4	-5	-5	-3	-1	-3	-8	-4	-7	0	10	6	0	2	10	4	-8	4	2	-7	-2
-0.27016	0	0	0	-5	0	-1	-3	-4	-2	0	0	0	0	-1	-1	-7	0	0	-2	-5	0	0	0	-1	-2	-1	-4	0	0	0	0	0	0	-3	-8	-5	-5	0	5	6	0	2	4	2	-7	0	0	-8	-1
-0.26112	-5	-5	-4	-5	-2	-2	-2	-3	-1	1	1	1	0	1	0	-5	0	0	-2	-4	0	2	4	-1	-3	0	-2	2	7	10	8	6	3	-4	-6	-6	-4	-6	-7	-9	-10	-10	-8	-7	-5	-3	-2	-6	0
-0.25208	-5	-4	-2	-5	1	0	-2	-2	-2	4	1	2	0	6	7	-4	1	1	-2	-3	0	3	4	-3	-5	-2	0	1	7	14	10	7	4	-5	-6	-7	-1	2	3	3	0	2	4	0	-3	4	2	-5	0
-0.24305	-1	-1	0	-3	1	0	0	0	-2	3	2	2	1	5	7	-3	0	0	-3	-2	0	0	0	-5	-6	-3	0	0	0	-2	-4	-4	-3	-6	-5	-6	-1	2	3	3	0	2	2	0	-2	2	2	-4	1
-0.23401	-1	-2	0	-3	1	0	0	0	-2	2	2	0	-3	-6	-10	-11	-7	-3	-1	0	-2	2	2	-8	-4	-1	2	0	1	1	0	0	0	-6	-5	-6	0	0	-1	-2	-4	-6	-7	-8	-6	-5	-4	-3	-2
-0.22497	0	-3	-1	-2	1	0	0	0	-2	0	0	2	2	2	5	-1	0	-1	-1	1	-4	2	1	-6	-2	1	2	-2	2	0	0	0	0	-5	-5	-5	-5	-7	-7	-7	-6	-5	-2	-1	0	0	1	-2	3
-0.21593	-11	-10	-9	-8	-5	-3	-2	0	-3	0	3	4	2	0	2	-2	0	-2	-1	2	-3	2	1	-4	1	5	3	-3	2	1	1	0	1	-3	-4	-4	0	0	3	3	0	1	1	2	0	3	0	-3	3
-0.20689	-1	-4	-2	-4	0	-2	0	0	-3	0	4	4	2	-1	1	-2	-1	-3	-1	3	0	1	1	-1	5	5	2	-6	0	0	-3	-6	-7	-7	-7	-5	-3	-1	0	0	0	1	3	3	2	3	-1	-3	2
-0.19785	0	-4	-2	-4	0	-2	0	0	-2	-3	3	3	1	-4	-1	-3	-2	-5	-1	2	0	0	0	0	2	3	0	-6	0	4	3	2	1	0	-5	-4	-5	-5	-4	-3	-2	-2	0	0	0	-1	-3	-4	-2
-0.18881	0	-3	-2	-5	1	-2	0	1	-2	-4	4	4	2	-5	-3	-1	-1	-5	0	4	3	0	-3	-6	-5	-2	0	-5	-1	2	2	1	1	0	-5	-4	-3	-4	-5	-7	-5	-6	-5	-5	-5	-4	-5	-4	-4
-0.17977	-1	-2	-2	-5	2	-1	0	1	-2	-6	4	4	2	-6	-6	-1	-2	-6	0	4	2	0	-2	-4	-4	-2	-1	-4	-2	0	0	-1	-2	-2	-5	-6	-6	-7	-6	-10	-6	-6	-4	-4	-4	-3	-8	-4	-2
-0.17073	1	-1	-2	-4	2	-1	0	1	-2	-8	2	2	1	-4	-4	0	-2	-6	0	0	-2	-3	-5	-5	-6	-5	-5	-5	-5	-5	-5	-6	-7	-8	-8	-9	-9	-8	-7	-11	-6	-6	-5	-4	-4	-2	-10	-4	0
-0.16169	1	0	-2	-3	1	-1	0	1	-2	-7	2	2	2	-3	-2	0	-2	-7	0	1	0	0	-1	-1	-2	-1	-3	-3	-5	-5	-6	-7	-7	-7	-6	-7	-7	-7	-7	-9	-9	-8	-8	-8	-8	-6	-7	-5	-5
-0.15265	0	1	-2	-2	2	-1	0	1	-1	-5	2	2	2	-2	0	2	-1	-8	0	2	2	-1	0	0	0	0	-6	-1	-6	-2	-3	-4	-4	-4	-4	-5	-5	-2	-1	-4	0	2	2	2	2	-2	-5	-3	-3
-0.14361	-3	-2	-2	-2	0	0	0	0	0	-4	0	0	0	-1	0	0	-1	-9	0	0	0	-1	-2	-2	-3	-2	-6	-1	-6	-1	1	2	3	5	-4	-6	-5	-1	3	-2	-1	3	4	3	3	-3	-2	-2	-5
-0.13457	3	3	0	0	2	0	1	1	0	-2	0	0	0	-1	0	0	-1	-9	0	0	0	-1	-1	-2	-1	-1	-5	0	-7	-2	4	3	3	7	-4	-7	-4	-1	3	-1	-1	1	3	1	0	-5	0	-1	-6
-0.12554	2	1	0	0	0	0	-1	-2	-3	-2	-2	-1	0	-1	0	0	-1	-10	-1	-1	-2	-3	-4	-5	-5	-7	-7	-5	-7	-2	1	3	2	6	-4	-7	-4	-2	2	0	-1	1	4	2	0	-6	-1	-2	-6
-0.1165	-2	-2	-2	-1	0	0	1	2	0	0	0	0	2	0	1	1	-1	-10	-1	1	2	2	1	1	1	0	-2	-1	-7	-4	-5	-5	-3	-2	-4	-7	-4	-3	0	-1	-1	0	0	0	-1	-6	-4	-5	-5
-0.10746	-1	-1	-2	-3	-2	-2	-2	-1	-1	0	-1	-1	-1	0	0	0	-1	-9	-1	0	3	2	4	4	4	1	0	0	-8	-2	-1	-2	-2	-2	-4	-6	-3	-5	0	-1	-2	-1	0	0	-1	-6	-3	-4	-5
-0.09842	-6	-4	-3	-1	0	0	0	0	0	0	-3	0	-1	-1	-1	0	0	-8	-1	0	1	2	2	2	2	-2	0	0	-8	-2	0	0	0	3	-4	-5	-3	-6	-3	-1	-2	-3	3	3	0	-5	-1	-3	-5
-0.08938	-2	-1	0	0	1	1	2	1	0	0	-4	0	0	0	-1	-1	-1	-8	-1	-2	-1	-1	-1	-2	-2	-4	-3	-2	-9	-3	0	0	-1	1	-4	-5	-4	-8	-6	-1	-2	-4	0	-1	-2	-4	-2	-2	-1
-0.08034	-1	0	1	2	4	2	3	3	1	1	-5	5	5	0	1	0	-1	-6	-1	-2	-3	-3	-3	-4	-4	-5	-5	-6	-8	-6	-7	-7	-6	-5	-4	-4	-4	-10	-7	-2	-2	-4	-1	0	-1	-4	3	1	0
-0.0713	1	2	2	4	6	2	3	3	1	2	-5	5	2	0	-3	-5	-8	-9	-9	-8	-9	-8	-8	-8	-8	-9	-9	-9	-8	-6	-4	-4	-5	-1	-3	-3	-3	-7	-5	-1	-1	-3	-2	0	-1	-2	4	1	0
-0.06226	5	3	2	8	7	3	3	3	2	3	-4	6	5	0	0	1	-2	-3	-4	-7	-6	-4	-2	-1	-3	-3	0	0	-8	-5	-3	-6	-7	-6	-5	-4	-4	-6	-3	0	-1	-2	-3	0	-1	-2	-2	-2	-3
-0.05322	5	2	2	8	8	3	1	-1	-3	-3	-3	-1	1	0	-1	2	-3	-3	-1	-3	-4	-2	-1	0	-7	-3	3	0	-7	-6	-6	-1	-2	-5	-7	-8	-6	-5	-2	0	0	0	-2	0	-1	-2	-1	-2	-3
-0.04418	5	1	1	5	4	2	0	-1	-3	-3	-3	-1	0	0	-2	0	-4	-3	-1	-3	-5	-5	-4	-4	-6	-3	-3	-4	-5	-6	-8	-2	0	-5	-4	-3	-5	-4	0	3	1	0	-2	0	0	-2	3	0	1
-0.03514	-4	-6	-6	-8	-5	-3	-1	0	1	3	-2	3	3	0	-3	1	-5	-3	0	-1	0	-4	0	0	-2	-2	0	0	-4	-6	-4	-5	-4	-3	-4	-3	-5	-3	0	2	3	1	-1	0	0	-2	3	-1	1
-0.0261	1	-2	0	0	0	0	-1	-1	-1	0	-2	1	2	0	-4	0	-7	-3	-1	0	0	-4	0	-1	0	-2	0	0	-4	-5	-2	0	0	-2	-6	-5	-5	-2	0	-1	-1	-2	-3	-3	-4	-4	-4	-4	-3
-0.01706	-2	-4	-4	-4	-3	-2	-2	0	0	1	-1	1	2	-1	-5	0	-8	-3	-2	0	1	-1	4	4	3	-1	2	2	-3	-2	0	2	4	-1	-7	-6	-4	-2	-2	-4	-5	-5	-6	-5	-5	-4	-3	-3	-1
-0.00802	0	-5	-2	-4	-6	-5	-4	-2	0	1	-1	3	4	-1	-4	-2	-10	-3	-3	0	2	0	3	2	2	0	1	1	-2	0	1	0	-1	-2	-6	-6	-5	-4	-4	-3	-3	-3	-3	-3	-3	-3	-4	-4	-4
0.00101	-4	-6	-6	-9	-11	-11	-9	-7	-5	-2	-2	0	0	-1	-3	-4	-10	-3	-4	0	1	2	6	6	5	2	1	2	-1	1	2	1	1	0	-6	-8	-2	0	0	1	0	0	-1	-3	0	-4	-1	-3	-1
0.01005	-5	-6	-6	-6	-6	-5	-5	-4	-3	-3	-3	-2	-2	-2	-1	-5	-9	-3	-6	0	0	4	7	12	13	4	2	2	-1	3	5	4	5	0	-4	-7	-1	0	0	2	3	4	-1	-3	1	-4	2	-3	-1
0.01909	-6	-7	-7	-7	-8	-8	-7	-6	-6	-4	-3	-3	-2	-1	0	-5	-8	-3	-6	0	-1	2	2	2	3	4	3	2	-1	4	5	4	6	0	-1	-4	0	0	-1	3	5	5	-1	-3	1	-5	1	-3	-2
0.02813	-8	-10	-8	-7	-5	-4	-4	-4	-4	-5	-6	-9	-8	-5	-2	-2	-6	-3	-5	0	-4	6	5	3	0	0	-1	-2	-2	0	0	0	1	-1	-1	-3	0	0	-1	2	4	4	-1	-3	1	-5	0	-4	-2
0.03717	-5	-5	-4	-3	-2	-2	-2	-3	-4	-4	-4	-5	-3	-2	0	0	-4	-3	-4	1	-4	1	1	0	0	0	0	0	-1	2	3	2	3	-1	0	-1	0	0	-1	-2	-3	-3	-3	-3	-3	-6	-3	-4	-2
0.04621	0	-2	-1	-4	-3	-5	-6	-6	-3	0	1	3	0	1	5	1	-3	-3	-3	3	-2	5	5	4	4	4	4	0	-2	2	0	0	4	-3	0	-1	0	-1	-3	-5	-6	-6	-7	-6	-6	-7	-4	-5	-1
0.05525	0	-2	-1	-3	-2	-1	0	-2	5	-1	5	2	0	2	6	3	-1	-2	-3	4	2	7	6	13	10	7	3	0	-2	0	-1	0	2	-5	1	0	0	0	-2	-1	-2	-3	-3	-4	-4	-8	-2	-5	-1
0.06429	0	-2	0	-1	-2	0	0	-1	0	-4	1	1	0	2	6	5	0	-2	-3	6	4	6	4	1	-1	-4	-7	-6	-3	0	-4	-1	6	-6	2	0	-1	0	-3	-2	-1	-1	-4	-4	-3	-9	-4	-4	-2
0.07333	-2	-2	0	0	-3	0	3	0	2	-6	0	-2	-2	-3	-4	-4	-4	-4	-4	-5	-7	-9	-10	-8	-6	-4	-3	-1	-1	-1	-7	0	3	-5	4	1	-1	0	-2	-3	-2	-3	-5	-4	0	-8	-4	-2	-3
0.08237	-3	-5	-6	-8	-7	-6	-4	-3	-2	-5	-1	-3	-4	-5	-6	-7	-8	-5	-3	0	0	3	3	6	6	6	1	0	0	-2	-8	0	1	-5	4	1	-2	-1	-3	-3	-3	-4	-4	-3	0	-7	-4	-3	-4
0.09141	-3	-2	-2	-2	-4	-3	-4	-4	-3	-3	-2	-3	-2	-1	-1	0	0	-3	-4	7	8	3	2	8	6	4	0	-2	-6	-7	-5	-1	0	-4	3	1	-3	-2	-4	-4	-6	-7	-5	-4	-3	-5	-4	-5	-5
0.10045	-2	-2	-2	-2	-5	-3	-3	-3	-4	-3	-3	-4	-4	-4	-4	-4	-3	-3	-5	0	2	2	1	4	3	3	-1	-2	0	-1	-2	-2	-2	-2	-1	0	-3	-3	-5	-5	-8	-7	-4	-4	-4	-4	-2	-2	-3
0.10949	-4	-3	-2	-2	-5	-2	-2	-2	-2	-2	-2	-6	-4	-5	-5	-5	-4	-3	-5	0	2	1	1	4	5	5	-3	-3	1	0	-1	-2	-2	-2	-2	-1	-3	-3	-5	-5	-8	-4	-2	-2	-5	-2	-1	1	0
0.11852	-10	-8	-6	-5	-5	-4	-4	-3	-2	-1	0	-8	0	1	1	1	1	-4	-5	10	12	1	0	2	13	4	-4	-4	0	-4	-8	-7	-3	-1	2	0	-1	-2	-7	-7	-8	-2	-1	-2	-4	0	0	1	0
0.12756	0	0	-1	1	-4	0	-1	1	-2	-2	-3	-8	-2	-1	-1	-1	-1	-4	-5	-1	0	0	0	0	1	1	-4	-5	0	0	-1	-1	0	0	0	-1	0	-1	-7	-8	-7	0	0	-2	-5	0	0	3	3
0.1366	1	0	-1	1	-4	0	-1	5	5	2	-3	-6	-3	-2	-1	-1	-2	-4	-4	-1	1	0	-1	-1	9	0	-2	-5	6	11	2	2	3	2	1	-2	0	-1	-7	-9	-6	-2	-1	-2	-3	0	0	4	4
0.14564	2	1	-2	0	-3	1	-2	-1	-2	-2	-6	-5	0	0	0	-2	-1	-4	-3	0	0	0	-2	-2	4	0	-1	-5	4	4	2	2	2	1	1	-3	0	0	-6	-7	-4	-4	-4	-5	-4	-3	-1	0	0
0.15468	1	0	-3	-2	-3	1	-2	3	4	0	-5	-4	0	-1	-3	-4	-3	-4	-4	0	0	-1	-4	-5	0	-1	0	-5	0	0	-1	-1	-1	-2	-2	-5	-3	-3	-6	-8	-3	-3	-2	-1	-2	0	0	3	8
0.16372	0	0	-3	-3	-4	-7	-6	-3	0	0	-3	-3	3	6	2	-2	-1	-3	-3	-3	-4	-4	-4	-5	-5	-6	-6	-7	-8	-7	-6	-5	-3	-1	0	-5	2	0	-5	-7	-2	2	1	-1	-2	0	0	3	12
0.17276	4	2	-3	-4	-2	2	-1	-1	-2	-1	-2	-2	4	4	2	-2	0	-2	-3	-2	-3	-3	-5	-5	-3	-4	-5	-7	-10	-9	-8	-5	-2	-1	0	-4	3	1	-4	-6	-2	2	2	-1	-2	0	0	2	8
0.1818	4	3	-2	-5	-2	-1	-2	-2	-3	-2	-2	-3	-3	-4	-4	-4	-4	-2	-2	-1	-1	-1	-6	-5	-5	-5	-2	-4	-4	-4	-5	-5	-5	-4	-3	-3	-2	-2	-4	-6	-2	0	0	0	-2	0	0	1	1
0.19084	1	1	-2	-6	-2	-4	-4	-5	-4	-3	-1	-1	0	2	3	0	2	0	-1	-1	4	-1	-6	-5	-7	-5	1	-2	-1	-2	-4	-5	-5	-4	-3	-2	-1	-1	-3	-6	-3	1	0	0	-3	-1	0	0	0
0.19988	4	4	-2	-6	-2	1	0	-6	0	-3	-2	-3	-2	-1	0	0	1	0	0	-2	4	-1	-6	-6	-8	-5	0	-2	-2	-3	-4	-5	-5	-6	-6	-6	-7	-7	-7	-7	-7	-7	-7	-6	-5	-3	-1	0	1
0.20892	3	3	-2	-5	-2	0	0	-3	-2	-2	-2	-2	-2	-1	0	-1	0	0	0	-3	1	-1	-5	-6	-7	-5	1	-1	1	0	0	-2	-2	0	-2	0	0	-1	-3	-5	-5	-5	-5	-3	-6	-4	0	2	5
0.21796	-2	-1	-1	-5	-2	-1	0	0	0	0	-3	-2	-2	-3	-5	-7	-7	-5	-3	-5	0	-2	-6	-7	-7	-6	1	-2	3	6	2	0	-5	1	-2	0	4	0	-2	-3	-4	-1	-2	-2	-7	-5	-2	-2	-3
0.227	3	5	0	-4	-2	0	0	0	-1	-1	-5	-4	-6	-7	-9	-10	-12	-12	-12	-11	-9	-8	-7	-7	-5	-6	-2	-2	0	0	0	0	-6	0	-4	-1	2	0	-3	-2	-2	0	0	-1	-9	-6	-3	-4	-4
0.23603	2	5	0	-2	-1	-1	-1	2	6	1	-7	-2	4	2	2	0	3	0	0	-5	-1	-2	-5	-6	-5	-7	-4	-4	-4	-5	-4	-4	-5	-2	-4	-2	0	0	-2	-2	-1	0	1	-3	-10	-8	0	1	0
0.24507	2	4	0	-1	0	-1	-2	4	7	1	-9	-2	3	0	2	0	3	0	1	-6	2	-1	-4	-5	-4	-8	-3	-2	0	0	0	0	-3	-1	-4	-2	1	-1	-2	-1	0	0	0	-4	-8	-9	-1	-2	-3
0.25411	1	3	1	0	1	-1	-3	4	7	1	-8	-3	1	-1	2	-1	3	0	1	-6	-1	-3	-5	-7	-7	-8	-6	-5	-5	-6	-6	-7	-7	-8	-8	-8	-7	-5	-4	-3	-3	-2	-2	-4	-7	-9	-4	-5	-6
0.26315	-2	0	1	1	2	0	-4	5	7	0	-5	-4	0	-3	1	-1	1	0	0	-7	-1	-1	-4	-4	-2	-9	-7	-2	-1	-2	-2	-3	-3	-4	-5	-6	-7	-9	-10	-9	-7	-6	-4	-5	-7	-9	-1	0	0
0.27219	-7	-8	-7	-5	-3	-2	-5	0	0	0	-3	-5	-1	-4	0	-1	0	0	0	-7	0	-1	-4	-4	-1	-8	-8	-2	0	-2	-2	-3	-4	-4	-5	-5	-4	-4	-3	-2	-1	0	-4	-6	-7	-9	-1	2	0
0.28123	0	-2	-2	-1	0	0	-6	5	4	0	-1	-6	-3	-4	-2	-4	-6	-5	-5	-6	-4	-4	-4	-5	-4	-8	-7	-5	-5	-6	-6	-6	-4	-3	-5	-4	0	-2	0	1	6	4	-6	-7	-7	-9	-2	2	0
0.29027	-4	-5	-4	-3	-1	0	-5	4	3	-1	0	-5	-4	-2	-3	-6	-8	-8	-7	-5	-2	-2	-2	-5	0	-6	-5	-2	-2	-4	-6	-8	-9	-11	-11	-9	-7	-5	-2	0	2	4	-7	-6	-6	-8	-2	3	0
0.29931	0	0	0	1	2	1	-5	4	2	-2	1	-4	-3	0	-2	-4	-5	-5	-3	-4	0	-1	-2	-6	-1	-5	-3	-2	-1	0	-2	-4	-4	-2	-4	-2	0	-1	0	-1	-3	-5	-8	-6	-7	-8	-3	3	-1
0.30835	1	7	2	8	9	3	-3	5	1	-2	3	-2	-1	1	0	-2	-5	-6	-6	-4	-1	0	-1	-6	-1	-3	-1	-1	-2	1	0	-3	-5	0	-2	0	0	-1	-3	-4	-6	-8	-7	-6	-7	-7	-3	0	-2
0.31739	1	7	2	8	8	2	-3	5	0	-2	5	0	0	1	0	-4	-5	-1	-1	-1	0	-1	0	-7	-1	-3	0	-2	-3	1	0	-6	-6	0	-2	0	-1	-3	-4	-5	-5	-5	-4	-4	-5	-5	-3	-1	-3
0.32643	0	0	0	1	1	1	-2	1	0	-1	1	0	0	-2	-3	-4	-4	-3	-3	-2	-1	-1	-1	-7	-2	-2	0	-2	-2	0	-1	-8	-4	0	-1	0	0	-2	3	3	7	3	-3	-3	-3	-4	-3	2	-4
0.33547	1	2	1	2	2	1	-2	1	0	0	0	0	0	0	0	-2	2	1	-4	0	0	-1	0	-5	-5	-6	-6	-3	-2	0	-1	-6	-3	0	0	1	0	-3	-1	0	0	0	-2	-3	-1	-2	-4	-1	-5
0.34451	0	4	1	4	2	1	-2	0	-1	-3	-3	-6	-6	-5	-3	-2	-1	1	-4	0	1	0	0	-3	-3	-3	-4	-4	-3	-2	0	-4	-1	0	0	3	3	-3	2	1	1	0	-1	-2	0	0	-4	1	-3
0.35354	1	2	1	1	0	0	-1	-1	0	0	0	-2	-2	-1	-1	-1	0	1	-3	0	1	0	2	-1	-3	-3	-2	-4	-5	-4	-2	-2	-1	0	0	3	4	-3	2	1	1	-1	-1	-2	1	0	-5	0	-2
0.36258	0	0	0	0	-1	0	-2	0	0	1	1	0	0	-1	-2	-3	-3	-2	-2	0	0	-1	0	-1	-3	-5	-3	-3	-5	-4	-3	-2	-2	-1	-1	0	0	-3	1	0	0	0	0	-2	3	1	-4	0	-1
0.37162	1	2	1	2	-1	2	-1	0	-1	-2	-1	-1	0	-2	0	-1	2	3	-1	0	0	0	0	0	-2	-6	-1	-2	-3	-3	-3	-3	-3	-3	-2	-1	0	-2	2	0	0	0	0	-1	5	3	-4	-1	0
0.38066	-9	-7	-6	-5	-3	-2	-1	0	0	1	2	1	1	-3	0	0	1	2	0	-1	0	0	2	0	-1	-7	-2	-1	-1	-2	-1	-3	-1	0	0	2	4	-2	2	0	-1	0	0	-2	6	4	-4	-2	0
0.3897	1	0	1	1	1	5	-1	-1	0	5	14	13	5	-4	-3	0	0	-2	-5	-8	-10	-9	-8	-7	-6	-9	-3	-3	-2	-4	-2	-3	0	0	0	8	8	0	2	0	-1	1	0	-2	7	6	-2	-2	-3
0.39874	1	-2	0	1	2	7	-1	-2	0	5	14	15	4	-4	-5	0	0	-2	-4	-5	-7	-7	-8	-9	-10	-10	-8	-6	-4	-5	-3	-3	0	0	1	4	4	0	2	0	-1	2	0	-2	4	3	-2	-2	-2
0.40778	1	-3	0	1	4	6	-1	-3	0	4	4	2	0	-4	-6	-1	-2	-2	-2	-3	-2	-2	-2	-2	-1	-9	-2	0	-1	-7	-4	-2	0	0	-1	-2	-3	-4	-5	-7	-8	-9	-8	-7	-7	-5	-6	-6	-5
0.41682	-3	-4	-3	-3	-4	-4	-4	-3	-1	0	1	1	2	-3	-6	0	1	2	1	-4	0	0	0	0	-1	-9	-2	-1	-2	-9	-6	-3	-2	-4	-6	-4	-2	0	1	0	0	3	0	-2	4	4	0	0	3
0.42586	0	-5	0	1	4	3	-1	-3	-1	0	0	0	0	-2	-6	-2	-3	-3	-5	-6	-6	-5	-3	-2	-3	-10	-2	-1	-3	-10	-5	-2	0	0	1	1	2	0	3	1	0	4	0	-2	3	3	1	1	0
0.4349	0	-5	-1	0	4	2	-1	-3	-2	-4	-6	-8	-7	-6	-6	-3	-1	0	0	-4	2	2	1	-2	-3	-9	0	0	-3	-8	-3	0	1	0	1	5	5	0	3	2	0	0	0	-2	-3	-3	-6	-7	-8
0.44394	0	-5	-1	0	0	0	-1	-4	-3	2	3	2	1	0	-6	-2	-1	3	3	-5	2	3	1	-3	-4	-9	0	0	-4	-6	-2	-2	-3	-3	-4	-4	-5	-6	-6	-6	-6	-7	-6	-6	-6	-5	-6	-6	-6
0.45298	0	-5	-1	-1	-2	-4	-5	-6	-5	-3	-2	-2	-1	0	-7	-2	-2	2	3	-5	1	0	-1	-5	-6	-9	0	0	-5	-5	-1	0	0	-1	0	2	6	2	4	3	0	3	0	-2	-1	-1	-4	-6	-8
0.46202	-1	-5	-1	1	2	-1	-1	-4	-4	0	-3	-6	-8	-8	-7	-3	-3	3	4	-5	2	9	1	-6	-6	-9	0	-1	-5	-5	0	1	1	0	0	1	5	4	3	0	-1	-4	-6	-8	-9	-8	-9	-9	-9
0.47105	-1	-4	0	2	2	-6	0	-5	-3	0	0	-1	-4	-6	-7	-6	-4	-1	0	-6	2	3	1	-5	-6	-8	-1	-1	-5	-4	0	2	0	-1	0	0	4	4	3	3	-1	0	0	0	0	-1	-2	-3	-4
0.48009	-7	-7	-6	-5	-5	-7	-3	-5	-2	-1	0	0	0	0	-3	-2	-5	2	1	-6	1	0	0	-4	-5	-8	-1	-2	-5	-3	1	1	0	-1	0	-3	0	0	0	0	-1	0	0	0	0	-1	-2	-3	-5
0.48913	-3	-4	-2	-2	-2	-3	0	-5	0	-3	-1	4	0	1	-1	-1	-6	3	3	-6	-2	-5	-7	-9	-10	-9	-10	-9	-9	-7	-7	-6	-5	-5	-5	-5	-5	-4	-4	-4	-4	-5	-4	-4	-4	-3	-3	-1	-1
0.49817	-4	-5	-2	-2	-1	0	1	-5	1	-4	-3	1	0	1	1	0	-6	3	-1	-6	0	4	2	-1	-2	-6	-3	-4	-4	-3	2	0	-2	-3	-5	-8	-9	-10	-9	-8	-6	-6	-4	-3	-1	-1	-1	0	0
0.50721	-4	-3	-2	-2	-1	-1	0	-5	2	-4	-5	-1	-1	0	-1	-3	-7	-10	-8	-6	-2	4	2	0	-1	-5	-3	-5	-4	-4	2	2	0	0	-2	-10	-4	-4	-3	-1	-3	0	0	0	-1	0	0	0	0
0.51625	-4	-3	1	8	0	7	5	-4	2	-4	-6	-4	-4	-6	-7	-7	-7	-3	-1	-5	-4	0	0	0	0	-3	-4	-5	-5	-6	-6	-6	-5	-5	-5	-8	-5	-4	-2	0	-3	0	2	0	-4	0	0	2	3
0.52529	-4	-2	0	3	-1	3	2	-4	1	-3	-7	-7	-4	-1	-1	-1	-7	0	0	-5	-6	1	1	0	0	-2	-4	-6	-4	-4	3	3	0	0	-3	-6	-4	0	-2	-4	-6	-8	-6	-4	-7	-1	0	1	1
0.53433	-4	-1	0	-1	-2	-3	-4	-5	-4	-2	-8	-9	-5	0	1	1	-7	4	0	-4	-7	1	1	0	0	-1	-4	-6	-4	-5	-6	-4	-3	-2	-3	-3	-4	0	0	0	-2	-3	1	0	-6	-4	-2	0	-2
0.54337	-4	-1	0	5	-2	2	1	-4	-2	-2	-8	-7	-6	-4	-4	-3	-7	-1	0	-4	-7	0	0	0	0	-1	-5	-6	-6	-6	-5	-3	-1	0	-3	-1	-4	0	0	0	-1	-5	-1	0	-3	-7	-3	-3	-4
0.55241	-4	-1	-1	6	-3	2	0	-4	-2	-2	-8	-4	-5	-2	-1	-1	-7	0	-1	-3	-5	-2	-2	-2	-2	-1	-5	-6	-6	-6	-4	-6	-7	-8	-7	-6	-4	-2	0	0	0	-6	0	0	0	-8	-4	-1	-4
0.56145	-4	-1	-2	3	-3	1	0	-4	-4	-6	-6	-3	-4	0	2	0	-6	3	0	-3	-4	-2	-4	-1	-1	-2	-4	-6	-7	-6	-6	-7	-5	-3	-3	0	-1	0	5	7	1	-8	0	0	2	-6	-5	-2	1
0.57049	-4	-1	-3	0	-2	-1	-1	-4	0	-1	-4	0	-3	-1	-1	-2	-6	-4	-4	-4	-3	-4	-7	0	0	0	-4	-5	-8	-7	0	0	1	1	-2	1	0	-1	2	2	2	-9	0	0	5	-4	-6	-2	0
0.57952	-3	-3	-4	-3	-3	-3	-3	-3	-3	-2	-2	-2	-2	-2	-3	-3	-5	-4	-5	-4	-3	-5	-7	1	1	3	-3	-5	-9	-7	0	4	2	3	-1	1	0	-3	-3	-5	-5	-9	-2	0	1	-1	-7	-2	0
0.58856	-4	-1	-5	-1	-1	4	4	-3	0	-1	0	1	-1	0	-1	-2	-4	-1	-1	-1	-2	-7	-3	-3	-4	-4	-6	-6	-8	-7	-5	-5	-5	-5	-6	-6	-6	-5	-3	-2	-1	-9	0	0	1	0	-7	-2	0
0.5976	-2	-1	-6	-1	-1	5	8	-3	0	0	1	5	0	1	1	-2	-4	-2	-3	-4	-3	-8	0	0	0	1	-2	-4	-7	-8	-2	1	1	1	0	0	0	-4	-2	-3	-4	-8	-6	-6	-6	-5	-7	-4	-3
0.60664	-2	-1	-6	0	-1	2	8	-3	0	0	3	2	0	0	0	-2	-3	-2	-2	-4	-6	-8	-9	-8	-6	-3	-1	-3	-5	-8	-3	1	0	-1	-2	-4	-7	-9	-8	-6	-4	-8	-2	0	0	0	-7	-1	0
0.61568	-4	-2	-7	-1	-2	0	0	-4	-2	0	-1	-1	-1	-1	-2	-2	-4	-2	-2	-4	-6	-7	-6	-5	-2	0	-1	-4	-5	-8	-4	0	0	3	2	1	1	0	-1	6	5	-7	-2	3	7	1	-6	0	-1
0.62472	-1	-1	-6	-1	-3	-2	-3	-4	-4	-3	-4	-5	-5	-4	-4	-3	-4	-1	0	-1	-2	-5	2	4	-3	5	-1	-4	-4	-8	-3	0	-1	3	3	0	3	3	0	5	5	-6	-2	2	0	-3	-6	-5	-1
0.63376	0	0	-5	1	-3	-3	1	-3	-1	0	-2	-3	-4	-4	-4	-3	-3	-1	-1	-2	-3	-4	-6	-7	-5	-3	-2	-3	-4	-8	-3	0	-2	3	2	0	1	0	0	-1	-2	-5	-4	-5	-5	-6	-7	-8	-8
0.6428	-6	-5	-5	-4	-4	-4	-2	-4	-2	0	0	0	-3	1	2	-2	-3	3	2	0	-4	-3	6	5	-5	1	0	-3	-7	-9	-6	-3	-2	0	1	0	3	3	2	1	0	-4	-2	-3	-4	-5	-6	-7	-7
0.65184	0	0	-4	-3	-5	-7	-9	-10	-9	-8	-9	-9	-9	-8	-7	-5	-4	-1	0	0	-5	-3	4	4	-6	3	0	-2	-2	-8	-1	-2	-2	4	5	-1	3	4	2	1	0	-3	-2	-3	-3	-3	-2	0	-3
0.66088	0	0	-4	0	-5	-4	-5	-5	-5	-4	-4	-3	-3	-1	0	-2	-2	2	2	0	-5	-3	0	0	-7	-3	-5	-6	-8	-9	-9	-9	-9	-10	-10	-10	-10	-10	-9	-8	-6	-5	-3	-1	0	2	0	0	-4
0.66992	-1	0	-3	0	-5	-5	-8	-7	-4	0	3	2	-4	0	0	-1	0	3	4	0	-4	-2	8	5	-6	0	-3	-4	-2	-8	-1	-4	-2	4	7	-1	3	11	7	0	1	-3	-7	-8	-6	-2	0	0	-5
0.67896	0	0	-2	-2	-5	-5	-7	-8	-9	-7	-6	-4	-4	0	0	-1	0	2	4	1	-3	-3	11	8	-5	2	0	0	0	-7	-1	-4	-2	4	7	-1	3	16	8	0	5	-1	-3	2	0	-1	0	-1	-5
0.688	-3	-1	-1	-1	-4	0	0	0	-5	2	0	0	-5	-1	-3	-4	-6	-7	-7	-7	-6	-4	-3	-2	-4	-1	-1	0	0	-6	-1	-3	-1	-2	-2	-1	0	0	1	0	3	0	-4	0	0	-2	-2	-2	-4
0.69703	-4	-3	-3	-2	-3	-1	0	0	-6	0	0	0	-4	-1	-1	-1	-1	0	0	0	-1	-5	0	0	-3	0	0	0	0	-5	-1	-3	-1	4	3	0	2	1	0	0	-1	-4	-6	-7	-8	-7	-5	-3	-3
0.70607	-4	-4	-4	-5	-6	-6	-7	-8	-8	-7	-8	-7	-5	-4	-3	-1	0	0	0	1	0	-6	0	0	-2	-2	-1	0	0	-4	-1	-2	-1	4	6	0	3	3	2	0	0	-3	-6	-7	-8	-6	-5	-3	-2
0.71511	-2	0	0	-2	-4	-2	-3	-3	-6	-3	-4	-4	-5	-4	-3	-3	-3	-1	-2	-2	-2	-7	-2	-2	-2	-3	-3	-3	-3	-3	-3	-2	-2	-1	-1	0	0	0	0	0	0	0	-5	-1	-1	-2	-3	-3	-3
0.72415	-7	-9	-10	-9	-5	-3	-1	0	-5	1	3	0	-5	-2	-3	3	3	0	0	1	1	-6	0	-1	0	-1	-2	-3	-4	-5	-5	-6	-6	-6	-6	-6	-6	-6	-6	-6	-6	-6	-6	-5	-3	-2	0	-1	1
0.73319	-5	-6	-6	-8	-6	-5	-4	-2	-4	0	0	-1	-6	-2	-4	1	1	0	0	0	0	-5	-3	-3	0	0	-2	0	0	0	0	0	0	0	-1	-2	-3	-4	-5	-6	-7	-7	-6	-5	-3	0	0	-1	2
0.74223	-5	-5	-4	-5	-4	-4	-4	-4	-4	-3	-4	-4	-5	-4	-4	-4	-5	-4	-4	-4	-5	-6	-7	-7	-5	-4	-2	0	0	0	3	1	0	0	2	1	0	-1	-2	-3	-4	-6	-7	-8	-7	-5	-2	-1	2
0.75127	-2	-3	-3	-6	-6	-4	-3	-1	-2	-1	2	-1	-6	-4	-5	3	2	0	0	1	2	-3	-6	-5	2	1	-2	0	-1	-1	-1	0	0	0	1	1	2	2	2	0	1	-1	-5	-4	-6	-7	-5	-3	-1
0.76031	-9	-8	-7	-7	-6	-7	-7	-6	-5	-2	-2	-2	-7	-5	-5	0	0	0	-1	-2	-1	-2	-5	-4	2	6	-1	1	0	1	6	3	0	0	1	0	-1	-3	-4	-5	-5	-7	-7	-8	-8	-9	-8	-6	-5
0.76935	0	1	1	0	-5	2	1	0	-2	-4	-7	-7	-7	-7	-5	-2	-2	-1	-2	-2	-1	-2	-3	-3	3	6	-1	0	1	2	7	4	0	0	0	0	-2	-5	-6	-7	-7	-8	-7	-7	-7	-8	-8	-9	-10
0.77839	-3	-1	1	0	-6	1	6	6	0	-5	0	-5	-6	-7	-5	-4	-2	0	1	2	1	-2	-2	-2	3	1	-1	-1	-2	-2	-2	-2	-3	-3	-3	-4	-5	-7	-8	-10	-11	-12	-11	-9	-7	-6	-4	-3	-2
0.78743	0	0	1	0	-6	1	6	5	0	-6	-1	-5	-5	-5	-4	-3	-5	-5	-6	-6	-5	-4	-3	-2	-1	-1	-2	0	0	1	2	2	0	-1	3	3	2	1	1	0	0	-2	-5	-7	-8	-6	-5	-4	-3
0.79647	1	1	1	0	-6	0	-2	-6	-8	-5	-2	-3	-3	-2	-2	0	10	10	7	4	0	-2	0	0	-1	-4	-5	-5	-4	-2	-1	0	0	0	2	3	4	4	0	2	4	0	-4	-7	-7	-6	-6	-1	0
0.80551	-1	0	0	0	-6	0	0	0	0	-4	-2	-2	-2	0	-1	0	6	7	7	5	0	-3	0	-2	-4	-8	-10	-11	-9	-7	-5	-4	-4	-4	-3	-3	-2	-1	0	0	0	-1	-5	-7	-7	-7	-7	0	3
0.81454	0	0	0	-1	-5	-2	-3	-4	-4	-3	-4	-3	-1	0	0	-1	3	5	5	5	0	-2	2	0	0	-3	-3	-1	0	3	9	8	0	0	10	13	15	4	-1	4	2	0	-4	-5	-5	-6	-6	1	2
0.82358	0	-2	-1	-2	-5	-3	-4	-4	-3	-1	0	1	0	2	0	-4	9	16	17	7	-2	-3	2	1	8	8	-4	-2	0	2	14	7	0	0	8	11	7	1	-2	0	-1	-3	-5	-4	-5	-7	-6	-7	-9
0.83262	-13	-11	-9	-9	-7	-6	-5	-4	-3	-1	-1	0	1	3	0	-6	5	6	5	3	-2	-3	-2	-4	-4	-4	-3	-4	-2	2	2	2	0	0	-3	-6	-8	-7	-4	0	0	-2	-4	-2	-4	-6	-3	1	2
0.84166	-11	-9	-6	-5	-3	-3	2	4	0	0	7	5	1	5	0	-8	3	1	-1	-4	-6	-7	-7	-5	-4	-3	-2	-5	-4	-3	-5	-6	-9	-12	-14	-11	-7	-3	-2	3	1	-1	-2	0	-3	-5	-1	2	1
0.8507	-4	-4	-3	-2	-1	-5	4	5	0	1	6	5	1	2	1	-7	-1	-1	-2	-2	-3	-2	-2	-2	-2	-4	-4	-6	-7	-4	-4	-4	-4	-5	-5	-5	-6	-7	-8	-10	-10	-10	-9	-6	-4	-5	-1	0	0
0.85974	-5	-8	-8	-6	-2	-7	1	3	-2	0	6	6	1	5	0	-6	-1	0	0	0	-2	-1	-1	-1	-1	-2	-2	-5	-9	-3	-2	-2	-1	-1	0	1	1	-3	-2	-1	-2	-5	-7	-10	-13	-13	-10	-7	-4
0.86878	-8	-11	-11	-8	-3	-8	1	3	-3	0	7	7	1	4	0	-6	-5	-6	-9	-8	-5	-2	-1	0	2	1	0	-4	-8	0	2	1	2	2	-1	0	2	-5	-2	-2	-5	-9	-10	-7	-3	-4	0	2	-2
0.87782	-4	-3	-1	-1	0	-8	2	3	-3	0	3	2	1	0	0	-4	-7	1	4	3	-2	0	3	2	6	1	0	-2	-5	0	2	1	1	0	-2	-1	-2	-6	-6	-7	-6	-5	-2	0	0	-3	1	2	-2
0.88686	0	0	0	-1	-1	-8	-3	-4	-6	-8	-7	-4	-2	0	0	-3	-7	6	8	2	-1	0	2	0	0	-1	0	0	-3	0	4	1	4	2	-4	-4	0	-6	-1	-1	0	0	0	0	0	-2	1	0	-2
0.8959	1	0	0	-1	-1	-7	-2	-2	-4	-5	-6	-7	-8	-8	-9	-9	-9	-9	-8	-7	-7	-6	-5	-3	-2	-1	-1	0	-1	0	3	1	5	3	-5	-8	1	-6	-1	0	1	2	2	2	0	-1	2	1	-1
0.90494	1	2	2	2	1	-6	0	0	-2	-1	0	0	0	0	-2	0	-4	0	1	0	0	0	0	0	0	-1	-2	0	0	0	0	0	0	0	-5	-10	0	-6	-1	0	0	0	-1	-2	-1	-1	0	-1	0
0.91398	1	4	4	3	2	-5	-1	4	-2	-1	2	0	-1	-2	-3	-5	-6	-7	-6	-7	-7	-7	-7	-7	-7	-8	-8	-7	-5	-4	-2	-1	0	0	-4	-10	-1	-6	-2	-2	-1	3	2	1	1	0	0	0	-1
0.92302	2	5	5	4	2	-4	-2	-1	-3	-3	-3	-2	-1	-1	-3	-1	-1	-3	0	0	0	0	0	-1	-2	-3	-5	1	0	-1	-3	-5	-5	-4	-3	-8	-2	-5	-2	-4	-2	0	0	0	0	0	1	0	2
0.93205	-5	-8	-7	-4	-1	-4	-3	1	-3	-1	8	10	1	0	-4	0	0	-5	1	0	0	0	-1	-3	-4	-3	-5	0	2	3	1	2	0	-1	-4	-5	-5	-7	-8	-10	-10	-8	-5	-2	0	1	0	-1	2
0.9411	3	7	5	4	2	-3	-4	0	-3	-1	6	9	0	0	-5	0	0	-7	1	0	0	0	-2	-4	-7	-2	-5	0	1	1	0	0	0	-1	-1	-3	-6	-5	-3	-8	-7	-3	-2	-1	0	0	0	-3	2
0.95013	6	9	5	3	2	-3	-5	-2	-4	-1	5	6	0	0	-6	0	0	-8	1	0	-1	-1	-4	-6	-7	-1	-5	0	0	0	-1	-1	-1	-1	-1	-2	-8	-5	-3	-10	-9	0	0	0	0	0	0	-4	0
0.95917	7	10	5	3	2	-2	-5	-5	-4	-2	4	7	0	-1	-6	1	0	-9	-2	-2	-3	-3	-5	-7	-5	-7	-7	-8	-9	-9	-7	-5	-2	-2	0	-1	-9	-5	-3	-8	-7	2	4	0	2	4	0	-6	4
0.96821	8	11	5	2	2	-2	-6	-7	-3	-3	2	2	-1	-3	-7	-1	-5	-10	-8	-3	-1	-3	-7	-7	-3	0	-4	-1	0	0	-3	-6	-6	-4	-1	-1	-9	-5	-4	-6	-4	1	3	0	2	2	0	-7	-4
0.97725	3	4	5	2	2	-1	-6	-7	-3	-4	1	4	-1	-3	-7	-3	-4	-10	-1	0	-2	-4	-8	-7	-2	0	-4	-1	0	0	-2	-3	-4	-6	-7	-6	-9	-5	-5	-5	-5	-5	-5	-5	-6	-5	-6	-7	-4
0.98629	4	4	4	2	3	0	-6	-5	-1	-4	1	1	-1	-3	-7	1	1	-10	1	1	-1	-5	-9	-6	-1	0	-4	-1	0	0	0	0	0	-4	-3	-3	-9	-4	-6	-7	-8	-7	-5	-3	-3	0	0	-6	2
0.99533	-7	-7	-7	-6	-6	-4	-6	-3	0	-6	0	1	-1	-4	-7	1	3	-8	3	3	-1	-6	-7	-4	0	0	-4	-2	0	0	4	0	0	-5	-4	-4	-9	-3	-5	-8	-11	-10	-6	-3	-1	2	3	-5	3
1.00437	11	12	5	1	2	0	-6	-3	-1	-9	0	5	-2	-5	-8	0	4	-7	2	3	-1	-7	-6	-3	0	-1	-3	-1	-1	0	0	-1	-1	-5	-6	-6	-10	-3	-3	-2	-3	-2	-2	-2	-3	-2	-3	-4	-3
1.01341	7	5	2	0	-2	-5	-7	-6	-3	-10	0	5	-1	-3	-6	0	5	-4	3	5	0	-7	-4	0	0	-1	-1	-1	-2	-2	-1	0	-1	-4	-5	-6	-10	-1	0	0	-1	-2	-4	-4	-5	-3	-2	-3	0
1.02245	-13	-15	-16	-13	-11	-9	-6	-5	-4	-11	-2	0	-1	-4	-6	0	4	-3	3	4	0	-7	-2	0	0	-2	0	0	-4	1	4	-1	-2	-3	-5	-6	-10	0	1	-1	-3	-4	-6	-7	-6	-3	-2	-2	2
1.03149	-6	-5	-3	-2	-1	0	-6	-3	-3	-9	0	-1	-2	-3	-5	-2	-2	-2	-1	0	0	-7	-1	0	-1	-4	0	0	-5	-3	-3	-4	-5	-7	-8	-8	-9	-9	-9	-8	-8	-7	-6	-5	-2	0	1	-2	1
1.04053	-6	-6	-5	-4	-4	-4	-5	-4	-4	-5	-4	-3	-3	-4	-4	-3	-4	-4	-5	-4	-5	-6	-4	-4	-2	-5	0	0	-6	1	1	-1	-5	-2	-2	-2	-6	1	2	2	2	-6	3	3	3	5	7	-2	0
1.04957	-4	-4	-4	-4	-4	-4	-5	-5	-6	-4	-3	-3	-3	-4	-4	-3	-3	-3	-3	-2	-1	-5	-1	0	-1	-6	0	0	-7	0	0	-1	-6	-2	-1	-1	-4	2	6	6	0	-7	5	4	3	4	3	-3	-1
1.0586	-6	-3	0	-3	-1	-2	-5	-6	-6	-2	-3	-2	-1	-2	-4	-1	3	1	5	6	4	-6	1	2	-1	-6	0	-1	-7	-2	-2	-2	-6	-1	-1	-1	-2	0	0	0	-1	-7	0	0	0	0	0	-3	-2
1.06764	-1	0	0	-4	-1	-2	-5	-5	-5	-4	-2	0	0	-1	-3	-2	2	2	5	5	4	-5	1	4	0	-5	1	0	-6	0	-1	-2	-5	-2	-1	-1	0	0	0	1	-2	-7	2	3	2	4	5	-4	-2
1.07668	0	3	1	-4	-1	-3	-4	-3	-3	0	0	0	1	-1	-3	-3	-2	-3	-4	-4	-4	-5	-6	-6	-5	-5	-4	-4	-6	-4	-4	-4	-4	-3	-2	-1	0	2	2	3	-4	-6	6	6	2	8	6	-4	-3
1.08572	-3	0	0	-4	-2	-5	-5	-3	-1	1	0	0	1	-1	-3	-3	-1	-3	-5	-5	-6	-6	-6	-5	-4	-3	-2	-1	-6	-2	-2	-3	-4	-2	-2	-2	-1	0	0	0	-5	-6	1	0	0	0	0	-5	-3
1.09476	-4	-2	-1	-3	-1	-4	-4	0	0	1	0	0	0	-2	-3	-3	-2	-3	-3	-3	-3	-3	-2	-1	0	-3	1	0	-5	0	2	-3	-2	1	2	1	2	2	2	1	-6	-5	0	-1	-1	-1	-1	-5	-3
1.1038	-5	-5	-2	-3	-4	-5	-4	-5	-7	-7	-8	-6	-6	-6	-4	-3	-3	-3	-3	-2	-1	-1	-1	0	0	-1	3	0	-4	0	4	-3	-2	1	4	4	3	6	6	4	-6	-5	1	1	0	0	0	-6	-3
1.11284	-5	-7	-2	-1	-4	-5	-4	-4	-2	0	0	0	0	-1	-1	-2	-2	-1	-2	-1	-1	0	0	0	1	0	2	0	-4	0	2	-4	-1	1	1	1	1	2	1	0	-6	-4	0	0	0	0	0	-6	-3
1.12188	-3	-5	-4	-7	-10	-10	-7	-4	-1	0	0	0	1	-2	0	-2	-4	0	-1	0	1	1	2	3	2	0	3	1	-3	0	1	-4	-1	0	0	0	1	3	3	3	-5	-4	0	0	1	2	1	-6	-3
1.13092	-3	-4	-1	0	0	-3	-5	-1	-2	-2	-3	-4	-5	-6	-6	-6	-7	-7	-7	-7	-6	-6	-6	-5	-5	-4	-3	-2	-3	-2	-1	-5	-1	1	2	0	1	5	7	1	-4	-3	-1	0	0	7	5	-7	-3
1.13996	-1	-2	-1	0	0	-2	-7	0	3	2	-3	0	-1	-2	1	0	-8	0	-5	-2	3	3	2	1	0	-1	-2	-3	-5	-6	-7	-6	-4	-3	-2	-1	0	2	2	1	-4	-3	-3	-2	0	1	1	-7	-3
1.149	-1	-1	0	1	2	-1	-7	0	2	1	-3	0	-2	-3	-2	-2	-9	-2	-7	-3	-4	-4	-5	-3	-2	-1	0	0	-1	1	1	-7	-1	2	2	-2	0	1	2	0	-3	-2	-4	-5	-7	-7	-6	-7	-3
1.15804	0	0	0	1	5	0	-3	0	5	1	-3	0	-3	-6	-7	-8	-7	-6	-7	-4	-3	-2	-2	0	-2	0	4	0	-1	2	0	-7	-1	3	2	-5	-2	-1	0	-1	-3	-5	-8	-10	-11	-10	-8	-7	-4
1.16708	-2	-1	0	1	2	0	0	0	4	0	-2	0	-3	-1	0	0	-4	-1	-6	-2	-3	-5	-7	-7	-5	-3	-1	0	0	2	0	-8	-2	3	1	-6	-3	-5	-7	-7	-6	-5	-4	-8	-4	0	0	-8	-4
1.17611	-4	-3	-1	0	1	1	1	0	4	-1	-2	0	-3	-1	6	2	-3	-2	-5	0	0	-1	-3	-5	-5	-5	-3	-3	-1	0	0	-9	-2	0	-1	-6	-5	-8	-7	-6	-5	-4	-4	-9	-6	0	0	-7	-4
1.18515	0	1	2	3	3	2	3	0	4	-2	-1	0	-3	-2	-1	-2	-4	-4	-5	-3	-3	-3	-3	-2	-2	-2	-1	-3	-2	-2	-1	-10	-3	-1	-1	-5	-6	-10	-10	-4	-5	-7	-7	-8	-7	-5	-5	-7	-5
1.19419	-6	-7	-7	-6	-5	-4	-2	0	1	-5	-1	-1	-4	-3	5	3	-1	-5	-4	0	0	0	-3	0	0	0	1	0	0	2	-1	-9	-3	2	1	-3	-6	-7	-9	-5	-4	-2	-1	-6	-7	0	0	-6	-5
1.20323	-2	-2	-3	-5	-6	-8	-8	-5	-3	-7	0	-1	-4	-2	0	0	-1	-5	-3	0	0	1	-1	2	2	4	6	1	0	1	-2	-8	-3	1	1	-2	-6	-3	-5	-5	-5	-1	0	-3	-5	-1	-2	-5	-5
1.21227	0	2	2	2	-2	0	-3	-5	-7	-9	-4	-2	-4	-1	6	4	-1	-4	-3	2	0	0	-1	-5	-9	-6	-2	0	0	1	-3	-6	-4	0	2	0	-5	-1	-2	-4	-5	0	0	-1	-4	-1	-3	-5	-6
1.22131	0	1	0	-1	-3	-5	-7	-9	-12	-11	-8	-6	-4	0	2	4	-1	-4	-3	2	0	-2	1	2	0	0	-1	-1	0	0	-3	-5	-3	0	2	2	-5	0	-1	-3	-5	-4	-3	-2	-2	-2	-3	-4	-7
1.23035	-1	1	1	2	-4	0	-1	-3	-3	-12	-6	-5	-5	-2	0	0	-3	-5	-4	1	0	-5	0	-1	-1	-2	-3	-3	-2	-1	-4	-5	-4	0	2	2	-5	1	1	-3	-6	-3	-5	-6	-5	-4	-5	-4	-8
1.23939	-1	0	1	1	-3	0	0	-2	-4	-11	0	-4	-5	0	1	0	-4	-6	-5	-3	-4	-5	-2	0	0	1	1	1	0	-1	-5	-3	-3	-1	-1	-3	-5	-4	-3	-2	-5	0	1	2	0	-3	-5	-3	-7
1.24843	0	0	1	1	-2	0	0	-3	-6	-9	0	-5	-5	-1	0	0	-5	-6	-6	-2	-4	-5	-7	-9	-10	-7	-6	-5	-4	-3	-5	-2	-2	-3	0	0	-4	2	3	-1	-4	2	6	4	0	-3	-5	-2	-5
1.25747	0	0	1	2	-2	-2	-4	-5	-8	-8	-4	-6	-5	-2	0	0	-6	-8	-7	0	1	0	2	0	0	-1	-4	-5	-5	-5	-5	-3	-2	-4	0	0	-3	2	1	0	-3	2	3	4	0	-3	-5	-2	-4
1.26651	0	0	0	2	-1	0	-1	-3	-9	-7	-1	-7	-5	1	1	-1	-7	-9	-9	-2	-1	-1	0	-1	0	0	-2	-2	-2	-5	-5	-3	-4	-5	-5	-5	-6	-8	-9	-8	-6	-5	-3	-1	0	-3	-6	-1	-2
1.27555	0	0	0	1	-1	0	-1	-2	-8	-5	-2	-8	-5	-4	-3	-5	-7	-8	-9	-5	-5	-5	-5	-5	-4	-4	-5	-5	-4	-6	-6	-3	-3	-6	-4	-5	-6	-7	-7	-7	-5	-4	-1	0	0	-3	-6	0	0
1.28459	0	0	0	2	-1	1	0	-1	-6	-5	-8	-9	-7	-5	-4	-4	-5	-5	-5	-4	-1	-2	-2	-3	-4	-4	-5	-4	-3	-6	-5	-1	-1	-7	-2	-3	-4	-5	-5	-4	-2	-1	0	1	0	-3	-5	0	1
1.29362	-1	0	-1	0	-2	-1	0	0	-4	-1	0	-9	-4	0	0	-6	-3	-2	-2	-5	-2	-2	-2	-5	-2	-1	-2	-1	0	-7	-5	0	0	-8	2	2	-1	0	1	0	0	0	0	0	0	-3	-6	0	0
1.30266	0	0	-2	1	-3	3	7	3	-3	0	0	-8	-4	-1	0	-8	-2	0	-1	-5	-5	-5	-5	-6	-5	-5	-7	-7	-9	-10	-10	-7	-5	-9	0	1	-1	-1	1	0	2	5	4	2	-1	-3	-6	1	4
1.3117	0	0	-3	0	-4	2	7	4	-2	0	0	-7	-4	-3	-3	-8	-1	2	2	-3	1	7	0	-7	0	3	-2	-2	-2	-7	-7	-3	-4	-10	-8	-10	-11	-13	-14	-13	-12	-13	-12	-12	-11	-10	-10	-10	-11
1.32074	0	2	-3	0	-4	2	7	6	0	3	-7	-6	-2	-3	-2	-6	0	6	6	-1	1	3	0	-8	0	0	-2	-4	-5	-7	-8	-10	-12	-13	-13	-13	-12	-11	-10	-9	-9	-10	-10	-11	-12	-13	-14	-15	-18
1.32978	-1	2	-4	0	-4	0	7	7	0	4	1	-3	-1	-4	-1	-5	-1	-2	-3	-4	-5	-5	-5	-8	-3	-2	-2	-1	-1	-4	-7	-2	-2	-6	-2	-1	0	-6	-3	-3	4	4	0	-3	-4	-3	-5	-4	-5
1.33882	-2	2	-5	0	-3	0	5	7	0	5	4	-2	0	-3	0	-4	0	4	3	0	-2	-6	-8	-12	-14	-13	-10	-7	-4	-4	-9	0	-1	-6	3	3	0	-8	-5	-4	-2	-4	-5	-7	-9	-10	-12	-14	-17
1.34786	-3	1	-6	-1	-3	-2	4	7	1	6	5	-1	0	-2	-1	-4	-6	-8	-9	-7	-4	-2	-3	-5	-1	0	0	0	-1	-4	-9	-4	-5	-5	-5	-5	-5	-10	-6	-6	-6	-8	-8	-8	-7	-6	-4	-3	-2
1.3569	-4	1	-6	-1	-2	-3	-6	-9	-11	-10	-11	-9	-8	-7	-5	-5	-6	-6	-7	-10	-12	-13	-11	-8	-6	-3	-1	0	1	-3	-9	0	-3	-3	4	3	3	-10	-6	-7	4	2	0	-5	-4	-3	-4	-1	0
1.36594	-4	0	-6	-2	-2	-4	-2	-4	-6	-8	-11	-12	-10	-9	-7	-6	-5	-4	-4	-5	-7	-8	-8	-6	-3	-1	0	1	3	-3	-8	-1	-4	-2	4	1	3	-10	-5	-8	4	2	-1	-4	-4	-4	-4	-4	-6
1.37498	-4	0	-6	-3	-2	-4	0	0	-2	-2	-3	-3	-4	-4	-5	-6	-5	-5	-5	-6	-7	-9	-10	-8	-6	-5	-2	0	1	-2	-7	0	-3	-1	4	0	4	-8	-4	-7	3	3	-1	-3	-3	-4	-3	3	3
1.38402	-3	0	-5	-3	-1	-2	-2	-1	-1	0	0	0	-1	-1	-1	-7	-2	0	0	0	-4	-2	-5	-5	-6	-5	-3	0	1	-2	-6	-1	-4	0	3	-2	4	-8	-3	-6	1	2	-3	-2	-3	-4	-3	3	6
1.39306	-2	0	-4	-3	-1	-1	-2	1	0	0	-1	-2	-4	-5	-7	-7	-7	-5	-5	-5	-5	-6	-7	-6	-4	-2	0	2	4	-1	-5	-1	-4	0	2	-4	4	-6	-2	-4	1	1	-4	-2	-3	-5	-3	2	5
1.4021	-5	-3	-4	-4	0	0	-3	3	1	5	5	1	4	2	-1	-5	-1	-1	-1	-1	-1	-2	-1	1	-1	4	4	3	7	-2	-4	-1	-4	0	0	-7	-3	-6	-5	-3	-1	0	-5	0	-2	-5	-2	1	1
1.41113	-2	-3	-3	-4	-4	-4	-4	-4	-4	-3	-3	-2	-2	-1	-1	-4	-1	1	2	3	2	-1	-1	1	-2	5	5	2	3	-2	-3	-1	-3	0	-1	-7	-1	-4	-2	-1	0	0	-6	0	-2	-6	-3	1	4
1.42017	0	0	-2	-4	0	0	-3	-5	-7	-8	-8	-6	-5	-4	-3	-2	-1	0	0	1	2	0	0	1	-3	3	2	1	1	-2	-3	-2	-4	0	-3	-5	-3	-4	-6	-7	-7	-7	-5	-2	-1	-5	-2	0	1
1.42921	1	2	-1	-3	0	-1	-2	-4	-4	-3	-1	-1	0	1	0	-1	0	1	1	1	1	1	0	1	-2	0	0	0	0	-2	-2	-3	-4	-4	-5	-4	-5	-5	-6	-6	-7	-9	-9	-8	-7	-6	-5	-4	-4
1.43825	0	3	0	-2	1	0	0	0	0	-1	-1	-1	0	1	1	0	0	1	4	4	4	3	0	1	-1	1	1	0	0	-3	-1	-2	-3	-3	-4	-5	-5	-5	-4	-4	-4	-5	-5	-5	-5	-6	-6	-7	-8
1.44729	0	3	0	-2	1	-1	0	-2	-5	-7	-9	-7	-5	-2	0	0	1	0	4	4	4	3	0	0	0	0	0	0	0	-4	-1	-3	-3	-1	-1	-1	-2	-3	-3	-3	-4	-6	-7	-8	-8	-7	-6	-4	-3
1.45633	0	3	1	-2	1	-2	1	0	0	-4	0	3	2	2	3	0	0	-2	6	6	6	5	0	0	1	0	0	-2	-3	-4	-4	-4	-4	-4	-4	-4	-4	-4	-4	-5	-5	-7	-8	-8	-9	-9	-9	-10	-9
1.46537	-1	4	1	-2	2	-4	1	-1	0	-7	0	4	11	5	4	0	0	-4	5	8	11	6	0	-1	1	2	3	-1	0	-4	0	-3	-4	-1	-1	-2	-3	-3	-3	-4	-4	-5	-5	-5	-5	-6	-4	-5	-5
1.47441	-1	4	1	-2	2	-3	1	-1	0	-6	0	3	2	1	1	0	0	-3	5	5	5	5	-1	-2	3	1	0	-3	0	-4	-1	-4	-4	-4	-5	-7	-7	-6	-5	-4	-5	-5	-6	-6	-7	-8	-10	-11	-12
1.48345	-3	3	1	-3	2	-2	1	0	0	-4	0	-1	-2	-2	-3	-3	-3	-3	-2	-1	0	0	-2	-3	1	0	0	-3	-1	-3	0	-4	-4	-1	-1	0	2	4	-3	2	6	1	-2	0	-3	-6	-4	0	-5
1.49249	-4	0	0	-5	1	-1	1	-1	0	-4	-1	2	1	1	0	0	-2	-2	-3	-1	0	0	-3	-3	1	-1	-2	-5	-1	-2	-3	-5	-5	0	1	2	6	4	-3	2	7	2	-1	0	-3	-5	-3	0	-6
1.50153	-4	-1	-1	-5	-1	-1	-1	-1	-1	-4	-2	0	0	0	0	-1	-2	-2	-3	-3	-4	-4	-3	-3	-2	-2	-3	-7	-2	-2	-3	-5	-5	-3	-1	0	1	3	-2	3	8	3	-1	0	-3	-5	-3	-1	-6
1.51057	-3	2	1	-5	1	0	1	-1	0	-3	-2	-1	-1	-2	-3	-4	-5	-5	-5	-4	-3	-3	-3	-2	-1	-3	-4	-7	0	0	-1	-4	-4	-2	-2	-3	-4	-5	-6	-5	-5	-3	-2	-1	-3	-4	-2	0	-6
1.51961	-4	1	1	-6	1	0	0	0	0	-2	-3	-2	-3	-3	-3	-3	-4	-4	-4	-4	-3	-3	-3	-2	-1	-5	-5	-7	0	0	-1	-5	-5	0	0	0	0	0	-1	0	0	-1	-1	-1	-2	-3	-3	-3	-5
1.52864	-8	-8	-8	-8	-6	-6	-5	-4	-3	-2	-4	-1	0	0	0	-1	-2	-3	-5	-6	-7	-6	-4	-2	0	-6	-4	-5	3	0	-1	-5	-4	3	3	0	5	5	-1	2	9	5	1	6	-1	-4	0	-1	-5
1.53768	-5	0	-1	-5	-2	-2	-2	-2	0	-1	-5	-3	1	4	1	0	5	4	3	0	1	-4	-2	-2	-2	-6	-3	-2	2	1	-1	-5	-3	1	1	-1	3	6	0	1	8	4	1	7	-1	-3	0	-1	-5
1.54672	-5	-1	-2	-4	-1	-1	-1	-1	-2	-2	-5	-5	-6	-6	-4	-2	-1	0	0	0	1	-6	-1	-2	-5	-7	-5	-3	-1	-1	-1	-5	-2	1	1	-3	2	3	0	1	7	3	2	8	0	-3	1	0	-4
1.55576	-9	-8	-7	-5	-3	-2	0	-1	0	0	-5	-5	-3	-4	-6	-7	-8	-7	-6	-4	-3	-6	-2	0	0	-6	0	0	5	2	-1	-5	-1	7	7	-5	3	5	0	1	5	3	3	9	0	-3	2	0	-4
1.5648	-9	-10	-11	-10	-8	-6	-5	-3	-2	-2	-4	-5	-2	-2	-3	-5	-5	-6	-8	-8	-7	-6	-6	-4	-3	-5	-1	0	1	1	-2	-6	-1	6	7	-8	2	5	1	1	4	2	3	11	0	-3	3	0	-4
1.57384	-3	-1	0	-1	-4	0	2	-1	2	2	-3	-4	0	0	-3	1	0	-2	-5	-6	-7	-5	-5	-3	-2	-5	-2	-2	-2	-4	-2	-7	-2	-2	-2	-10	0	0	1	0	2	1	2	5	0	-3	4	0	-4
1.58288	-1	2	3	0	-2	2	4	0	3	3	-2	-3	-1	-1	-4	1	2	0	0	-2	-3	-2	0	0	1	-4	2	3	4	3	-2	-8	0	0	0	-10	-2	-3	-4	-5	-8	-9	-10	-10	-10	-7	-6	-4	-4
1.59192	-4	-3	-3	-1	-1	2	4	-1	2	2	-1	-2	-2	-3	-6	1	2	0	-2	-3	-3	-3	-3	-2	-1	-4	0	1	0	0	-3	-9	-2	-2	-3	-10	-4	-5	-5	-4	-5	-4	-4	-4	-4	-4	-5	-5	-5
1.60096	-2	-4	-6	-8	-8	-7	-5	-3	-2	0	0	-1	-2	-4	-6	1	0	0	-1	-3	-3	-5	-5	-3	-1	-4	2	2	4	3	-3	-8	0	-2	-4	-8	-5	-4	-1	0	-2	0	1	1	0	-3	3	1	-3
1.61	1	0	5	3	2	2	0	0	0	-1	-1	-1	-2	-6	-4	1	2	0	-1	-3	-1	0	0	0	0	-4	1	1	0	0	-3	-7	-2	-3	-4	-7	-5	-4	-4	-6	-6	-6	-5	-4	-4	-3	0	0	-4
1.61904	2	0	5	4	4	4	3	0	2	1	0	-1	-3	-7	-3	0	0	-1	-1	-2	0	0	0	-1	-2	-3	-3	-4	-6	-5	-4	-5	-1	-1	-1	-5	-7	-2	-3	-4	-5	-5	-5	-5	-6	-7	-7	-7	-7
1.62808	-1	-1	-1	-1	0	0	0	0	1	1	0	-2	-3	-6	-2	1	2	-2	-2	-2	0	1	2	2	-2	-3	5	0	2	0	-2	-3	-5	-8	-8	-9	-9	-7	-6	-6	-5	-5	-4	-4	-6	-6	-6	-7	-7
1.63712	4	-2	3	3	3	3	3	1	1	0	0	-3	-4	-5	-2	-3	-4	-4	-3	-2	0	0	1	2	-3	-2	2	0	0	0	-2	-1	-1	-1	-1	-4	-7	-4	-7	-6	-6	-6	-5	-4	-4	-3	-2	-1	-4
1.64615	3	-3	3	4	3	1	0	0	0	0	0	-5	-4	-4	0	0	0	0	-2	-2	0	0	0	0	-3	-2	1	0	0	0	0	0	0	2	2	-4	-5	0	-6	-6	-5	0	-2	1	0	0	1	2	-4
1.65519	3	-3	2	4	4	2	1	0	-1	0	-1	-7	-4	-5	-1	-1	-2	-2	-3	-4	-4	-5	-4	-4	-4	-4	-4	-4	-5	-5	-5	-5	-4	-5	-4	-5	-3	-3	-4	-7	-4	-1	-2	0	0	0	1	2	-5
1.66423	3	-1	1	4	6	4	2	0	-3	-1	-1	-5	-4	-5	-1	1	0	0	-2	-3	-3	-3	-4	-5	-6	-6	-7	-9	-10	-9	-8	-7	-6	-5	-3	-6	-3	-3	-3	-6	-6	-7	-9	-9	-8	-6	-4	-2	-5
1.67327	2	-1	0	1	1	0	-1	-3	-5	-6	-6	-7	-6	-6	-6	-6	-6	-6	-6	-4	-3	-2	0	0	1	0	1	0	-4	-2	-3	-3	-2	-1	0	-8	-1	6	0	-5	-2	0	-4	-1	-2	-2	-1	0	-5
1.68231	2	0	0	0	-1	-3	-5	-6	-5	-4	-3	-3	-4	-7	-2	2	1	2	-3	-5	-5	-4	1	5	1	0	2	1	-5	0	-2	-2	-3	-3	-2	-10	-1	-1	-1	-3	-4	-5	-6	-7	-7	-6	-5	-3	-6
1.69135	-10	-9	-8	-6	-4	-1	0	3	-4	-2	-3	-2	-3	-8	-3	1	2	2	-3	-5	-5	-5	0	0	0	1	2	2	-5	0	0	0	-1	-3	-4	-12	-6	-6	-6	-6	-5	-3	-4	-2	-1	0	1	1	-6
1.70039	-1	0	-3	0	0	2	3	4	-2	-2	-3	0	-2	-8	-4	1	2	3	-4	-5	-4	-7	0	7	5	2	10	4	-6	1	5	7	6	3	-5	-11	0	-1	-3	-6	-7	-8	-10	-11	-12	-12	-11	-10	-9
1.70943	-1	0	-3	1	1	1	0	-1	-2	-3	-4	-1	-2	-9	-5	0	1	2	-5	-5	-4	-9	-2	6	5	2	9	4	-6	1	6	7	5	3	-8	-9	0	0	0	0	0	1	-3	0	0	0	0	0	-5
1.71847	-9	-9	-10	-10	-9	-7	-4	-2	0	-3	-3	0	-1	-8	-6	0	2	2	-6	-4	-3	-8	-3	3	2	1	0	-1	-6	-3	-4	-5	-5	-5	-10	-6	-1	0	0	0	1	2	-2	0	2	2	2	0	-5
1.72751	-6	0	-3	1	2	2	4	4	0	-4	-3	0	-2	-9	-7	-2	1	1	-8	-3	-3	-7	-4	-4	-3	-3	-3	-5	-6	-7	-8	-7	-4	-2	-11	-3	-1	6	7	2	5	2	-2	0	4	3	2	0	-5
1.73655	-8	-2	-2	-2	-2	-3	-3	-3	-3	-4	-5	-4	-4	-9	-6	-3	1	0	-10	-3	-1	-7	-4	3	3	2	0	-1	-6	-4	-3	-1	0	0	-10	-2	-2	12	11	2	5	1	-3	0	4	4	2	0	-5
1.74559	-7	-3	-3	-4	-4	-4	-3	-4	-4	-3	-4	-3	-2	-9	-5	-4	0	0	-11	-2	0	-5	-4	-1	-1	-1	-2	-2	-6	-2	-2	-3	-3	-3	-7	-2	-3	0	0	1	3	0	-3	0	4	4	2	-1	-5
1.75463	-6	-5	-1	0	0	2	4	0	0	-2	-1	0	-3	-10	-4	-4	1	0	-12	-1	0	-4	-3	-3	-3	0	0	-1	-5	-1	3	4	1	-4	-5	-5	-6	-6	-5	-3	-1	0	-3	0	0	0	0	-1	-5
1.76366	-2	-5	0	0	3	5	8	-1	0	0	0	0	-2	-10	-3	-4	1	0	-12	0	1	-3	-4	-10	-4	0	1	-2	-5	-3	2	1	0	-6	-5	-7	-6	-4	-2	-1	0	0	-4	0	-1	-1	-2	-3	-5
1.7727	-2	-6	-5	-8	-8	-5	-1	-3	0	0	1	0	-3	-10	-2	-3	1	0	-12	0	0	-3	-3	-6	0	0	2	-1	-6	-4	1	2	2	-7	-2	-2	-5	-4	-6	-6	-6	-6	-8	-8	-9	-10	-11	-9	-8
1.78174	1	-5	-3	-5	-7	-6	-4	-3	-4	-4	-5	-6	-6	-9	-4	-4	-2	-1	-11	0	1	0	0	-7	-1	0	1	0	-5	-4	0	0	0	-6	-1	-1	-4	-1	-2	-2	-2	-3	-4	-1	-1	0	0	0	-4
1.79078	5	-3	1	1	-1	-4	-4	-3	-3	-3	-3	-3	-4	-7	-1	-1	0	0	-10	0	1	0	0	-5	-2	0	0	0	-5	-5	-2	-2	-1	-6	-1	0	-5	0	0	1	2	-2	-5	0	3	4	2	1	-4
1.79982	3	-1	0	0	-1	-2	-3	-6	-7	-6	-5	-4	-6	-5	0	1	3	0	-10	-1	3	0	0	-1	-2	-1	0	-2	-5	-5	-7	-8	-9	-7	-6	-5	-5	-3	-2	-2	-1	-2	-6	0	0	0	0	1	-3
1.80886	3	0	0	1	3	4	4	2	-2	-2	-5	-8	-7	-5	-1	-1	1	0	-9	-3	2	0	0	0	0	-3	0	0	-6	-4	0	-1	-2	-5	-4	-4	-5	-4	-5	-4	-4	-5	-7	-5	-5	-5	-5	-5	-5
1.8179	1	2	0	2	3	2	3	1	0	-1	-3	-4	-7	-5	-4	-4	-3	-2	-8	-4	0	0	0	3	0	-4	0	0	-6	-4	3	5	-2	-5	-6	-2	-6	-9	-9	-6	-4	-4	-8	-3	-3	-5	-6	-9	-11
1.82694	4	3	0	1	0	0	0	-2	-2	-2	-2	-2	-6	-1	-1	-1	0	0	-6	-5	0	0	1	4	2	-5	-1	1	-6	-2	3	4	-3	-6	-8	-3	-6	-7	-5	0	0	-1	-8	0	7	5	2	1	-2
1.83598	1	1	0	1	0	0	0	0	-1	-1	-1	-1	-4	-1	-2	-3	-4	-4	-5	-6	-5	-4	-2	-1	0	-7	-1	0	-6	-2	-1	-2	-3	-6	-8	-3	-6	-5	-1	0	0	-1	-6	1	4	2	0	0	-2
1.84502	-11	-10	-8	-8	-7	-7	-7	-7	-8	-8	-9	-10	-11	-12	-12	-10	-8	-5	-3	-4	0	1	1	6	2	-7	-2	1	-6	-1	1	3	-3	-7	-8	-6	-6	-4	0	1	0	0	-5	3	4	5	1	2	-1
1.85406	-3	-2	-2	-1	-1	-3	-3	-4	-6	-8	-10	-10	-7	-5	-1	0	2	3	-1	-3	0	2	1	8	2	-5	-1	0	-6	-3	-5	-5	-5	-6	-5	-6	-6	-2	-1	0	0	0	-3	0	0	-1	-1	0	-1
1.8631	0	-1	-2	-2	-2	-3	-2	-1	-1	0	1	-4	0	2	1	1	1	3	0	-1	-1	2	0	5	0	-5	-1	0	-7	-2	-2	0	-5	-4	-3	-5	-6	-2	-1	-3	-3	-5	-5	-5	-5	-4	-3	-3	-2
1.87214	2	2	-4	2	1	-4	-3	-2	-3	-3	-2	-6	0	0	0	0	0	1	0	-2	-5	-5	-2	1	0	-3	0	0	-7	-2	-4	0	-6	-1	-1	-4	-6	-7	-9	-8	-7	-7	-6	-6	-6	-6	-7	-8	-9
1.88117	5	3	-4	3	5	-3	-3	0	2	3	6	-6	1	0	1	0	-3	0	0	-1	-5	-1	-1	0	-1	-2	0	0	-7	-2	-6	0	-7	-1	-3	-5	-6	-8	-8	-8	-7	-8	-7	-6	-5	-4	-3	-3	-2
1.89021	-4	-3	-4	0	1	-3	-4	-2	0	2	3	-5	1	0	1	0	-4	0	1	0	-4	-2	-3	-5	-6	-8	-10	-11	-11	-10	-8	-6	-7	-3	-3	-3	-6	-4	-4	-4	-3	-2	0	1	3	5	-6	-1	0
1.89925	-5	0	-4	2	4	-3	-5	-3	-1	1	5	-4	1	-1	0	0	-6	0	2	0	-5	2	-2	-2	-4	-6	-10	-13	-15	-18	-22	-25	-23	-19	-15	-12	-8	-6	-3	0	0	0	0	0	-2	-5	-8	-13	-16
1.90829	7	3	-4	-3	-2	-2	-4	-4	-2	-5	-10	-17	-25	-35	-44	-54	-64	-73	-83	-92	-85	-75	-64	-49	-33	-14	5	4	-2	0	-3	-1	-2	9	1	-5	-7	-6	0	2	-1	0	4	16	31	11	-7	-6	0
1.91733	-9	-30	-51	-71	-86	-98	-107	-110	-111	-109	-109	-109	-110	-109	-107	-103	-98	-92	-81	-66	-50	-30	-9	-6	-5	1	7	5	0	0	-2	0	0	12	2	-6	-7	-7	-1	1	-2	0	4	17	31	10	-4	-7	0
1.92637	-17	-28	-39	-52	-65	-75	-81	-79	-72	-64	-57	-50	-44	-37	-30	-24	-18	-10	-2	0	-3	6	-2	-5	-6	1	7	5	0	-1	0	1	1	14	1	-7	-6	-6	-1	0	-2	0	5	17	30	8	-1	-4	0
1.93541	2	0	-3	-1	-3	-6	-9	-14	-18	-20	-16	-13	-9	-7	-5	-2	0	-3	-1	-1	-3	5	-1	-3	-6	1	3	3	1	-1	0	2	3	4	0	-8	-6	-5	-3	-1	-3	-1	2	0	-2	-5	-8	-10	-12
1.94445	3	0	-4	1	1	-6	-8	-3	-2	0	-1	-2	-6	-5	-6	-6	-7	-6	-5	-4	-3	0	-2	-2	-6	0	5	6	1	-2	0	5	6	14	-1	-7	-5	-3	-3	-2	-3	-2	2	1	0	-1	-1	-3	-5
1.95349	0	-1	-4	0	-1	-8	-9	-4	-2	0	0	0	-8	0	-2	-4	-6	-9	-9	-5	-1	1	-1	0	-5	0	4	7	2	-2	1	8	8	15	-3	-5	-3	-2	-2	-4	-4	-3	4	6	5	3	2	1	0
1.96253	-4	-4	-4	-2	-2	-9	-9	-4	-2	-2	-3	-4	-5	-6	-6	-4	-3	0	-10	-5	-1	3	-2	-1	-5	-1	3	7	3	-3	1	7	6	5	-4	-3	-1	-1	-1	-5	-4	-5	-2	-1	0	0	0	1	1
1.97157	1	-3	-4	-1	-3	-11	-10	-5	-4	-4	-3	-2	-3	0	0	0	0	0	-12	-4	0	0	-2	-2	-3	-2	-3	-4	-4	-4	-2	0	1	3	-7	-2	-1	-1	-1	-7	-5	-7	2	6	3	1	1	1	1
1.98061	1	-4	-4	-1	-4	-11	-10	-5	-1	4	2	0	0	0	0	0	-1	-2	-11	-5	-4	-5	-5	-5	-5	-6	-6	-5	-3	-5	-1	0	0	1	-8	-2	0	-1	-1	-7	-5	-8	1	6	4	0	0	-1	-3
1.98965	1	-4	-3	-2	-4	-10	-11	-6	0	2	1	1	1	1	1	1	2	1	-10	-2	-1	-3	-4	-5	-5	-4	-3	-3	-2	-5	-2	-1	-1	-1	-8	0	0	-1	-1	-7	-5	-8	-4	-6	-7	-7	-6	-5	-4
1.99868	1	-4	-2	-1	-3	-9	-10	-5	0	3	3	2	1	1	1	0	1	1	-8	0	0	-2	-4	-4	-4	-3	-2	0	0	-6	0	0	0	0	-8	-2	-2	-3	-3	-6	-4	-7	-3	-2	-1	0	0	1	1
2.00772	-2	-4	-1	-2	-4	-8	-10	-5	0	0	0	-1	-1	-2	-2	-3	-3	-4	-7	-4	-3	-3	-5	-3	0	-1	-2	4	3	-7	0	6	2	1	-6	1	-1	-3	-5	-5	-4	-6	0	3	3	3	0	6	5
2.01676	2	-3	0	-1	-3	-6	-8	-5	0	0	0	0	0	0	0	-1	-1	-2	-4	-4	-3	-2	-5	-1	1	0	-2	4	4	-7	-1	3	0	1	-5	1	0	-2	-3	-5	-3	-5	-2	-2	-1	-1	-1	0	0
2.0258	-2	-3	-4	-3	-3	-5	-7	-6	0	0	0	0	-1	-2	-3	-4	-5	-5	-6	-6	-7	-7	-7	-8	-7	-6	-5	-3	-2	-7	-3	0	-3	2	-5	2	1	-4	-4	-5	-3	-4	0	0	-2	-5	-7	-6	-4
2.03484	-3	-4	-5	-4	-4	-4	-5	-6	-2	-3	-3	-4	-5	-5	-5	-4	-4	-3	-3	-2	-2	-4	-4	-4	-4	-4	-4	-1	0	-7	-5	-1	-4	5	-5	2	1	-6	-5	-4	-3	-3	1	-1	3	1	-1	0	2
2.04388	-6	-7	-8	-8	-8	-8	-9	-9	-8	-7	-6	-5	-3	-2	-1	0	0	0	0	0	0	-4	-3	0	0	-2	-4	-1	0	-6	-6	-4	-1	7	-5	2	1	-7	-5	-3	-3	-2	1	-2	-2	-4	-5	-4	-2
2.05292	-4	-4	-5	-4	-3	-3	-2	-5	-1	0	0	1	2	2	0	0	2	1	1	0	0	-3	-2	-3	-5	-6	-7	-7	-5	-5	-6	-5	1	2	-5	2	0	-8	-5	-2	-2	-3	-3	-3	-1	-1	-1	0	-2
2.06196	-4	-3	-3	-6	-1	-1	-2	-4	0	0	1	1	0	0	0	-1	-2	-3	-4	-5	-7	-8	-9	-9	-10	-11	-11	-10	-8	-6	-5	-5	0	0	-6	1	0	-10	-4	-1	-2	0	3	-2	-1	2	3	0	2
2.071	0	-2	1	-6	-1	0	-1	-3	-1	3	3	2	3	2	1	0	-1	-2	-3	-4	-6	-6	-6	-7	-6	-6	-5	-4	-4	-3	-4	-3	-2	-2	-7	-1	0	-11	-3	0	-1	0	3	-2	0	0	5	0	1
2.08004	-1	-4	0	-6	-2	0	-2	-3	-3	0	0	0	0	0	0	0	0	-1	-2	-3	-4	-4	-5	-6	-6	-6	-5	-5	-4	-3	-3	-1	1	3	-8	0	0	-10	-2	1	-1	0	3	0	0	0	1	0	0
2.08908	-5	-4	-2	-4	-2	-1	-1	-2	-5	-2	-3	-3	-3	-5	-6	-7	-9	-7	-5	-3	-2	0	-2	4	6	-5	-5	2	4	-2	-3	0	13	11	-9	0	-1	-11	-3	-3	-3	-1	0	-1	1	-1	2	2	0
2.09812	-8	-9	-9	-7	-6	-5	-4	-3	-6	-1	-1	-1	0	-2	0	0	-1	-2	-2	-2	-2	0	-2	2	5	-4	-5	1	4	-1	-2	0	7	4	-8	-1	-2	-10	-3	2	-1	-2	1	0	4	-3	8	3	1
2.10716	-3	-5	-1	-2	-3	0	-1	-1	-8	-1	-3	-4	-4	-4	-5	-5	-4	-3	-3	-2	-1	0	-2	0	0	-3	-5	0	0	-1	-2	-3	-5	-7	-8	-7	-5	-9	-3	0	0	-2	0	0	6	-4	7	4	2
2.11619	-6	-5	-3	-2	-3	0	-1	0	-7	-2	1	1	1	-3	1	1	1	2	3	3	0	2	-1	3	2	-2	-5	0	0	-1	-1	-3	-4	-6	-7	-8	-9	-10	-10	-10	-10	-9	-9	-9	-9	-10	-11	-11	-10
2.12523	3	-5	3	0	-4	-3	-5	-7	-9	-9	-10	-8	-6	-5	-3	-1	0	0	1	2	0	2	0	1	2	-1	-6	-1	1	0	-1	0	0	0	-1	-2	-8	-6	-4	1	0	-3	0	0	5	-4	7	5	4
2.13427	1	-5	-1	-3	-5	-7	-8	-9	-9	-8	-9	-9	-8	-8	-7	-6	-4	-3	-1	0	0	2	0	0	2	0	-6	-3	2	0	0	1	4	4	0	-2	-10	-5	-5	0	-1	-4	0	0	4	-3	7	5	5
2.14331	-13	-10	-8	-6	-5	-2	-2	0	-4	-8	-2	0	-2	-3	0	0	0	0	0	-1	-1	-2	-3	-4	-4	-5	-7	-5	-5	-6	-5	-4	-4	-4	-3	-3	-9	-4	-6	-6	-6	-6	-6	-5	-5	-5	-5	-5	-5
2.15235	-2	-7	0	1	-5	0	-2	0	-3	-9	-3	0	-4	-4	7	5	2	0	-1	-3	-6	-8	-10	-10	-8	-7	-7	-6	-4	-5	-4	-4	-4	-4	-4	-4	-6	-3	-7	-3	-2	-4	0	-3	0	-1	0	0	-1
2.16139	2	-7	2	0	-4	0	-1	0	-2	-8	-4	0	-5	-4	0	-2	-3	-6	-10	-14	-11	-7	-4	-2	0	0	-5	-5	1	1	0	1	5	2	5	1	-2	0	-7	0	-3	-3	-1	-3	0	0	-1	-2	-2
2.17043	3	-6	2	1	-3	0	0	0	0	-7	-6	-7	-9	-11	-11	-11	-9	-7	-5	-2	0	0	2	-3	3	1	-3	-4	0	1	0	1	3	2	4	2	0	1	-8	0	-4	-3	-4	-5	-4	-4	-4	-3	-2
2.17947	-1	-7	1	1	-2	0	0	0	0	-6	-8	0	-6	-7	5	5	3	-1	0	3	0	0	3	-2	1	0	-2	-3	-5	-6	-7	-8	-7	-8	-9	-10	-9	-8	-8	-7	-6	-5	-4	-7	-4	-4	-3	-1	0
2.18851	-2	-7	-2	-3	-4	-4	-3	-2	0	-4	-8	0	-4	-8	7	11	2	-2	-1	2	-1	-2	3	-1	3	1	0	-2	-3	-4	-5	-6	-6	-6	-6	-5	-4	-4	-8	-3	-7	-2	-2	-7	-4	-2	-1	-1	0
2.19755	1	-7	0	-2	-4	-7	-8	-5	-3	-2	-6	0	-2	-7	7	7	2	-3	-2	1	-1	-3	3	0	4	4	0	-1	-2	0	-1	-2	-3	-5	-6	-7	-6	-5	-7	-4	-9	-2	-2	-6	-4	-3	-4	-3	-3
2.20659	0	-7	0	0	0	-1	-1	0	0	0	-4	1	-1	-6	0	-2	-4	-7	-9	-9	-7	-5	-3	-2	-1	0	0	0	-3	0	0	-2	-3	1	6	6	6	6	-5	-4	-9	-3	0	-4	-1	-1	-1	-1	-1
2.21563	0	-7	0	-1	-1	-2	-3	-3	-5	-5	-6	-6	-6	-5	-2	0	1	-5	-3	0	-3	-2	2	0	0	-2	-5	-1	-4	0	0	-3	-4	1	5	6	9	6	-4	-6	-7	-3	0	-1	0	-1	-2	-2	-3
2.22467	-4	-8	-5	-6	-7	-7	-6	-4	-2	0	0	2	1	-3	3	4	0	-5	-3	0	-3	-1	2	0	6	6	2	0	-4	0	0	-5	-4	0	4	7	10	6	-1	-3	-5	-3	0	0	6	4	1	-1	0
2.2337	-8	-8	-5	-3	0	0	1	-1	0	0	0	0	0	-1	0	1	0	-4	-2	0	-2	0	1	0	0	0	-1	-1	-3	-2	-1	-5	-3	0	3	6	6	6	-1	0	-4	-5	0	0	-2	-5	-8	-10	-11
2.24274	-1	-7	0	-2	2	3	2	-2	-2	0	0	3	3	0	5	4	0	-4	-2	-2	-2	1	1	0	0	-1	-4	-5	-8	-10	-11	-12	-13	-11	-11	-10	-10	-10	-11	-11	-11	-12	-12	-12	-12	-13	-13	-13	-12
2.25178	-1	-6	0	-1	3	5	4	-2	-2	0	1	2	2	0	2	0	-1	-4	-2	-3	0	0	0	0	-1	-3	-5	-5	-6	-5	-4	-7	-3	-1	0	0	-2	-3	-5	-6	-8	-9	-11	-12	-13	-13	-13	-12	-12
2.26082	-1	-5	0	-3	-6	-9	-5	-3	-2	0	2	3	5	1	2	0	-1	-3	-2	-4	0	-3	-4	-7	-9	-10	-13	-14	-16	-14	-12	-11	-9	-7	-7	-6	-6	-5	-6	-6	-6	-6	-6	-6	-7	-8	-8	-9	-9
2.26986	-22	-22	-21	-21	-18	-15	-13	-10	-7	-3	0	2	5	1	0	-4	-2	-2	-2	-5	1	1	0	-3	-4	-5	-8	-9	-8	-7	-6	-6	-4	-2	-4	1	1	2	1	1	1	0	-1	3	4	4	-6	0	0
2.2789	-17	-14	-10	-7	-2	0	2	-2	0	-3	0	1	4	0	-2	-7	-3	-3	-4	-8	-1	-1	-2	-5	-2	0	0	0	2	-3	-8	-6	-4	-3	-7	-1	3	6	4	9	1	0	0	3	11	6	-7	0	0
2.28794	-6	-9	-8	-7	-3	-1	1	-1	2	-5	0	0	4	0	-5	-4	-3	-3	-5	-9	2	1	-3	-5	0	2	0	1	1	-1	-5	-6	-5	-4	-7	-2	1	0	-2	-2	-5	-7	-10	-13	-14	-13	-10	-8	-5
2.29698	0	-1	0	-1	-1	-2	-2	-3	-4	-6	-4	-4	-4	-3	-7	-3	-3	-3	-6	-8	0	0	-3	-3	0	2	0	0	0	-1	-2	-5	-6	-4	-6	-7	-8	-6	-6	-4	-2	-1	0	1	1	1	-5	2	1
2.30602	-5	-7	-9	-10	-7	-5	-3	-2	-1	-5	-3	0	2	0	-6	0	-2	-3	-7	-7	2	1	-1	-1	-2	10	0	4	4	1	0	-5	-7	-6	-8	-11	-9	-8	-7	-6	-5	-4	-3	-3	-3	-4	-4	-5	-6
2.31506	-6	-6	-4	-3	-2	-2	-2	-2	-3	-4	-6	-6	-7	-7	-7	-5	-4	-4	-9	-8	1	0	0	0	-4	5	0	2	0	-2	-5	-8	-10	-8	-4	-2	1	4	3	8	2	8	3	3	8	3	-3	1	-1
2.3241	-5	-4	-3	-2	0	0	0	0	1	-2	-7	-2	1	0	-4	0	-3	-5	-10	-7	-6	-8	-9	-10	-10	-10	-10	-10	-10	-10	-10	-8	-7	-4	0	0	5	7	2	7	3	10	4	3	0	-3	-6	-10	-11
2.33314	0	0	-1	-2	1	1	1	-2	4	-1	-8	-2	1	-1	-2	0	-3	-6	-11	-8	-7	-10	-12	-11	-9	-6	-4	-2	-1	0	0	-4	-7	-3	0	0	1	1	1	4	4	5	4	3	0	-1	-2	-1	0
2.34218	0	0	-1	-1	1	1	0	-3	1	0	-7	-4	-6	-8	-10	-11	-10	-9	-11	-9	-5	-5	-3	0	-4	3	-2	0	4	8	7	-3	-6	-3	-3	-7	-9	-8	-4	-2	0	0	0	-2	-6	-7	-3	1	7
2.35121	-8	-8	-6	-5	-4	-3	-2	-4	-3	-4	-5	-4	-3	-3	-3	0	-4	-9	-10	-9	-2	0	2	3	-4	2	-3	0	3	5	3	-2	-6	-2	0	1	5	5	0	4	4	4	4	2	4	0	1	11	8
2.36025	-7	-10	-10	-11	-10	-9	-6	-5	-2	1	-3	0	3	-3	-2	2	-3	-7	-8	-9	-4	-6	-5	-3	-3	0	-4	0	3	6	5	-2	-6	-1	-4	-6	-9	-12	-13	-11	-9	-4	0	1	2	-1	2	11	9
2.36929	-14	-15	-14	-13	-10	-9	-6	-6	-1	0	0	0	4	-4	-3	1	-3	-5	-6	-9	-6	-6	-5	-3	-2	-1	-6	0	2	6	6	-2	-6	0	0	-1	-3	-6	-8	-8	-9	-7	-7	-6	-5	-4	-4	-4	-6
2.37833	-1	-2	-3	-5	-6	-6	-4	-5	-3	-3	-2	-3	-3	-4	-5	-6	-7	-6	-5	-8	-7	-1	0	1	-1	-2	-7	0	2	1	1	-2	-5	-2	-2	-3	-3	-3	-4	-5	-8	-8	-9	-11	-11	-12	-12	-12	-12
2.38737	0	2	0	0	1	0	-6	-3	-4	-4	-4	-4	-5	-5	-5	-4	-3	-2	-3	-7	-8	1	2	2	0	-3	-8	1	0	0	0	-3	-5	-1	-1	-1	0	0	-2	0	-1	0	0	0	-3	-7	-1	-2	-2
2.39641	0	2	0	0	1	1	-5	0	3	4	1	1	4	-3	-4	-1	-3	-1	-4	-6	-7	-8	-9	-8	-8	-7	-6	-7	-7	-7	-8	-8	-8	-8	-9	-8	-8	-8	-7	-6	-6	-3	-2	-1	-4	-8	1	3	4
2.40545	-6	-7	-7	-6	-6	-5	-4	-3	-2	-2	-1	-1	-1	-3	-4	-4	-6	-8	-10	-11	-10	-8	-5	-2	-1	-1	-4	5	6	6	5	-4	-4	1	0	0	0	-1	0	5	5	6	1	0	-5	-9	3	12	7
2.41449	-8	-8	-6	-5	-5	-4	-4	-4	-4	-5	-5	-6	-6	-7	-8	-9	-11	-13	-15	-16	-14	-11	-8	-5	-1	0	-3	7	6	6	1	-7	-5	0	-1	-3	-3	-4	-1	8	7	6	0	-1	-5	-8	1	3	3
2.42353	-8	-7	-4	-3	-2	-2	-4	-2	-2	-1	-1	0	0	-3	-2	-8	-5	0	-1	-3	-6	-8	-7	-4	-1	0	-1	7	7	5	0	-8	-5	0	-3	-6	-5	-5	-1	-1	-1	-1	0	-1	-4	-7	0	7	3
2.43257	0	0	0	-1	0	-1	-3	2	1	-2	-2	-3	-4	-5	-5	-6	-5	-3	-3	-3	-5	0	1	2	0	1	0	1	0	0	-1	-9	-5	-5	-6	-9	-7	-7	-8	-8	-8	-6	-3	-2	-2	-6	-1	5	2
2.44161	-12	-12	-14	-13	-10	-7	-3	-1	0	-3	-1	1	4	-4	1	-3	-5	0	0	-2	-5	2	1	0	-2	-4	-7	-10	-13	-14	-12	-9	-6	-4	-7	-9	-9	-8	0	1	1	1	0	-2	-1	-5	-3	2	3
2.45065	-4	-2	0	-2	-1	-4	-4	3	4	-5	-2	0	3	-5	1	0	-5	0	1	-1	-5	3	1	-1	-4	-8	-11	-11	-7	-3	0	-5	-6	-3	-9	-7	-9	-9	0	0	-2	-2	-1	-2	0	-4	-6	1	1
2.45969	0	0	0	-2	-1	-4	-2	-1	-1	-5	-4	-1	0	-6	2	1	-4	0	1	-1	-4	3	8	6	-2	0	0	2	3	4	4	-2	-6	-4	-9	-9	-13	-13	-9	-5	-3	-2	-1	-1	0	-3	-8	-3	-4
2.46872	-15	-14	-14	-14	-13	-13	-12	-10	-9	-7	-6	-3	-1	-7	3	3	-4	-1	1	0	-3	3	11	6	-2	0	-3	-9	-11	-7	-3	0	-6	-6	-7	-1	-8	-8	0	-2	-6	-11	-15	-16	-12	-9	-9	-5	-3
2.47776	-4	-4	-4	-4	-5	-5	-5	-4	-4	-4	-6	-4	-3	-6	-2	-2	-2	-1	0	1	-1	3	9	7	-2	-1	0	0	3	4	8	1	-4	-6	-5	1	-5	-6	1	6	-2	0	-3	-2	0	-2	-8	3	9
2.4868	-4	-1	0	-2	-3	-2	0	0	-1	-3	-7	-9	-11	-14	-16	-15	-11	-8	-5	-2	0	2	4	6	-1	-3	-2	-1	1	3	9	3	-2	-6	-3	3	-3	-5	0	-4	-8	-14	-15	-10	-4	-1	-6	5	14
2.49584	2	-1	-1	-2	-4	0	0	4	3	0	-5	-8	-8	-6	-3	0	-1	-5	1	3	1	3	10	5	-1	-4	-5	-2	-2	-5	-7	-9	-10	-12	-13	-13	-13	-12	-11	-10	-8	-7	-5	-3	-2	-1	-4	0	1
2.50488	1	-2	-2	-3	-6	0	1	3	4	0	-4	-4	-5	-6	-7	-7	-5	-5	-1	1	1	2	5	4	0	-4	-8	-1	0	2	1	0	-1	-3	-5	-8	-11	-12	-9	-7	-5	0	2	0	2	0	-3	4	3
2.51392	0	-5	-4	-4	-8	1	2	2	5	1	-3	-1	-1	0	0	0	-1	-2	-1	-2	-3	-4	-4	-2	0	-3	-7	0	0	3	8	6	1	-2	-1	-5	-8	-8	-4	-2	-4	3	4	0	1	0	-1	2	0
2.52296	0	-6	-4	-5	-7	1	2	1	3	1	-3	-1	-1	0	-2	5	-1	0	2	4	2	0	-3	-6	-7	-5	-5	0	0	2	3	3	2	-1	0	-1	-4	-6	-6	-7	-5	-4	-3	-2	-1	-1	0	-1	-1
2.532	-2	-6	-5	-5	-6	0	-2	-5	-7	-11	-11	-9	-6	-4	-4	0	0	2	3	3	2	0	1	0	-1	-2	-3	-4	-4	-2	0	0	2	0	0	2	2	1	-1	-2	-4	-7	-8	-9	-8	-6	-4	-2	0
2.54104	-2	-7	-6	-6	-5	2	1	0	-1	-4	-6	-8	-9	-10	-9	-6	-3	-1	0	2	1	-2	0	0	-2	-5	-9	-10	-5	0	3	6	6	1	1	13	8	4	-2	-3	-3	1	0	-3	-5	-7	-7	-7	-6
2.55008	-4	-7	-7	-6	-5	1	3	-1	2	0	-2	0	0	0	-7	3	-2	5	6	1	1	-4	-2	-1	-4	0	-2	-4	-4	-4	-3	-1	-1	0	0	0	0	-2	-3	-4	-5	-5	-6	-6	-6	-7	-7	-8	-9
2.55912	-4	-6	-6	-5	-2	2	0	0	-3	-4	-4	-3	-2	-1	-6	0	-3	2	1	1	0	-6	-2	-2	-5	0	1	0	0	-1	-2	-2	-3	-3	-3	-2	-2	-1	-3	-5	-3	0	0	-2	-4	-3	-2	-3	-5
2.56816	-5	-6	-7	-5	-2	1	3	0	1	0	-3	-2	-1	-2	-5	-3	-4	-2	-1	0	-1	-7	-2	-3	-5	0	2	4	4	3	-1	0	0	-2	-3	-5	-6	-5	-6	-6	-6	-7	-7	-7	-7	-6	-5	-3	-2
2.5772	-5	-5	-5	-4	-5	-6	-6	-6	-6	-7	-7	-7	-7	-6	-5	-5	-5	-5	-4	-4	-4	-7	-3	-5	-6	0	0	0	-1	-1	-3	-4	-6	-8	-8	-6	-4	-1	-5	-4	-3	-4	0	0	-3	-5	3	4	0
2.58623	-8	-5	-4	-3	0	0	1	0	0	-1	-2	-4	-5	-5	-5	-4	-6	-1	0	-1	-4	-6	-1	-6	-5	-3	-5	-6	-7	-8	-7	-7	-8	-8	-7	-6	-4	-1	-6	-3	-3	-6	0	0	-2	-6	2	6	2
2.59527	-5	-3	-3	-2	1	1	2	0	2	0	-3	-6	-9	-12	-13	-10	-6	-3	0	-1	-2	-2	0	-5	-3	-6	-11	-15	-15	-11	-8	-5	-3	-1	0	0	2	2	-7	-2	-3	-7	0	2	-1	-7	0	5	3
2.60431	-5	-2	-2	-1	0	1	1	0	2	1	-2	-1	-1	0	-2	2	-3	0	-1	-3	-4	-7	-8	-8	-9	-8	-7	-4	-2	0	-5	0	3	4	4	3	3	0	-7	-2	-3	-8	-3	-3	-3	-7	-3	-3	-4
2.61335	-5	-2	-4	-5	-7	-7	-6	-5	-4	-3	-2	-1	-1	-1	-2	2	-2	3	3	-4	1	0	-1	-5	-2	-4	-5	-5	-4	-2	-6	0	1	1	2	1	1	0	-8	-2	-3	-7	0	3	0	-6	-1	5	4
2.62239	-4	0	0	1	0	-2	-4	-6	-7	-9	-9	-9	-8	-5	-3	-1	0	1	4	-4	3	3	0	-5	-1	3	1	-2	-5	-7	-8	-6	-5	-4	-5	-5	-6	-5	-8	-2	-4	-5	0	3	0	-5	-1	5	5
2.63143	-4	0	1	1	2	1	0	-1	0	0	-2	-1	-3	-5	-2	-2	-1	0	1	-2	1	-1	-3	-5	-8	-10	-6	-3	0	0	-8	-3	5	0	3	1	-1	-4	-8	-9	-6	-3	0	3	0	-4	0	6	5
2.64047	-4	0	1	2	7	1	-1	-1	1	0	-3	-1	-3	-6	-5	-7	-6	-4	-2	-1	0	0	0	-4	0	1	2	0	7	0	-8	-5	4	0	3	3	1	0	-7	-4	-3	-2	1	2	0	-4	0	4	2
2.64951	-4	0	2	3	7	0	-2	-2	0	0	-4	-2	-4	-7	-9	-9	-6	-4	-2	0	0	1	0	-4	0	3	3	-1	3	0	-6	-6	1	-2	2	2	2	2	-7	-2	-4	-1	0	0	0	-4	-2	-4	-6
2.65855	-5	0	2	4	8	0	-3	-2	0	-1	-5	-2	-5	-8	-10	-9	-5	-2	0	1	3	4	0	-4	0	5	4	-2	1	0	-7	-8	-4	-5	-5	-5	-4	-3	-7	-3	-5	-3	-4	-6	-8	-10	-12	-10	-8
2.66759	-5	0	2	4	6	0	-4	-3	-1	-3	-6	-4	-8	-10	-4	1	4	2	10	10	13	8	-1	-5	-1	5	4	-3	-2	-4	-6	-9	-2	-3	0	0	1	2	-7	-4	-5	-3	-5	-8	-10	-9	-6	-3	-1
2.67663	-5	0	2	4	8	0	-5	-2	0	-3	-6	-3	-2	-1	4	10	5	2	11	14	13	7	-2	-6	-3	-2	0	-5	3	0	-5	-7	-1	-2	0	2	6	4	-7	-4	-5	0	-1	-2	-3	-7	-3	-3	-5
2.68567	-6	0	2	4	10	0	-4	-2	0	-4	-7	-3	-1	-2	-1	0	0	0	0	-1	-2	-5	-6	-7	-3	0	2	-5	2	0	-5	-5	0	0	0	5	12	4	-7	-5	-5	0	0	0	-2	-5	0	1	1
2.69471	-6	1	0	0	-2	-6	-8	-7	-6	-5	-7	-3	-1	0	0	0	-3	-5	-6	-6	-3	-2	-3	-8	-3	3	3	-6	0	0	-4	-4	2	0	0	7	10	3	-7	-5	-5	0	3	0	-1	-4	0	0	-1
2.70374	-6	1	0	-2	-4	-4	-5	-2	-1	-7	-9	-4	-1	3	8	6	3	1	0	-2	0	0	-3	-9	-3	3	4	-6	0	0	-3	-2	4	1	1	2	1	1	-7	-5	-5	-1	-1	-1	-1	-4	-2	-1	-2
2.71278	-7	-6	-5	-6	-5	-5	-4	-3	-3	-7	-9	-5	0	1	2	3	4	1	5	6	8	0	-3	-8	-3	4	5	-5	-3	0	-3	0	8	1	2	9	6	1	-7	-5	-5	-1	-2	-3	-2	-1	-3	1	-2
2.72182	-7	2	1	0	-1	-3	-4	-2	-1	-8	-9	-5	0	5	14	11	6	1	7	17	6	-1	-2	-7	-2	4	5	-3	-6	0	-2	0	10	3	3	9	11	0	-7	-6	-4	-2	-4	-3	-1	0	-5	1	-3
2.73086	-7	0	0	-3	-3	-3	-4	0	-2	-8	-8	-5	0	6	15	11	6	0	4	14	2	-3	-2	-8	-2	2	6	-1	-8	-1	-2	1	3	3	3	4	5	-1	-7	-5	-4	0	-2	-5	-3	-5	-8	-8	-7
2.7399	-12	-11	-10	-8	-4	-3	-2	0	-2	-9	-8	-5	1	2	1	0	0	0	0	1	1	-3	-1	-7	-2	1	6	0	-7	-2	-1	-5	-9	-11	-9	-6	-3	-1	-6	-5	-3	1	-2	-7	1	2	-5	-2	-4
2.74894	-7	-5	-4	-3	0	-2	-2	0	-3	-9	-7	-5	1	0	-1	-3	-4	-4	-5	-5	-5	-3	-1	-6	-1	1	3	0	-4	-2	-1	-1	-3	-3	-1	1	3	-1	-6	-4	-2	2	-2	-10	2	3	-2	-4	-4
2.75798	-5	-1	0	1	2	-2	-1	-2	-6	-9	-9	-6	-2	0	2	3	3	0	-1	-1	-5	-9	-13	-8	-4	0	0	0	-2	-2	0	0	0	-2	-3	-3	-2	-1	-6	-4	-2	0	0	-8	-1	0	0	-5	-3
2.76702	-5	0	2	3	3	-2	0	0	-5	-10	-6	-6	1	5	7	8	5	0	-1	4	-5	0	-1	-6	-8	-10	-13	-13	-11	-10	-9	-8	-8	-7	-7	-7	-6	-6	-6	-6	-6	-7	-7	-8	-8	-7	-6	-6	-2
2.77606	-9	-7	-3	-1	0	-1	0	0	-6	-10	-5	-5	1	5	12	6	4	0	-1	3	-7	0	0	-7	-1	-2	-1	-2	-3	-4	-3	-4	-5	-4	-5	-6	-7	-8	-9	-7	-5	-3	-1	-2	1	3	2	-7	-2
2.7851	-4	-3	-2	-1	0	-1	0	0	-6	-10	-4	-5	1	3	7	4	3	0	-1	2	-7	0	0	-8	-1	-3	0	0	0	-3	0	2	5	1	5	3	2	0	-3	-2	-3	-3	-3	-1	0	0	0	-6	-2
2.79414	-4	2	1	0	1	0	0	0	-5	-9	-3	-4	0	0	0	0	0	0	0	0	-6	1	0	-8	-1	-5	2	3	0	-3	0	2	3	0	2	2	1	0	-3	-3	-4	-4	-4	-3	-1	0	0	-6	-2
2.80318	-4	1	3	3	3	0	0	1	-4	-9	-3	-4	0	0	-1	-2	-4	-5	-6	-6	-5	-4	-3	-9	-2	-6	-3	-3	-5	-7	-7	-7	-7	-4	-3	-2	-1	0	-1	-2	-1	0	1	2	-1	3	2	-6	-2
2.81222	-4	1	5	7	8	0	0	1	-3	-8	-2	-4	-5	-8	-9	-10	-10	-9	-6	-5	-3	-3	-2	-9	-1	-6	1	3	1	-1	0	2	3	-2	4	6	5	3	0	-2	-2	-2	-3	-4	-5	-6	-8	-9	-10
2.82125	-4	1	3	9	8	0	1	2	-1	-7	-8	-8	-5	-2	-1	-2	0	0	4	9	-1	1	1	-10	-1	-7	3	5	1	0	0	1	2	-4	4	8	14	10	0	-2	0	5	5	5	-4	2	1	-6	-4
2.83029	-3	1	1	-1	-2	-5	-5	-6	-6	-6	-2	0	-3	-2	-3	-4	-2	0	5	8	-1	1	1	-9	-1	-7	3	6	2	0	0	0	0	-6	4	8	13	10	1	-2	0	4	4	6	-4	2	0	-6	-6
2.83933	-7	-6	-5	-4	-2	-1	0	0	0	-6	0	0	-5	-4	-7	-7	-4	0	4	5	0	1	1	-8	-1	-7	-2	-2	-4	-5	-4	-4	-2	-7	2	3	5	7	2	-3	0	2	4	7	-3	0	0	-6	-2
2.84837	-4	0	0	0	0	0	0	1	1	-5	0	2	-4	-4	-7	-7	-5	0	0	-2	-3	-4	-4	-8	-2	-6	0	2	2	1	0	0	0	-6	-1	-2	-1	0	0	-3	0	0	3	6	-2	0	0	-7	-2
2.85741	-5	-1	-3	3	7	2	3	6	1	-5	0	0	-3	-5	-7	-9	-10	-9	-7	-6	-4	-3	-1	-7	0	-4	0	2	1	1	0	0	-1	-5	-4	-6	-8	-8	-8	-6	-5	-3	-1	0	-1	0	-2	-7	-2
2.86645	-5	-2	-4	0	0	0	-1	-2	-4	-5	-6	-6	-6	-6	-5	-6	-8	-2	0	0	-1	0	0	-7	0	-2	0	1	2	2	0	0	0	-4	0	-2	-2	-2	-3	-5	-4	-3	-3	-3	-3	-4	-3	-8	-2
2.87549	-6	-5	-6	-6	-6	-7	-8	-8	-10	-11	-11	-10	-8	-6	-5	-4	-8	-3	-2	-2	-1	-1	-1	-6	0	0	0	2	2	3	0	-1	0	-4	6	5	5	5	4	-5	-2	-2	3	4	0	0	-5	-8	-2
2.88453	-6	-3	-7	-1	-1	-2	-3	-4	-5	-5	-6	-6	-5	-5	-5	-5	-7	-4	-4	-3	-2	-2	-1	-6	0	0	0	2	2	3	0	-1	0	-4	6	5	3	5	3	-6	-3	-2	6	4	0	0	-6	-8	-2
2.89357	-6	-6	-7	-7	-6	-5	-4	-4	-3	-4	-2	-2	0	-4	-1	-1	-6	-3	-4	0	-2	0	3	-5	2	1	-2	2	1	1	0	-1	0	-5	5	3	1	1	0	-7	-3	-2	-3	-3	-3	-4	-6	-7	-3
2.90261	-2	-4	-6	-3	2	5	4	1	0	-3	-3	-5	-5	-6	-7	-6	-5	-4	-7	-3	-3	-3	-4	-5	-5	-6	-7	-6	-6	-5	-4	-2	-1	-5	2	3	0	5	0	-7	-3	-2	8	0	0	1	-6	-5	-1
2.91165	-1	-6	-5	-5	1	6	6	6	0	-3	2	1	0	-2	-4	-5	-7	-8	-10	-9	-10	-10	-8	-7	-6	-5	-3	-2	-1	0	-1	-1	0	-5	2	4	0	4	0	-5	-2	-1	9	0	1	1	-4	-4	-2
2.92069	-4	-6	-5	-5	0	4	5	4	-1	-2	3	3	4	0	0	1	-2	-2	-10	-3	-5	-8	-8	-7	-5	-2	-4	0	2	4	-1	0	0	-5	0	2	-1	1	-2	-5	-2	-2	7	0	0	0	-3	-3	-3
2.92973	-3	-6	-4	-5	-2	-2	-1	-1	-2	-2	3	2	4	0	1	2	-1	-1	-9	-2	-2	0	9	0	8	9	-4	8	11	6	0	0	1	-3	0	2	-1	1	-3	-4	-1	-2	-1	-3	-4	-6	-7	-8	-9
2.93876	-6	-5	-4	-4	-3	-2	-2	-3	-4	-6	-7	-9	-10	-11	-9	-6	-3	-1	-7	-3	-3	-2	8	2	9	10	-4	7	11	6	0	0	2	-2	-1	1	-1	0	-4	-3	0	-2	8	-2	0	-1	0	0	-4
2.9478	0	-3	-4	-3	-3	3	2	2	-4	-1	-1	-3	-4	-7	-9	-9	-8	-6	-6	-4	-2	-3	0	1	1	1	-4	-1	-3	-5	-7	-9	-11	-9	-6	-3	-2	-1	-3	-2	0	-4	11	-2	0	-3	0	0	-5
2.95684	1	-1	-3	-2	-2	-5	-6	-9	-10	-12	-12	-12	-11	-10	-10	-10	-10	-9	-8	-8	-7	-7	-5	-4	-3	-1	-3	0	1	2	0	0	2	0	-3	0	-2	-1	-2	-2	0	-5	12	-1	0	-4	1	0	-7
2.96588	0	0	-3	-2	-3	0	0	0	-4	0	0	-1	0	0	-1	-3	-5	-8	-10	-11	-11	-11	-10	-7	-5	-4	-3	-3	-2	-2	-2	-2	-2	-1	-5	-1	-3	-1	-1	-3	0	-8	6	-2	-2	-4	1	0	-7
2.97492	-4	0	-3	-2	-3	1	0	1	-4	0	0	-3	1	7	4	2	0	-1	-2	-3	-1	-5	0	0	0	0	-2	-3	-4	-6	-8	-10	-11	-10	-8	-7	-4	-2	-1	-3	0	-9	4	-2	-2	-2	4	0	-7
2.98396	4	0	-2	-2	-3	0	-2	0	-4	0	-1	-4	0	7	7	4	-1	0	-1	-3	-1	-3	-3	-2	-3	-5	-6	-7	-9	-10	-10	-10	-9	-7	-6	-6	-4	-5	-5	-7	-7	-7	-8	-10	-11	-14	-15	-16	-16
2.993	4	1	0	-1	-2	0	-4	-1	-4	-1	-2	-5	0	4	3	2	-1	-2	-5	-7	-10	-14	-15	-14	-14	-13	-12	-11	-9	-7	-6	-4	-2	0	-4	-1	-6	0	0	-3	-4	-4	-5	-5	-6	-7	-7	-7	-7
3.00204	4	2	0	-1	-3	0	-5	-2	-4	-2	-2	-4	-1	8	13	10	-1	0	2	-1	1	0	-2	-2	-3	-4	-4	-4	-3	-2	-1	-5	0	0	-3	-1	-7	0	-2	-5	-5	-5	-5	-5	-5	-5	-5	-5	-6
3.01108	-9	-5	-3	-1	-4	-2	-6	-4	-4	-2	-2	-4	-2	6	7	8	-1	0	5	0	0	2	-3	3	4	5	0	0	3	2	0	-5	-1	-2	-3	-5	-9	-9	-10	-10	-9	-5	-3	-2	0	0	3	0	-6
3.02012	-1	-1	-1	-2	-5	-3	-5	-6	-7	-9	-10	-10	-10	-10	-10	-9	-8	-5	-2	-1	1	3	-3	2	3	8	0	0	2	2	0	-6	-1	-2	-3	-4	-9	-3	-1	-4	0	0	5	-3	0	1	7	0	-5
3.02916	4	1	0	-4	-7	-11	-11	-9	-6	-5	-4	-3	-2	-1	-2	-3	-3	-4	-4	-3	-2	-1	-2	0	0	1	0	0	-1	-3	-5	-8	-10	-10	-9	-8	-6	-6	-5	-5	-4	-2	-1	-4	1	1	7	0	-5
3.0382	3	0	1	0	-5	-4	-2	-4	-4	-5	-5	-5	-5	-3	-3	-3	-3	-3	-4	-4	-5	-7	-8	-7	-7	-8	-8	-8	-8	-7	-6	-5	-4	-3	-2	-3	-3	-2	-2	-6	-1	0	4	-5	2	0	7	0	-5
3.04724	-7	-5	-3	0	-5	-3	-2	-5	-5	-2	0	-2	-2	0	-2	-4	-5	-6	-7	-7	-7	-7	-7	-5	-3	-2	0	-2	0	1	1	-4	-3	-1	-1	-3	-2	-3	-2	-7	0	0	1	-5	1	0	0	0	-4
3.05627	-6	-2	0	0	-3	0	-1	-4	-5	-2	0	-2	-1	1	1	0	-1	-3	-5	-6	-8	-10	-9	-6	-4	0	0	-3	0	5	4	-3	-3	-2	-3	-5	-3	-1	1	-7	0	0	6	-5	2	0	0	-3	-6
3.06531	0	-2	2	0	-2	1	0	-4	-5	-2	0	-2	-1	0	-1	-3	-5	-6	-8	-9	-11	-12	-13	-12	-11	-9	-8	-8	-7	-8	-8	-9	-8	-6	-4	-3	0	0	1	-6	0	-1	4	-4	2	0	2	1	-3
3.07435	0	-3	-2	-3	-4	-5	-5	-5	-5	-4	-4	-3	-3	-2	-2	-1	-1	-2	-1	-1	-4	-3	-3	-3	-8	-3	-3	-7	-2	-1	0	-3	-5	-4	-2	3	4	4	0	-4	1	-2	1	-3	2	-1	0	0	-2
3.08339	-9	-7	-6	-5	-4	-2	-1	-5	-4	-5	-1	-2	-2	0	0	0	0	-5	0	0	-3	1	1	0	-9	1	0	-8	-4	-4	-6	-9	-8	-6	-4	-3	0	0	-3	-3	2	-3	0	-2	2	-1	3	6	-2
3.09243	-14	-12	-9	-7	-7	-7	-6	-8	-9	-11	-11	-10	-8	-6	-4	-3	-2	-8	-2	-1	-2	0	2	0	-10	2	1	-9	-5	6	5	-2	-5	-5	-1	4	7	0	-6	-1	2	-2	-1	-2	1	-1	1	7	-1
3.10147	-3	-5	2	1	0	9	1	-4	-3	-7	-1	-3	-6	-7	-6	-6	-5	-8	-7	-9	-7	-7	-6	-5	-9	-3	-3	-9	-5	-6	-7	-7	-6	-4	-2	-1	0	-1	-5	0	1	-2	-2	-2	0	0	0	4	-1
3.11051	-3	-5	2	1	0	11	2	-3	-3	-7	-1	-2	-4	-4	-7	-8	-9	-9	-9	-10	-9	-10	-10	-9	-9	-8	-7	-7	-5	-2	-1	-2	-5	-3	0	5	7	-3	-2	1	4	-1	-3	-2	0	0	-2	0	-1
3.11955	-4	-5	0	1	0	2	3	-2	-2	-5	-3	-4	-6	-6	-8	-10	-11	-10	-10	-11	-8	-7	-5	-4	-8	1	0	-6	-3	8	5	-2	-5	-2	0	5	6	-6	0	1	4	0	-3	-2	0	0	-5	0	-2
3.12859	-13	-11	-7	-5	-3	-1	1	-1	-2	-3	-2	-1	-7	-7	-1	-3	-4	-2	-4	-1	-1	8	11	9	-8	1	0	-5	-1	8	5	-2	-5	-2	-5	-6	-7	-8	-8	-9	-9	-7	-5	-3	-1	-1	-8	0	-3
3.13763	-10	-8	-5	-4	-2	-1	1	0	-1	-1	-2	-1	-7	-6	-1	6	1	6	0	-1	-1	9	13	11	-7	1	0	-4	-9	-14	-11	-7	-5	0	0	1	1	-5	-1	-3	-6	-8	-11	-13	-13	-12	-10	-8	-6
3.14667	-5	-5	0	0	-3	10	3	0	-2	-4	-3	-2	-5	-5	-5	4	1	3	0	-3	-4	-7	-9	-12	-15	-17	-16	-11	-8	-4	0	-2	-5	0	0	4	4	-1	4	0	-3	-6	-7	-9	-9	-9	-8	-7	-6
3.15571	-5	-5	-1	0	-3	8	2	-2	-10	-13	-15	-14	-13	-10	-7	-6	-6	-6	-7	-9	-11	-12	-14	-17	-22	-24	-20	-12	-4	4	2	-2	-5	1	0	3	4	1	10	6	6	0	-4	-4	-2	3	3	-3	-2
3.16475	-4	-4	-1	0	-3	6	2	1	-2	-3	-6	-9	-10	-9	-5	-2	0	3	3	-4	-5	-2	-7	-12	-13	-9	-4	0	6	11	0	-2	-5	2	0	0	-1	-1	1	4	6	0	-5	-5	-2	4	7	0	-1
3.17378	-17	-13	-9	-5	-5	1	1	0	-3	0	-1	-6	0	0	0	-5	-1	10	10	-6	-5	1	5	0	-8	-8	-9	-9	-8	-7	-7	-8	-9	-12	-17	-20	-16	-11	-6	-3	0	-1	-7	-6	-3	5	3	0	-1
3.18282	-5	-8	-10	-11	-13	-12	-10	-8	-8	-8	-8	-10	-12	-13	-13	-10	-6	-2	-1	-6	-3	0	10	12	-8	-1	4	0	9	10	-2	-4	-6	2	-1	0	4	6	3	1	1	0	-8	-7	-4	4	5	5	0
3.19186	-8	-7	-6	-6	-5	-5	-5	-5	-6	-5	-5	-5	-5	-4	-3	-1	0	2	3	-6	0	0	13	12	-8	0	6	0	9	9	-4	-4	-5	2	-2	-2	5	11	6	7	9	0	-8	-7	-5	5	4	3	1
3.2009	-11	-12	-11	-8	-6	-4	-3	-1	-4	0	1	-1	1	3	6	2	0	9	9	-8	1	0	9	9	-9	-1	8	1	9	8	-5	-4	-5	2	-3	-5	1	1	0	0	0	1	-7	-7	-5	0	0	0	0
3.20994	-4	-3	-2	-4	-7	-5	-6	-3	-6	0	1	-1	1	4	9	5	0	13	12	-8	2	2	13	10	-9	-1	8	1	10	7	-6	-5	-5	0	-4	-7	0	2	2	4	4	4	-6	-8	-6	-1	-2	-2	-2
3.21898	-3	-2	-3	-2	-6	-7	-7	-2	-6	0	2	-1	1	4	11	8	0	11	10	-8	4	6	13	10	-8	-2	1	-1	-3	-5	-8	-7	-6	-5	-6	-10	0	1	0	1	1	0	-7	-9	-8	-4	-5	-7	-8
3.22802	-3	-1	2	-1	-5	-7	-8	-3	-5	0	2	-1	0	5	11	10	0	9	8	-8	3	-1	-6	-9	-10	-8	-6	-5	-3	-1	-8	-5	-4	-1	-6	-9	-5	-6	-10	-13	-16	-19	-18	-14	-11	-8	-6	-3	0
3.23706	-4	-2	-1	-1	-5	-6	-9	-11	-10	-7	-3	-4	-1	4	7	8	-1	6	4	-7	0	0	-2	-2	-7	-4	0	0	0	0	-7	-4	-3	0	-7	-7	0	0	-1	-2	-4	-6	-6	-8	-9	-2	0	3	4
3.2461	-4	-1	2	0	-3	-4	-5	-6	-5	0	2	-5	-3	0	0	-1	-2	-1	-1	-6	-1	-1	-1	-1	-7	-7	-3	-4	-5	-6	-8	-6	-6	-5	-7	-5	-4	-4	-6	-7	-8	-9	-7	-7	-7	-4	-3	-3	-2
3.25514	-3	0	3	1	-1	0	-3	-6	-5	-3	-1	-3	-3	2	1	1	-2	0	-1	-4	-4	-5	-5	-5	-5	-7	-1	0	0	0	-6	-2	-2	-4	-6	-6	-6	-6	-6	-6	-5	-4	-5	-6	-6	-6	-6	-7	-7
3.26418	-4	0	3	1	0	1	-1	-6	-3	0	3	0	-4	4	3	1	-3	-4	-6	-8	-7	-6	-4	-2	-5	-7	0	0	0	-2	-5	-2	-3	-3	-5	-3	-3	-2	-4	-3	-3	-3	-5	-5	-4	-5	-6	-6	-7
3.27322	-4	0	2	1	1	3	0	-5	-2	-2	-3	-2	-4	-2	-2	-3	-4	-3	-4	-3	-4	-4	-5	-5	-6	-6	-4	-3	-2	-3	-3	-1	-2	-5	-4	-3	-4	-4	-6	-7	-8	-8	-6	-5	-3	-4	-2	-1	0
3.28226	-7	-7	-6	-5	-6	-7	-8	-8	-9	-7	-7	-4	-3	-1	0	0	-6	-1	-4	-3	-4	-5	-6	-8	-9	-10	-10	-8	-5	-3	-2	0	-2	-7	-2	0	-1	3	-5	13	10	5	-5	-3	-1	-6	-2	0	0
3.29129	-4	-3	-2	-1	-2	-2	-3	-3	-4	-4	-5	-3	-2	-1	-1	0	-7	0	-3	0	0	-1	-1	-3	-5	-6	-7	-8	-6	-3	-1	1	-2	-7	-1	0	-1	1	-5	20	17	3	-4	-2	0	-7	1	0	-3
3.30033	-6	-6	-6	-6	-7	-8	-9	-9	-10	-9	-9	-7	-7	-7	-7	-7	-8	-9	-10	-11	-12	-13	-12	-11	-10	-8	-7	-5	-4	-3	-1	0	-2	-5	0	0	-2	0	-5	7	8	2	-4	-1	0	-8	5	6	-2
3.30937	-6	-6	-6	-6	-6	-6	-5	-3	-4	-2	2	7	-2	1	7	0	-7	0	-1	0	3	0	-1	-4	-5	-7	-10	-12	-14	-14	-12	-9	-6	-4	0	1	-3	-1	-4	7	7	1	-4	0	1	-7	-1	-3	-6
3.31841	-14	-16	-16	-15	-15	-15	-13	-10	-8	-5	-3	1	-3	1	6	0	-6	0	0	0	5	2	0	10	-2	-1	-6	2	3	-3	0	3	-4	-3	0	1	-4	-2	-3	17	13	0	-3	0	2	-6	5	6	-2
3.32745	-2	-5	-6	-4	-3	-2	-1	0	-6	-4	1	3	-3	1	6	-2	-5	0	0	0	4	0	0	9	-2	0	-5	3	3	-1	1	4	-4	-1	1	1	-5	-4	-2	16	11	0	-3	0	4	-5	5	6	-2
3.33649	-2	-6	-4	-3	-2	-3	-3	-2	-5	-5	0	1	-4	1	0	-3	-5	-1	0	0	2	-1	0	9	-1	0	-3	2	2	-1	2	4	-5	0	1	1	-6	-5	-1	10	7	0	-3	1	0	-4	0	0	-1
3.34553	-2	-7	-2	-3	0	-1	-3	-5	-8	-9	-10	-9	-6	-3	-1	-2	-4	-1	1	0	3	-1	1	8	0	0	-2	0	1	-1	2	3	-6	0	1	0	-6	-6	0	10	5	-1	-2	-4	-8	-12	-13	-10	-8
3.35457	-2	-7	-1	-2	0	0	-2	-4	-7	-7	-7	-4	-5	4	6	-3	-4	-2	1	0	3	-1	3	14	0	0	-2	0	0	-1	1	3	-7	0	1	0	-6	-6	-3	-3	-4	-3	-2	-1	0	-2	2	3	0
3.36361	-1	-5	1	0	0	3	3	2	0	-8	5	14	-6	5	6	-4	-4	-3	1	0	2	-1	4	17	2	0	-2	-1	0	-2	0	2	-8	0	0	0	-5	-4	0	2	1	-2	-1	0	0	-2	-4	-5	-7
3.37265	-1	-4	2	0	-2	7	9	2	1	-6	4	13	-6	7	6	-5	-4	-4	0	0	2	-2	4	19	3	0	-2	-3	-1	-2	0	0	-8	-2	-5	-6	-7	-6	-6	-4	-4	-3	-1	0	0	-1	0	-1	-2
3.38169	-1	-3	3	0	-5	1	0	0	0	-5	3	10	-4	8	5	-5	-5	-5	0	-1	2	-2	4	21	4	0	-3	-3	-2	-3	-2	-6	-10	-12	-12	-10	-9	-8	-8	-7	-7	-4	-2	-1	0	0	0	1	0
3.39073	0	-2	3	0	-7	2	4	0	-1	-4	-8	-11	-10	-8	-5	-5	-4	-5	0	-1	3	-3	3	2	0	0	-3	-4	-5	-6	-7	-7	-6	-6	-5	-4	-4	-4	-5	-5	-6	-5	-5	-5	-4	-4	-4	-4	-5
3.39977	1	0	5	1	-7	1	2	0	-2	-4	-6	-7	-6	-7	-7	-6	-6	-5	-4	-2	-1	-5	0	1	0	0	-3	-4	-1	-4	-1	0	-4	-2	-3	-4	-5	-5	-5	-4	-3	-2	-1	1	2	0	0	1	0
3.4088	0	0	0	0	-5	1	4	0	6	1	1	7	0	6	3	-5	-5	-7	-11	-11	-9	-7	-4	-2	-1	-1	-4	-5	-5	-5	-4	-3	-3	-2	-3	-2	-4	-7	-11	-11	-9	-3	-1	0	5	1	0	0	0
3.41784	-2	-4	-5	-2	-4	0	2	-1	6	2	0	7	1	12	5	-5	-4	-6	-4	-2	-1	-4	-2	-2	-3	-6	-8	-10	-6	-6	-2	0	-2	-3	-3	0	-1	-4	-6	-5	-3	-2	-2	0	4	1	-1	0	0
3.42688	-12	-11	-7	-3	-1	0	1	-1	5	4	-2	4	1	3	3	-4	-4	-6	-7	-2	1	0	-3	4	0	-2	-5	-10	-12	-8	-4	-1	-1	-3	-3	0	-1	-2	-5	-7	-9	-8	-8	-7	-5	-4	-3	-2	-3
3.43592	-11	-9	-7	-6	-6	-6	-6	-6	-6	-5	-4	0	1	4	4	-3	-4	-7	-9	0	0	1	-6	1	0	-3	-6	-10	-10	-6	-3	0	-1	-3	-2	0	2	2	-4	-1	-4	-5	-7	-8	-8	-6	-4	-3	-2
3.44496	5	5	3	0	0	-2	-1	-4	7	7	-5	2	1	10	3	-2	-3	-8	-9	0	0	0	-5	-2	-3	-3	-2	-5	-2	-4	-2	-2	-2	-1	-2	-2	-2	-2	-5	-5	-6	-6	-6	-6	-5	-4	-4	-4	-3
3.454	7	6	3	0	0	-4	-7	-4	-1	2	-5	1	1	8	2	-1	-2	-8	-7	0	-2	-3	-4	-1	0	1	-1	-5	-2	-3	0	1	0	0	0	0	0	0	-7	-2	-2	-1	-4	-5	-2	-3	-5	-5	-7
3.46304	7	5	0	-1	0	-3	-4	-5	3	3	-5	0	0	5	1	-1	-2	-7	-6	-8	-12	-13	-10	-6	-4	-2	-1	-6	-3	-3	-6	-8	-10	-10	-9	-7	-5	-4	-9	-3	-4	-3	-3	-3	-3	-2	-5	-6	-1
3.47208	-2	-1	0	0	1	-3	-4	-5	3	4	-3	0	-2	3	0	0	-1	-6	-4	-2	-4	-7	-9	-10	-11	-12	-12	-10	-8	-6	-4	-2	-1	0	0	0	4	-2	-8	-4	0	0	-1	0	4	0	-6	-7	0
3.48112	-12	-12	-13	-13	-13	-12	-11	-10	-9	-9	-7	-5	-3	-1	0	0	-1	-5	-2	1	-5	8	1	-4	4	2	-1	-5	-2	0	1	0	-1	0	2	0	3	-3	-7	-4	0	0	0	1	5	-1	-7	-7	0
3.49016	-9	-9	-8	-5	-2	-2	-4	-4	2	0	-1	-3	-4	-4	-4	-2	0	-3	-1	0	-4	8	2	-8	2	2	-1	-4	-2	0	-2	-5	-6	-6	-6	-5	-4	-5	-6	-5	-1	0	0	1	2	-2	-7	-7	0
3.4992	0	3	-5	1	3	-2	-4	-4	6	6	1	0	-3	3	-3	-3	-6	-8	-7	-5	-4	-3	-2	-6	0	0	-1	-3	-2	0	0	0	-2	0	0	-2	-2	-7	-6	-8	-8	-7	-6	-4	-2	-2	-6	-7	0
3.50824	1	2	-6	2	4	-2	-3	-4	5	5	2	0	-1	0	-4	-3	-4	-4	-3	-3	-4	-5	-7	-7	-7	-7	-5	-2	-2	2	4	0	-3	0	4	0	0	-8	-4	-5	0	-1	-2	-5	-8	-11	-14	-16	-14
3.51728	-1	0	-4	3	4	-1	-3	-3	4	3	2	0	1	2	-5	-2	-3	-3	-3	-2	-2	-4	-5	-5	-7	-8	-8	-4	-2	-1	0	0	-2	0	2	0	0	-9	-3	-6	1	2	2	3	3	-2	-5	-7	0
3.52631	-3	-1	-3	1	1	-1	-2	-3	-4	-5	-4	-3	-1	0	-6	2	1	0	-1	-5	-1	1	3	3	0	-3	-6	-10	-13	-13	-10	-8	-6	-4	-4	-5	-4	-8	-8	-10	-9	-7	-4	-2	0	-1	-4	-6	0
3.53535	-4	-3	-3	-4	-4	-5	-5	-5	-6	-6	-6	-6	-5	-5	-7	-4	-2	-1	-2	-7	0	1	2	5	6	5	0	-1	-2	-4	-8	-9	-9	-5	-3	-3	-3	-6	-5	-9	-11	-9	-5	-1	2	0	-3	-6	1
3.54439	-3	-4	-2	1	2	-1	-3	-5	-2	-5	-7	-8	-7	-5	-6	-3	-2	-3	-4	-11	-6	-9	-10	-8	-7	-6	-5	-4	-4	-5	-6	-7	-8	-5	-1	-2	-4	-4	-1	-6	1	3	1	4	1	0	-2	-5	1
3.55343	-1	-3	-1	0	0	-2	-2	-5	-3	-3	-2	0	2	4	-4	0	2	-2	-5	-8	0	0	0	-2	-4	-6	-7	-8	-8	-9	-10	-9	-7	-4	-1	-2	-5	-3	0	-5	2	3	1	1	0	-2	-5	-7	-7
3.56247	0	-1	0	0	1	0	-2	-5	-3	-5	-5	-5	-4	-3	-4	-2	-1	-3	-7	-6	0	-1	-1	-1	-1	-2	-3	-3	-4	-4	-5	-6	-9	-9	-10	-13	-13	-15	-16	-17	-17	-15	-13	-12	-10	-8	-7	-5	-3
3.57151	0	0	0	0	1	0	-2	-4	0	-3	-4	-5	-6	-6	-7	-7	-8	-7	-8	-5	-4	-3	-2	-1	0	0	0	-1	-3	0	-2	-3	-6	-6	-6	-7	-6	-6	-5	-5	-4	-2	-1	0	0	1	0	-1	5
3.58055	-3	-4	-4	-5	-3	-2	-2	-4	0	-2	0	0	0	1	-4	-1	1	-6	-7	-1	-2	-6	-8	-11	-11	-9	-6	-2	-4	1	2	3	2	-2	0	-1	-6	-2	-4	-7	-10	-11	-12	-10	-8	-6	-4	-2	0
3.58959	-7	-9	-11	-10	-7	-5	-2	-3	1	-2	0	1	7	7	-4	-1	1	-7	-6	0	1	-1	1	0	-2	-5	-9	-11	-11	-9	-6	-3	-2	-2	0	0	-5	0	2	-2	0	0	1	1	0	-1	-2	-3	-3
3.59863	-6	-6	-6	-7	-6	-6	-5	-5	-4	-3	-1	0	3	5	-5	-1	1	-7	-4	1	2	-2	1	1	5	4	0	0	-5	0	0	1	2	-3	-1	0	-6	0	3	-1	0	0	2	3	0	0	-3	-4	-5
3.60767	-1	2	1	-7	-1	-3	-8	-13	-13	-10	-6	-3	-1	0	-6	-1	0	-7	-2	0	-1	-3	0	0	0	1	0	0	-6	5	5	6	6	-3	-1	0	-5	-1	2	-1	-1	0	3	6	0	5	0	3	0
3.61671	-2	2	1	-9	-1	0	-3	-5	-8	-11	-10	-8	-7	-5	-6	-4	-5	-6	-4	-4	-2	-4	0	1	5	5	0	0	-6	8	8	8	7	-4	0	0	-5	-1	3	-1	-3	-1	3	6	0	4	0	3	8
3.62575	-6	-4	-2	-10	-2	0	-4	0	2	1	-2	0	-2	-1	-7	-2	1	-5	0	5	3	-5	1	2	4	3	0	-1	-7	0	1	1	3	-3	0	0	-3	0	4	0	-3	0	6	7	0	5	0	4	9
3.63479	-9	-7	-6	-9	-4	-3	-3	-3	-1	-2	-2	0	-2	-1	-5	-1	1	-4	1	7	4	-5	1	4	11	9	0	-1	-7	4	6	7	9	-4	1	0	-3	-1	4	0	-5	0	7	6	0	1	0	-3	-5
3.64382	-3	2	2	-8	-2	-1	-4	-1	-2	-4	-4	-4	-3	-1	-4	-1	1	-3	1	8	4	-6	1	4	11	8	0	-3	-8	2	3	4	4	-4	3	0	-4	-1	3	0	-7	0	0	0	0	-1	-1	-2	-3
3.65286	-5	2	2	-7	-2	-2	-4	0	0	-2	-2	-1	-2	0	-3	-2	1	-3	2	8	4	-6	1	5	5	4	-1	-4	-7	-1	0	-1	0	-2	4	0	-4	-1	3	0	-9	-1	-2	-5	-6	-8	-9	-9	-8
3.6619	-9	-7	-6	-7	-3	-3	-4	-1	-1	0	-2	1	-1	0	-1	-2	0	-2	2	4	3	-6	1	0	-1	-2	-2	-6	-5	-2	0	0	1	-1	5	0	-5	0	1	-1	-8	-6	-9	-11	-11	-10	-8	-6	-5
3.67094	-3	1	1	-6	-4	-5	-4	0	3	1	-2	0	-1	0	-1	-4	0	-3	0	-2	-3	-6	-6	-7	-7	-5	-5	-6	-4	-2	-1	-1	-2	-1	-2	-4	-6	-6	-7	-9	-9	-7	-6	-4	-3	-3	-5	-4	-5
3.67998	0	2	2	-5	-3	-6	-3	2	2	0	-2	0	0	0	0	-5	0	-4	-6	-11	-15	-14	-10	-6	-3	0	-7	-6	-4	5	5	0	0	2	0	-1	-6	-1	-1	-1	-5	0	0	1	0	0	-6	1	3
3.68902	1	2	3	-3	-3	-5	-2	-4	-7	-10	-10	-8	-6	-3	-2	-5	-3	-4	-6	-9	-13	-12	-9	-5	-1	0	-8	-4	-2	9	9	-1	-2	2	2	-3	-8	-4	-6	-7	-8	-7	-7	-7	-6	-6	-7	-3	-1
3.69806	-5	-3	-1	-2	-2	-5	-1	1	1	-3	-1	0	1	1	1	-6	-1	-5	-1	-2	-4	-7	-10	-11	-9	-6	-7	-2	-1	2	2	-1	-2	1	1	-4	-8	1	1	-3	-4	0	0	0	-3	-1	-8	0	3
3.7071	-5	-5	-7	-9	-7	-4	0	3	3	-4	0	0	1	1	1	-6	-1	-5	-3	5	1	-7	-2	-3	-2	-1	-4	0	-1	0	0	-3	-6	-8	-10	-11	-9	-8	-6	-5	-5	-3	-3	-2	-4	-3	-8	-2	1
3.71614	-5	-4	-4	-6	-8	-10	-13	-13	-9	-6	-3	0	1	1	1	-7	-2	-6	-4	4	1	-8	-3	-4	-2	1	-2	0	-1	4	6	-1	-1	0	0	-6	-8	-2	-2	-3	-4	-4	-5	-6	-6	-6	-8	-3	-2
3.72518	-1	0	2	0	0	-2	1	1	0	-4	-5	-6	-9	-12	-14	-15	-17	-17	-16	-13	-10	-8	-5	-7	-2	3	0	1	-1	1	3	-1	-4	-5	-3	-6	-7	5	8	-4	-2	5	4	-3	-7	-8	-8	-4	6
3.73422	-9	-6	-4	-1	0	-2	0	0	0	-3	-3	-4	-5	-7	-7	-7	-8	-10	-12	-15	-17	-17	-16	-15	-13	-9	-7	-6	-5	-5	-5	-5	-5	-2	0	-7	-7	6	8	-3	-1	5	3	-4	-7	-8	-7	-3	6
3.74326	1	1	0	0	-1	-3	-1	-3	-3	-3	-3	-2	-2	-2	-2	-6	-3	-5	-4	-7	-10	-13	-16	-17	-13	-9	-5	-2	-2	-2	0	-3	-2	1	0	-7	-8	4	5	-4	0	4	1	-5	-8	-7	-6	-3	0
3.7523	1	1	1	0	0	-2	2	1	0	-2	0	0	-1	-2	-2	-6	-4	-6	-8	-12	-14	-16	-14	-11	-8	-5	-2	0	-3	-6	-3	-5	-4	-5	-8	-12	-9	-6	-1	-5	0	3	0	-4	-8	-6	-6	-3	6
3.76133	-3	-3	-3	-3	-2	-3	-2	-2	-3	-4	-4	-5	-6	-7	-8	-8	-8	-8	-9	-9	-9	-8	-7	-6	-4	-1	0	1	-4	-9	-7	-7	-5	0	-2	-6	-9	-7	-5	-6	-1	0	-1	-4	-6	-4	-6	-3	5
3.77037	-1	0	0	0	0	-3	3	6	3	-1	1	-1	0	-1	-1	-6	-5	-1	-3	-3	-4	-6	-6	-6	-6	-4	-4	-2	-5	-9	-10	-8	-8	-10	-10	-11	-9	-6	-3	-7	0	1	-1	-3	-5	-2	-6	-3	0
3.77941	1	2	3	0	0	-3	3	6	2	-1	1	-2	0	-1	-2	-6	-5	-4	-6	-8	-10	-13	-13	-13	-11	-8	-7	-4	-6	-6	-7	-8	-7	-7	-9	-10	-9	-10	-9	-8	-8	-6	-6	-6	-6	-8	-9	-9	-8
3.78845	3	1	2	0	0	-2	2	1	0	-1	-2	-3	-4	-5	-5	-6	-5	-2	-2	0	-2	-4	0	1	3	4	1	-2	-7	-4	-3	-6	-6	-6	-7	-8	-7	-7	-6	-9	-6	-4	-4	-4	-5	-6	-7	-7	-8
3.79749	1	1	2	0	0	-1	3	5	0	0	1	-2	0	0	-4	-5	-6	-7	-6	-4	-1	-4	0	3	6	2	0	-4	-6	-2	0	-3	-3	0	-1	-5	-8	-12	-14	-12	-9	-5	-2	-2	-2	0	-7	-5	0
3.80653	-6	-4	-2	-3	-3	-4	-3	-2	-2	0	1	-2	5	0	-5	-5	-4	-2	3	10	0	-3	0	4	6	1	0	-6	-5	-1	1	0	-1	0	0	-2	-2	0	0	-7	-1	0	-2	-2	-1	0	-8	-5	-2
3.81557	6	2	2	0	1	0	2	2	-2	0	1	-1	6	0	-5	-4	-3	0	6	11	1	-2	1	5	7	0	-1	-6	-2	0	1	-2	-6	-6	-4	-2	0	1	1	-6	1	1	-3	-2	-1	-2	-9	-6	-5
3.82461	1	1	1	0	0	-2	-1	-2	-3	-3	-2	-2	-1	-1	-7	-4	-3	-6	-9	-11	-12	-11	-7	-4	-1	0	-3	-4	-1	0	6	5	3	2	0	0	0	-3	-5	-6	-5	-2	-2	-2	1	3	-7	-6	-4
3.83365	-5	-3	-1	0	1	1	1	-2	0	-1	-2	-2	-3	-3	-7	-4	-6	-9	-12	-11	-8	-6	-2	0	2	-1	-5	-2	0	0	7	8	4	2	0	0	0	-2	-3	-4	-4	-1	-3	-3	2	3	-5	-7	-4
3.84269	-10	-7	-6	-4	-2	-1	-1	-3	-3	-4	-6	-6	-7	-9	-9	-7	-6	-3	-2	0	0	-1	0	5	4	-1	-4	0	0	0	5	4	3	2	-1	-2	-2	-5	-7	-9	-10	-9	-9	-9	-8	-8	-6	-9	-4
3.85173	-5	-5	-5	-3	0	1	-1	-2	2	2	0	0	-1	-2	-6	-6	-1	2	4	6	1	-2	-2	3	5	-1	-3	1	0	-2	-3	-5	-6	-4	-4	-5	-4	-5	-5	-7	-7	-6	-6	-6	-5	-6	-5	-8	-3
3.86077	2	2	0	-2	-4	-8	-10	-8	-6	-3	-2	0	0	0	-4	-5	-1	3	6	6	1	-1	-4	2	5	-1	0	2	0	-2	1	-2	-6	-6	-7	-8	-7	-8	-8	-9	-10	-9	-8	-8	-7	-7	-6	-6	-3
3.86981	2	0	-6	-9	-12	-12	-9	-7	-4	-2	-2	0	0	-1	-4	-6	-3	1	1	2	1	0	-5	1	3	0	1	0	-2	-4	-7	-10	-14	-15	-15	-14	-10	-9	-5	-3	-1	1	-1	-7	2	6	0	-4	0
3.87885	3	2	0	-1	0	0	-6	0	0	-1	-3	-4	-6	-8	-10	-9	-9	-8	-6	-5	-3	-4	-5	-5	-8	-10	-15	-18	-23	-26	-23	-19	-15	-9	-6	-2	0	3	4	6	7	6	0	-8	1	6	2	-2	0
3.88788	7	4	0	-1	1	0	-6	2	6	4	0	1	0	-1	-3	-7	-4	1	-1	0	0	0	-3	-7	-11	-15	-17	-14	-9	-5	-1	1	3	-2	-6	1	-1	1	0	-3	-6	-8	-10	-13	-16	-19	-20	-22	-22
3.89692	6	4	0	0	2	0	-5	2	6	4	-1	2	2	1	-2	-7	-4	1	-4	-1	-3	-7	-9	-11	-11	-7	-6	-3	-2	-3	0	0	-1	-2	-6	-6	-7	-11	-15	-17	-20	-17	-15	-13	-11	-10	-9	-8	-7
3.90596	6	5	0	0	2	0	-5	2	5	4	-2	1	1	1	-2	-7	-4	-1	-7	-4	0	2	1	-4	2	1	7	5	-3	-4	-1	-4	-7	-9	-11	-11	-9	-9	-9	-9	-8	-7	-7	-8	-8	-9	-9	-9	-10
3.915	5	4	1	0	3	0	-4	2	4	3	-2	0	1	1	-2	-7	-3	-8	-13	-11	-7	-4	0	-6	0	0	3	3	-4	-4	0	0	-1	-1	-4	-4	-4	-6	-6	-6	-5	-4	-4	-3	-3	-4	-4	-5	-5
3.92404	4	4	1	0	4	1	-4	2	5	4	-1	0	0	1	-1	-6	-2	0	-4	-6	-2	-5	-7	-9	-12	-14	-16	-16	-14	-12	-10	-7	-5	-2	-4	1	0	-9	-6	4	6	5	7	0	-5	0	0	-1	-2
3.93308	3	3	2	0	2	0	-4	-5	-8	-8	-8	-5	-3	-1	-1	-5	-2	0	-1	-2	-4	3	1	-9	-3	-5	-7	-8	-8	-6	-3	-2	0	2	-3	1	1	-7	-9	1	4	4	6	0	-7	-2	2	1	1
3.94212	1	2	3	0	3	2	-5	1	3	4	1	-4	-3	0	-1	-5	-3	-2	0	0	-7	4	7	-7	-3	-1	6	1	-4	-7	-2	-6	-8	-9	-10	-10	-10	-9	-9	-8	-8	-6	-5	-4	-9	-5	-2	-1	0
3.95116	-2	-2	-2	-1	-1	-1	-6	-2	-3	-3	-4	-4	-6	-8	-10	-9	-8	-4	-1	2	-4	5	11	-6	-5	-2	4	0	-3	-7	-4	0	2	0	-2	-7	-10	-13	-13	-10	-9	-5	-3	-1	-7	-7	0	0	0
3.9602	-11	-11	-10	-10	-9	-8	-7	-6	-6	-5	-5	-3	-5	-4	-4	-4	-4	-3	-1	0	-1	3	8	-6	-8	-3	3	-3	-3	-6	-6	-1	2	7	-1	1	2	-1	-6	-9	-10	-6	-3	-1	-5	-7	0	2	1
3.96924	-2	-3	-4	-5	-6	-8	-8	-7	-6	-4	-3	-2	-5	-2	-2	-5	-4	-4	-7	-10	-14	-16	-11	-6	-10	-4	1	-5	-2	-5	-6	-2	2	8	0	1	9	6	1	-1	-5	-6	-7	-7	-5	-5	-1	0	1
3.97828	-1	1	2	1	0	-3	-5	-7	-8	-7	-6	-2	-3	-2	-1	-3	-4	-2	4	4	4	0	3	-5	-11	-5	0	-5	-1	-4	-5	-2	2	8	0	0	8	8	6	3	-7	-4	-2	-5	-10	-14	-12	-8	-5
3.98732	-2	-1	0	2	-2	0	-3	-3	3	5	4	3	-3	-3	-2	-4	-4	-3	-1	0	2	-2	3	-5	-11	-5	0	-6	-1	-3	-2	-1	0	0	-3	-7	-9	-10	-8	-6	-7	-6	0	0	0	-1	-4	-3	-4
3.99636	0	0	3	1	-4	-1	-2	-3	1	4	1	0	-3	-4	-2	-5	-6	-7	-9	-9	-9	-8	-5	-7	-11	-6	-1	-4	0	-3	0	0	0	0	0	0	4	6	7	8	-5	-8	2	5	0	0	-4	0	1
4.00539	-6	-5	-5	-4	-6	-7	-9	-14	-19	-22	-19	-14	-8	-5	-1	-5	-3	0	3	1	0	-9	-2	-7	-10	-7	-4	-4	-1	-3	0	1	1	6	0	0	12	15	12	10	-3	-8	1	4	1	1	-3	-1	0
4.01443	-10	-12	-14	-15	-15	-14	-11	-9	-6	-3	0	1	-2	-4	0	-5	-3	0	0	-2	-5	-8	-9	-9	-10	-8	-8	-7	-9	-11	-14	-20	-19	-13	-7	-1	4	10	11	10	-2	-7	0	3	1	1	-3	-4	0
4.02347	-8	-12	-14	-15	-12	-8	-5	-3	-4	1	2	3	-3	-3	0	-5	-2	0	0	0	0	-2	-4	-9	-9	-8	-5	-2	-2	-4	-8	-14	-18	-12	-5	-2	6	13	10	10	-1	-5	-1	2	1	2	-1	-6	-1
4.03251	-15	-17	-16	-15	-12	-10	-7	-6	-6	-5	-6	-8	-9	-13	-18	-22	-26	-23	-16	-5	3	0	-2	-8	-9	-9	-6	-2	-2	-4	3	8	5	5	-4	-15	-25	-21	-10	4	0	-4	-1	2	2	4	0	-8	-2
4.04155	-10	-10	-9	-7	-6	-4	-2	-1	-4	-4	0	0	-4	-3	-2	-7	-7	-8	-8	-6	-2	1	0	-8	-9	-10	-6	-3	-4	-5	2	9	6	6	0	-5	-7	-9	-8	-3	0	-3	-2	1	2	3	-3	-11	-16
4.05059	-7	-8	-9	-9	-7	-6	-5	-4	-2	-7	1	0	-6	-2	0	-7	-2	0	-2	7	5	2	1	-6	-7	-8	-5	-2	-4	-5	2	8	6	5	1	-6	3	4	3	4	0	-2	-1	-3	-6	-12	-15	-15	-12
4.05963	-12	-13	-12	-11	-10	-8	-6	-3	-1	-7	2	0	-7	-2	-1	-7	-2	0	-5	7	7	6	3	-5	-6	-6	-4	-2	-4	-6	2	10	10	7	2	-7	1	1	0	0	0	-2	-1	-3	-7	-11	-16	-21	-26
4.06867	-14	-12	-9	-8	-1	0	5	4	5	-3	4	2	-7	0	0	-6	-1	0	-7	-2	-3	-4	-3	-4	-5	-4	-2	-3	-4	-6	1	-1	-5	-8	-11	-13	-12	-10	-7	-4	-2	-2	-1	-3	-7	-12	-17	-24	-26
4.07771	-4	-6	-6	-7	-3	-2	-1	0	-1	-1	-2	-3	-6	-5	-7	-7	-6	-3	-9	-2	1	5	3	-4	-4	-3	-1	-4	-4	-7	1	7	2	-3	-9	-16	-13	-6	-3	1	0	-2	0	0	0	-4	-9	-11	-10
4.08675	0	-2	-5	-4	1	0	0	-1	-2	-2	-3	-4	-4	-4	-2	-5	-3	0	-9	-7	0	7	3	-4	-3	-2	0	-4	-3	-7	0	-6	-11	-14	-10	-10	-4	-1	-3	0	0	-2	0	-1	-1	-3	-5	-7	-8
4.09579	0	-2	-5	-1	2	1	8	3	0	-4	-9	-12	-12	-10	-7	-5	-4	-2	-8	-12	-3	5	2	-4	-3	-1	0	-5	-3	-7	0	0	0	0	0	-9	-2	-3	-6	-7	-9	-9	-10	-10	-9	-9	-7	-6	-5
4.10483	0	-3	-4	0	2	0	8	6	0	-4	-10	-12	-10	-7	-2	-4	-4	-2	-5	-8	-5	5	1	-4	-2	-1	0	-7	-9	-13	-16	-19	-19	-18	-18	-19	-19	-20	-21	-22	-23	-21	-19	-16	-13	-11	-8	-6	-2
4.11387	1	-2	-2	1	3	0	8	8	13	5	8	12	1	4	0	-3	-3	-3	-4	-5	-5	1	0	-4	-2	-4	-7	-9	-10	-10	-9	-8	-6	-3	-1	-7	-4	-4	-8	-12	-17	-22	-22	-15	-10	-4	-6	-7	-1
4.1229	1	-2	-3	2	2	-2	0	0	0	3	6	9	4	5	0	-2	-3	-3	-3	-3	-4	1	0	-3	-2	-1	0	-7	-4	-5	-2	-1	-1	0	0	-6	-7	-2	-5	-7	-9	-12	-16	-20	-19	-15	-10	-7	-4
4.13194	1	-1	-3	3	1	-4	2	4	0	-2	-5	-9	-11	-15	-18	-17	-14	-10	-7	-4	-2	-1	0	-1	-1	-1	1	-4	-3	-4	-3	0	-1	0	0	-4	-7	-1	-3	-4	-5	-6	-9	-10	-10	-9	-5	-7	0
4.14098	1	0	-3	0	0	-4	-2	-4	-6	-8	-8	-7	-5	-4	-3	-3	-3	-4	-3	-5	-5	-7	-7	-7	-7	-5	-5	-4	-4	-4	-5	-1	1	4	1	-3	-6	-3	-2	0	-4	-8	-14	-11	-4	0	-3	-7	0
4.15002	-4	-2	-4	0	1	-3	-1	0	0	-1	-3	-4	-4	-5	-5	-4	-4	-4	-3	-3	-4	-6	-5	-6	-6	-4	-2	-2	-5	-4	-6	-4	5	4	0	-1	-4	-3	-1	2	0	-3	0	-5	-4	-5	-2	-6	0
4.15906	-7	-7	-6	-3	0	0	-1	0	0	-1	-5	-7	-8	-7	-6	-2	0	-3	-3	0	1	-6	-2	-1	-6	-8	-11	-11	-6	-5	-9	-6	3	4	1	0	0	-3	0	2	0	-3	0	-6	-12	-17	-13	-6	0
4.1681	-21	-20	-17	-15	-12	-10	-8	-8	-8	-8	-11	-13	-14	-17	-22	-26	-23	-16	-10	-3	2	-6	-2	4	3	-4	0	1	-3	-6	-8	-7	2	2	0	0	0	-3	0	0	-2	-5	-9	-13	-19	-22	-19	-13	-8
4.17714	-14	-13	-10	-6	-2	-1	0	-3	-1	-2	-2	-2	-2	-2	-2	-2	-3	-5	-5	-3	0	-5	-2	4	3	-5	0	2	-3	-7	-6	-7	0	2	0	1	3	-2	-1	1	0	-4	-2	-2	-6	-14	-17	-13	-8
4.18618	-8	-7	-4	-1	0	1	1	-2	-1	-3	-7	-9	-6	-3	0	1	1	1	-2	0	5	-3	-3	4	3	-7	0	2	-2	-7	-4	-5	0	0	0	1	5	-1	-2	0	0	-5	-2	-1	6	2	0	-3	-6
4.19522	-21	-20	-17	-14	-11	-10	-10	-10	-11	-11	-11	-10	-5	0	5	1	1	2	-1	1	6	-1	-3	4	3	-8	-1	2	-1	-4	-1	-2	-2	-1	0	2	6	0	-3	0	0	-6	-3	-1	5	1	0	0	1
4.20426	-5	-8	-10	-12	-12	-10	-6	-4	-1	0	-4	4	11	14	4	1	1	3	0	2	7	0	-3	3	2	-8	-3	-1	-2	-4	-6	-8	-11	-13	-14	-13	-11	-10	-9	-8	-9	-7	-7	-7	-9	-9	-9	-9	-8
4.2133	1	-2	-4	-7	-10	-12	-10	-7	-4	-3	-6	2	5	6	2	1	0	-1	-5	-7	-10	-12	-11	-9	-8	-8	-6	-7	-9	-13	-18	-17	-11	-5	-2	0	5	0	-7	-1	-2	-8	-5	-2	3	0	0	0	0
4.22234	-2	-4	-6	-8	-11	-13	-12	-9	-6	-4	-6	0	10	11	1	0	0	3	0	-2	-3	-4	-4	0	-1	-7	-6	-3	-7	-11	-14	-13	-7	-7	-2	0	4	0	-9	-2	-1	-8	-6	-3	1	-1	-2	0	0
4.23138	-11	-8	-4	-1	2	6	7	2	-2	-5	-4	-2	13	17	1	1	1	6	5	6	7	0	-4	0	-2	-5	-6	-5	-7	-9	-9	-10	-8	-6	-4	-3	-3	-4	-9	-8	-11	-9	-7	-4	1	0	2	1	0
4.24041	-1	0	3	2	3	7	5	2	-2	-7	-3	-5	11	13	0	0	0	6	6	6	3	-2	-5	-10	-12	-15	-16	-15	-12	-10	-7	-5	-4	-5	-1	-3	-5	-7	-11	-13	-16	-15	-15	-14	-12	-12	-11	-11	-12
4.24945	3	2	2	1	0	-1	-3	-7	-11	-14	-18	-18	-16	-14	-13	-12	-11	-11	-11	-12	-12	-13	-12	-11	-10	-8	-7	-6	-4	-4	-5	-5	-5	-3	-2	-3	-3	-1	-7	-2	-1	-7	-8	-4	0	0	4	2	0
4.25849	-11	-11	-11	-10	-9	-8	-7	-6	-4	-6	0	3	8	11	-3	0	0	7	8	7	5	-3	-6	-4	-5	-5	-6	1	-1	2	1	-3	-7	-11	-16	-23	-21	-14	-7	-2	-1	-6	-7	-4	0	0	5	2	0
4.26753	-4	-7	-8	-8	-6	-4	-1	1	-2	-5	1	7	7	12	-4	0	0	7	9	7	5	-2	-7	-4	-4	-5	-6	0	-1	2	6	0	-4	-7	-8	-6	-9	-5	-6	-2	-2	-6	-5	-4	0	0	6	2	-1
4.27657	4	2	0	-1	-4	-6	-6	-6	-2	-4	2	11	7	10	-3	1	1	7	9	7	5	-2	-6	-4	-4	-5	-5	-1	0	-1	0	-2	-4	-5	-7	-9	-11	-10	-10	-8	-7	-5	-4	-4	-1	-2	-2	-3	-3
4.28561	-14	-15	-17	-19	-22	-26	-31	-35	-29	-22	-14	-6	3	9	-2	1	1	7	8	7	2	-4	-8	-9	-7	-5	-5	0	0	0	5	2	-4	2	5	5	0	-9	-6	-6	-10	-12	-15	-17	-17	-17	-16	-14	-11
4.29465	-22	-21	-19	-18	-16	-16	-14	-13	-12	-9	-7	-3	0	2	-1	2	1	5	4	3	3	0	-4	-3	-2	-6	-4	-1	0	-2	3	1	-5	3	7	9	2	-7	-6	-2	-4	-4	-1	-2	-1	0	6	0	-5
4.30369	-41	-45	-46	-47	-46	-43	-39	-38	-34	-31	-29	-26	-21	-19	-17	-14	-13	-11	-10	-7	-5	-3	-4	-3	-2	-6	-4	-2	0	-4	1	0	-6	4	5	1	-1	-5	-5	-2	-5	-4	-1	-2	-3	-5	-6	-6	-7
4.31273	-8	-11	-13	-14	-15	-18	-20	-23	-25	-24	-20	-16	-11	-5	-1	2	1	7	7	5	5	0	-4	-2	-2	-6	-3	-3	0	-6	0	0	-7	6	8	7	8	-3	-3	-1	-5	-4	0	-1	-4	0	5	-1	-8
4.32177	-26	-27	-28	-27	-26	-25	-23	-21	-19	-16	-12	-6	0	3	2	5	2	7	6	5	5	0	-3	-1	-1	-7	-3	-4	0	-7	-1	-1	-8	7	13	12	9	-1	-1	-6	-13	-17	-23	-20	-11	-3	3	-3	-9
4.33081	-8	-12	-14	-15	-15	-14	-12	-11	-10	-8	-4	0	3	3	3	6	3	7	6	5	4	0	-3	-2	-2	-7	-2	-5	0	-6	-3	-2	-8	8	4	-3	-10	-16	-21	-22	-22	-21	-21	-21	-22	-23	-21	-17	-10
4.33985	-8	-13	-16	-19	-21	-21	-18	-17	-16	-15	-13	-10	-7	-4	0	3	4	7	6	5	4	0	-3	-1	-1	-8	-2	-7	-2	-5	-6	-4	-9	7	15	9	5	0	-2	-6	-11	-13	-17	-20	-24	-27	-27	-24	-21
4.34889	-21	-18	-13	-8	-3	-4	-7	-4	-3	-6	-8	-8	-6	-2	2	6	4	7	7	6	4	0	-3	0	0	-8	-1	-6	-1	-3	-5	-4	-8	8	11	7	5	1	-2	-5	-8	-9	-11	-13	-15	-17	-19	-21	-23
4.35792	-14	-7	-3	3	-1	-5	-6	-3	-2	-8	-14	-17	-15	-8	1	6	5	7	7	7	2	0	-4	0	0	-9	-1	-5	-2	-1	-5	-5	-7	7	10	5	2	-1	-5	-8	-11	-11	-12	-14	-16	-20	-23	-26	-29
4.36696	-8	-5	-3	0	-1	-7	-5	-8	-13	-20	-26	-19	-11	-7	-2	0	3	4	5	5	1	0	-4	-1	-5	-8	-11	-13	-11	-8	-3	-6	-6	6	16	17	8	3	4	4	0	-6	-2	-1	-8	-4	-1	-6	-11
4.376	-16	-13	-11	-8	-6	-8	-6	-8	-10	-12	-11	-10	-6	-3	-2	-1	0	0	0	0	0	-1	-5	2	1	-8	0	-4	-2	0	-2	-5	-5	2	2	2	4	4	5	4	0	-5	-3	-1	-8	-4	0	0	-1
4.38504	-45	-40	-35	-29	-24	-18	-13	-10	-7	-3	0	2	5	1	2	4	4	7	9	10	0	-2	-5	2	1	-8	0	-3	-2	0	-1	-5	-4	3	4	0	-2	-7	-12	-17	-23	-24	-24	-22	-18	-15	-10	-5	-1
4.39408	-41	-38	-33	-27	-20	-14	-8	-3	-2	1	-1	8	13	0	1	2	3	6	8	10	-1	-2	-6	3	0	-9	0	-3	-2	-3	-4	-5	-4	-3	-3	-6	-9	-14	-21	-28	-36	-39	-36	-27	-18	-10	-2	5	0
4.40312	-11	-11	-9	-7	-4	-3	-1	-1	-2	1	-2	8	13	0	0	1	1	5	8	9	-3	-2	-6	-3	-8	-11	-15	-17	-16	-15	-13	-10	-7	-3	-1	-2	-3	-6	-12	-18	-26	-31	-40	-34	-26	-20	-13	-6	-2
4.41216	-6	-2	0	6	0	-1	0	0	0	2	-3	9	14	1	0	1	1	4	7	9	-4	-1	-6	3	-1	-10	-8	-15	-19	-22	-16	-10	-2	0	11	13	0	3	6	3	1	-1	-4	-2	-5	-4	-3	-1	-1
4.4212	0	-2	-4	-4	-1	1	0	0	0	2	-4	10	15	0	0	1	0	4	3	-1	-6	-11	-14	-15	-15	-14	-16	-17	-19	-22	-20	-18	-15	-11	-10	-12	-13	-16	-20	-22	-20	-12	-6	0	-5	-3	7	10	2
4.43024	1	3	0	-1	-6	-10	-13	-13	-12	-12	-11	-11	-11	-13	-15	-18	-18	-17	-14	-10	-8	-5	-4	0	-2	-9	0	-2	-5	-9	-13	-17	-20	-18	-15	-9	-2	2	7	3	1	-1	-4	0	-4	-3	7	9	3
4.43928	1	3	0	5	0	3	0	-2	-7	-13	-18	-24	-26	-23	-18	-12	-7	-2	1	3	-7	1	-3	-2	-6	-10	-15	-19	-23	-26	-27	-25	-20	-14	-8	-1	-4	0	6	3	0	-2	-4	0	-4	-4	6	9	5
4.44832	2	3	0	5	0	5	1	1	-3	-8	-12	-17	-20	-22	-18	-15	-12	-9	-7	-5	-6	-5	-7	-7	-9	-9	-10	-10	-10	-9	-8	-8	-7	-5	-3	-2	-7	-1	5	2	0	-3	-3	0	-4	-4	4	8	7
4.45736	-10	-17	-21	-25	-25	-25	-25	-23	-21	-21	-19	-19	-18	-19	-19	-19	-15	-10	-5	0	-5	2	-1	5	-6	-7	-1	-1	1	4	-3	-1	1	0	0	0	-9	-3	4	2	0	-4	-3	0	-3	-4	2	7	9
4.4664	-41	-35	-32	-30	-31	-32	-32	-30	-26	-22	-18	-16	-14	-13	-11	-6	1	9	1	0	-4	2	-1	6	-5	-6	-1	0	1	3	-3	-1	1	1	-1	-4	-6	-5	3	3	0	-5	-3	-11	-18	-24	-28	-28	-29
4.47543	-16	-9	-4	0	-2	2	1	-1	0	1	-2	6	11	-3	2	8	7	9	0	-1	-4	1	-1	6	-5	-6	-2	0	0	2	-3	0	2	1	-2	-6	-12	-23	-33	-34	-31	-21	-15	-10	-7	-7	-6	-7	-7
4.48447	-42	-39	-33	-28	-23	-18	-13	-8	-3	1	-2	4	9	-5	3	8	8	10	1	-2	-4	1	-1	7	-5	-5	-1	0	-4	-8	-10	-10	-8	-4	-4	-8	-3	-5	2	3	1	-5	-1	-1	-4	-6	-3	2	-8
4.49351	-3	-15	-25	-28	-15	0	0	0	-1	1	-1	3	6	-7	3	7	8	10	2	-2	-3	1	-1	7	-4	-4	0	-1	0	0	-5	0	3	2	-5	-6	-2	-3	3	5	3	-2	0	-1	-4	-6	-5	0	-3
4.50255	-3	-4	-3	0	-5	-12	-11	0	-3	1	-1	2	3	-9	4	6	8	11	3	-2	-3	0	-1	7	-4	-3	-12	-20	-23	-24	-21	-17	-12	-5	-4	-5	-2	-2	3	7	5	0	0	0	-5	-13	-20	-24	-28
4.51159	-4	-6	-2	0	-5	-3	-14	-24	-30	-30	-24	-14	0	-8	4	4	6	11	4	-2	-3	0	-2	6	-4	-2	-7	-20	-33	-48	-64	-84	-102	-107	-87	-63	-38	-14	4	8	8	1	1	0	-4	-7	-21	-37	-46
4.52063	-3	-6	0	0	-5	-14	-29	-45	-57	-65	-64	-57	-44	-29	-11	2	5	11	5	-1	-3	0	-2	4	-4	-2	-6	-19	-30	-43	-59	-78	-98	-113	-113	-94	-62	-26	4	9	10	4	2	0	-5	-7	-9	4	-8
4.52967	-3	-5	1	1	-3	-11	-20	-31	-41	-52	-58	-61	-56	-47	-36	-25	-12	-2	7	0	-3	-1	-2	2	-4	-1	-10	-20	-30	-39	-48	-58	-64	-62	-51	-36	-15	-3	3	10	12	6	3	0	-5	-7	-8	6	19
4.53871	-2	-4	2	1	-2	-2	0	2	-4	0	-3	-10	-14	-17	-21	-23	-22	-18	-13	-8	-5	-5	-6	-8	-13	-18	-22	-25	-21	-17	-12	-10	-9	-9	-11	-12	-12	-9	-5	0	4	9	5	1	-3	-5	-6	-7	-13
4.54775	-1	-2	3	2	-1	-1	0	2	-5	-15	-18	-13	-5	0	2	-2	1	0	-3	-6	-9	-12	-14	-14	-16	-17	-20	-23	-24	-25	-25	-27	-27	-27	-26	-27	-26	-25	-25	-24	-24	-23	-23	-23	-24	-24	-22	-19	-13
4.55679	-3	0	0	-1	-6	-15	-26	-38	-44	-37	-24	-12	-1	0	1	-3	0	8	8	-2	-3	-2	-5	-6	-8	-8	-8	-8	-7	-8	-9	-12	-15	-17	-20	-23	-22	-21	-18	-13	-10	-4	-2	0	-2	-5	-4	-1	-1
4.56583	-18	-22	-27	-32	-37	-42	-44	-42	-38	-31	-23	-15	-6	-1	1	-4	-2	6	6	-3	-2	-1	-1	-3	-4	-3	-2	0	-2	-4	-4	6	7	1	-2	-5	-8	-5	-1	6	11	13	8	3	-1	-5	-3	0	13
4.57487	1	0	-1	-6	-12	-17	-22	-26	-25	-24	-19	-15	-9	-6	-3	-2	-2	-2	-3	-4	-5	-7	-5	-4	-2	-1	2	0	-2	-4	-4	5	9	1	-3	-7	-9	-3	-3	4	1	1	0	0	-1	-5	-2	-2	10
4.58391	1	0	6	1	1	0	1	-3	-14	-21	-22	-18	-12	-7	-5	-4	-5	-7	-9	-10	-11	-11	-9	-8	-7	-4	-1	0	-1	-3	-3	6	10	0	-3	-7	-7	0	-1	2	6	1	-5	-14	-20	-25	-21	-15	-9
4.59294	-1	0	1	0	-2	-8	-12	-16	-18	-18	-17	-16	-16	-18	-22	-29	-36	-43	-49	-47	-40	-38	-33	-32	-31	-32	-36	-41	-43	-46	-46	-43	-35	-26	-16	-6	-6	0	1	0	12	14	9	4	0	-4	0	-6	3
4.60198	-67	-65	-55	-37	-19	-5	-1	-1	0	-8	-25	-47	-70	-88	-96	-92	-78	-57	-35	-16	0	3	1	2	-1	-1	0	-2	0	-2	-3	-22	-41	-59	-75	-86	-87	-80	-68	-49	-29	-7	8	4	0	-5	1	-5	3
4.61102	-79	-90	-83	-65	-41	-21	-7	-5	-15	-40	-75	-116	-155	-181	-180	-150	-104	-53	-6	-3	4	4	2	1	-1	-1	0	-2	0	-2	-4	4	8	-3	-8	-39	-64	-79	-81	-68	-44	-13	6	3	0	-5	2	-3	2
4.62006	-53	-65	-67	-60	-52	-48	-49	-60	-81	-110	-145	-175	-163	-120	-71	-23	-3	0	0	-2	5	5	2	0	-1	-1	-3	-3	0	-3	-5	3	7	-4	-4	-3	-5	2	6	-5	3	3	0	-3	-4	-8	-11	-14	-15
4.6291	0	-1	3	-2	1	-1	1	-2	6	0	0	0	11	3	4	0	-1	-1	0	0	7	6	4	0	-1	-1	-4	-2	0	-2	-5	3	6	-4	-14	-28	-37	-43	-46	-46	-48	-46	-45	-45	-44	-45	-43	-43	-43
4.63814	0	-2	1	-3	1	-3	0	0	-44	-94	-107	-68	-20	3	4	-1	-1	-1	0	0	8	6	0	-7	-4	-1	-4	-2	0	-2	-4	3	6	-3	-3	-11	-29	-48	-68	-85	-100	-109	-114	-115	-111	-106	-99	-92	-85
4.64718	0	-2	-1	0	-22	-65	-101	-104	-74	-35	-2	2	7	4	6	-1	0	0	-2	0	8	-4	-13	-19	-23	-23	-21	-16	-6	-2	-4	4	6	-2	-2	-1	-4	2	8	0	-3	2	-6	-30	-56	-84	-111	-138	-161
4.65622	-2	-2	-5	2	-4	-4	0	9	1	3	-7	3	4	7	7	-2	0	1	-3	1	9	5	5	6	-8	-30	-52	-69	-79	-80	-74	-63	-49	-32	-16	-2	-4	0	6	0	-5	0	-6	-8	-5	-20	-45	-64	-75
4.66526	-24	-4	-5	4	-4	-1	2	13	1	7	-9	4	1	9	6	-3	1	2	-3	0	-14	-29	-43	-59	-76	-92	-108	-121	-129	-129	-121	-108	-90	-67	-43	-17	-4	0	5	2	-5	0	-8	-7	-6	-4	7	-2	-18
4.6743	-2	-3	-4	4	-2	-1	2	13	3	6	-9	4	2	9	5	-4	-12	-43	-76	-103	-111	-98	-78	-62	-53	-52	-60	-78	-103	-135	-138	-99	-59	-18	-5	-4	-3	0	4	2	-4	0	-6	-6	-8	-3	7	0	-7
4.68334	-21	-40	-64	-90	-110	-118	-105	-77	-41	-4	-1	4	7	5	8	-3	2	2	-21	-59	-98	-137	-172	-205	-231	-232	-211	-192	-172	-152	-132	-109	-83	-56	-29	-5	-2	0	2	3	-3	-1	-5	-3	-10	-3	7	1	5
4.69238	-151	-132	-131	-148	-184	-232	-271	-270	-216	-131	-35	11	13	-4	14	0	4	2	-4	-2	6	-1	-1	-2	-47	-81	-105	-116	-114	-109	-98	-89	-80	-74	-70	-72	-72	-76	-82	-86	-91	-93	-94	-93	-89	-84	-73	-59	-43
4.70142	-2	1	1	24	13	23	8	8	-75	-160	-228	-251	-219	-155	-89	-30	7	6	-2	-6	7	-1	-4	15	1	-2	-7	-5	0	0	0	1	1	-4	-10	-9	-45	-147	-253	-355	-451	-429	-358	-300	-254	-218	-186	-157	-126
4.71045	-2	1	0	23	9	23	5	42	26	-97	-262	-375	-428	-436	-429	-429	-444	-480	-528	-581	-627	-655	-654	-621	-552	-448	-311	-149	-1	0	0	0	0	-5	-10	-8	0	0	-1	1	-4	-238	-470	-682	-853	-945	-900	-775	-614
4.71949	-2	-6	-5	2	2	5	0	-216	-654	-953	-946	-708	-438	-231	-121	-117	-217	-405	-663	-965	-1286	-1603	-1439	-1168	-928	-706	-486	-246	-1	2	0	0	0	-6	-9	-5	0	0	-3	0	-6	-2	-210	-532	-807	-1028	-1195	-1264	-1150
4.72853	2	5	27	10	51	34	-202	-661	-1110	-991	-600	-275	-40	23	61	5	-108	-326	-558	-709	-655	-435	-164	10	-7	-12	-13	-13	-6	0	-1	-1	-2	-10	-10	-5	0	-4	-6	-1	-11	-5	-3	0	-6	-120	-382	-678	-962
4.73757	-475	-514	-586	-685	-789	-795	-684	-565	-460	-383	-338	-331	-366	-436	-541	-658	-733	-667	-506	-314	-114	11	4	16	-1	-8	-7	-8	-4	3	2	2	2	-5	-5	0	4	0	-2	0	-8	0	1	4	-2	-299	-568	-515	-189
4.74661	-56	-38	-63	-124	-208	-306	-405	-504	-599	-697	-804	-927	-1072	-1230	-1364	-1331	-1140	-909	-674	-447	-236	-47	12	19	0	-4	-2	-5	-3	3	3	4	3	-3	-2	4	6	0	-192	-405	-521	-459	-225	5	0	0	0	-5	1
4.75565	109	197	322	344	398	91	-226	-532	-806	-1032	-1199	-1284	-1266	-1161	-1008	-841	-679	-539	-431	-360	-320	-297	-260	-182	-43	0	1	-1	-4	4	4	7	6	-1	0	4	-455	-934	-1244	-963	-447	1	6	7	0	0	1	-4	0
4.76469	-649	-418	-234	-110	-52	-67	-157	-326	-566	-865	-1206	-1571	-1940	-2267	-2423	-2279	-1993	-1692	-1409	-1153	-926	-734	-575	-454	-371	-329	-333	-390	-505	-681	-911	-1185	-1490	-1812	-2129	-2346	-2228	-1901	-1529	-1146	-759	-365	8	8	1	0	1	-4	0
4.77373	-2705	-2552	-2386	-2219	-2090	-2043	-2085	-2189	-2311	-2422	-2502	-2507	-2369	-2055	-1612	-1136	-718	-402	-184	-38	55	24	28	22	11	5	6	1	-2	-1	1	7	6	-2	-1263	-2674	-3543	-3523	-2741	-1642	-563	3	9	8	2	0	2	-4	-1
4.78277	-6675	-7751	-8886	-10019	-11150	-12173	-12749	-12444	-11093	-8902	-6151	-3008	405	640	659	385	354	306	177	140	66	24	31	21	14	8	7	2	0	-3	0	-504	-4401	-8189	-11230	-12624	-11869	-9605	-6854	-4280	-2201	-749	10	9	3	-184	-95	-2	-2
4.79181	-11268	-13441	-15644	-17541	-18725	-18565	-16552	-12883	-8236	-3197	955	871	761	670	655	423	359	310	183	142	73	20	32	17	13	10	8	2	-324	-4792	-9510	-14224	-18519	-21558	-22016	-19731	-16197	-12638	-9601	-7279	-5730	-4983	-5012	-5621	-6392	-6768	-6250	-4637	-2121
4.80085	-11567	-12270	-13016	-13508	-13321	-12061	-9728	-6669	-3256	254	916	818	715	643	598	425	334	288	173	130	74	15	30	11	11	9	7	-55	-2713	-5505	-8365	-11204	-13837	-15627	-15187	-13111	-10820	-8817	-7255	-6172	-5588	-5510	-5898	-6592	-7297	-7640	-7309	-6238	-4632
4.80989	-4722	-4481	-4166	-3835	-3459	-2996	-2425	-1757	-1017	-230	575	705	619	567	501	395	287	247	153	111	74	12	30	7	11	10	7	2	9	4	-1	4	-220	-804	-1437	-2023	-2416	-2479	-2244	-1888	-1570	-1368	-1319	-1424	-1671	-2039	-2497	-3001	-3475
4.81893	-1180	-919	-683	-484	-333	-234	-194	-213	-288	-413	-575	-767	-978	-1195	-1397	-1513	-1458	-1297	-1105	-909	-715	-530	-353	-190	-41	9	6	2	12	9	-1	4	-77	-238	-408	-574	-709	-800	-827	-781	-664	-483	-256	6	1	-4	2	1	-4
4.82796	-32	9	69	130	174	184	154	80	-26	-153	-277	-379	-447	-484	-511	-555	-637	-772	-957	-1156	-1254	-1102	-746	-308	6	8	5	2	14	13	-1	2	-2	-3	-2	13	-275	-639	-973	-1233	-1327	-1168	-854	-467	-45	-4	3	2	-5
4.837	60	105	195	168	246	269	288	317	96	-152	-313	-376	-368	-335	-320	-345	-414	-517	-625	-697	-687	-585	-418	-227	-44	7	4	2	15	16	0	0	-1	-1	-3	-103	-237	-387	-552	-711	-835	-858	-749	-539	-282	-17	3	3	-5
4.84604	22	46	95	74	112	124	134	102	-208	-505	-737	-743	-590	-453	-369	-340	-364	-426	-507	-572	-581	-524	-429	-328	-241	-172	-122	-82	-42	8	-1	-3	0	0	-6	8	5	-2	-1	2	3	-4	1	0	-3	-3	3	2	-7
4.85508	-9	2	20	13	16	-52	-115	-126	-68	33	41	7	25	24	11	42	2	-197	-377	-462	-410	-274	-127	-18	-6	-2	-52	-154	-245	-266	-183	-19	-2	-2	-11	3	0	-6	-4	0	-1	-9	-6	-22	-75	-130	-203	-307	-450
4.86412	-233	-80	-5	12	3	16	0	11	26	6	7	6	13	8	14	-22	-287	-592	-922	-1237	-1286	-1015	-730	-485	-289	-140	-27	-4	8	11	-1	-9	2	2	-10	3	1	-4	-1	0	0	-7	-4	-6	-10	-3	2	2	-71
4.87316	-40	-4	0	13	16	27	13	19	35	14	-117	-242	-313	-317	-266	-190	-117	-67	-46	-52	-76	-101	-103	-67	-4	-1	-4	-6	3	6	-1	-12	4	3	-12	1	0	-5	-1	0	0	-7	-6	-10	-13	-3	1	1	-10
4.8822	-175	-150	-122	-97	-81	-80	-97	-131	-183	-249	-328	-409	-475	-494	-441	-346	-234	-123	-19	13	31	-1	1	-3	-1	0	-2	-5	2	4	-1	-11	8	7	-10	1	0	-4	1	2	0	-5	-6	-11	-10	-1	2	2	-7
4.89124	-262	-232	-190	-147	-107	-71	-39	-11	10	4	14	4	0	3	1	0	-28	-58	-88	-113	-126	-128	-113	-91	-65	-42	-23	-12	-9	-13	-21	-32	-37	-35	-21	0	0	-3	2	4	3	-1	-5	-9	-6	0	4	3	-6
4.90028	2	-1	-2	0	-2	14	0	-1	3	-2	-13	-23	-33	-46	-62	-79	-98	-115	-126	-126	-112	-91	-65	-38	-16	1	-1	-1	0	0	1	-5	-3	-9	-10	-8	0	-4	3	5	6	0	-4	-7	-3	0	5	4	-5
4.90932	-70	-55	-45	-35	-27	-22	-20	-20	-21	-23	-26	-28	-28	-31	-33	-36	-41	-48	-56	-65	-73	-72	-61	-44	-28	-10	-3	0	0	-3	0	-4	15	14	-5	0	0	-16	-36	-51	-57	-45	-25	-5	-1	0	5	3	-4
4.91836	-1	2	0	-3	-3	13	1	-1	-2	-11	-31	-49	-57	-51	-32	-6	-2	0	-2	18	25	0	-3	1	-19	-60	-102	-108	-69	-25	0	-3	15	14	-5	0	-1	-6	2	5	10	1	-26	-63	-71	-52	-25	-1	-4
4.9274	2	1	-1	-1	-4	8	0	-3	3	8	0	-1	1	-1	1	3	0	-2	-2	10	1	-12	-26	-38	-43	-37	-22	-1	1	-3	0	-3	15	14	-4	-2	-1	-7	1	-1	-22	-43	-70	-99	-128	-127	-97	-66	-39
4.93644	1	1	0	0	-7	2	2	-5	8	3	1	-3	0	-17	-28	-31	-27	-20	-9	0	9	-1	-4	1	2	-2	-3	0	1	-1	-1	-2	14	14	-4	-3	-1	-6	1	6	5	1	-3	-1	0	-1	-4	-10	-19
4.94547	-63	-63	-47	-22	-7	-3	2	-7	11	0	-4	-9	-2	5	-1	-2	0	-5	-2	12	13	-3	-4	0	1	-1	-5	-34	-64	-96	-113	-89	-59	-32	-8	-4	-1	-5	0	5	12	0	-4	-1	0	2	7	2	-15
4.95451	-54	-54	-54	-49	-43	-35	-25	-15	-5	0	2	-6	1	6	0	-3	0	-5	-1	-2	-10	-16	-16	-13	-5	2	2	1	1	0	-2	-4	11	10	-4	-3	0	-4	0	6	13	0	-3	-1	1	4	9	2	-5
4.96355	-254	-323	-387	-332	-266	-209	-157	-115	-81	-53	-33	-18	-10	-9	-15	-26	-44	-64	-86	-104	-116	-118	-109	-93	-73	-53	-36	-20	-10	-3	-3	-5	8	8	-4	-2	0	-2	-1	5	12	0	-3	-1	2	5	9	2	-6
4.97259	-231	-335	-431	-385	-291	-206	-135	-81	-41	-15	-1	-6	-5	-19	-38	-60	-83	-100	-112	-112	-99	-76	-44	-10	1	9	8	1	-1	-1	-2	-5	7	6	-3	0	0	0	-1	6	12	0	-2	0	5	7	10	2	-5
4.98163	-72	-117	-158	-166	-135	-99	-69	-46	-32	-22	-22	-27	-35	-48	-63	-77	-87	-92	-90	-77	-60	-40	-17	1	2	11	10	2	-3	-1	-2	-5	5	4	-3	1	2	0	-1	6	11	0	-1	2	8	9	11	2	-5
4.99067	-22	-22	-23	-22	-21	-20	-19	-19	-20	-22	-24	-27	-29	-30	-29	-27	-22	-16	-10	-4	0	-5	-3	1	1	13	12	2	-4	-2	-1	-4	4	2	-2	3	4	1	-1	1	-7	-7	-3	2	8	11	11	1	-4
4.99971	-2	3	1	-1	1	2	-6	1	8	4	-3	-6	-8	-12	-16	-20	-23	-26	-25	-19	-9	-5	-3	1	1	14	12	3	-5	-2	-1	-3	2	1	-2	5	6	2	-12	-21	-19	-7	0	5	13	12	11	1	-4
5.00875	-18	-8	-1	-2	2	3	-5	2	7	3	-3	-5	-6	0	-1	-3	-1	0	-11	-24	-38	-52	-57	-47	-33	-20	-9	1	-4	-3	0	-2	1	0	-1	6	1	-5	-14	-23	-31	-35	-39	-40	-38	-36	-33	-30	-28
5.01779	-3	3	1	-2	3	3	-3	2	6	3	-3	-3	-7	-3	-2	-3	-2	0	0	4	1	-5	-3	0	0	-1	-8	-13	-20	-27	-33	-39	-45	-47	-42	-39	-31	-25	-21	-17	-17	-15	-17	-22	-28	-36	-43	-50	-46
5.02683	-3	3	1	-2	-4	-9	-15	-21	-26	-29	-31	-31	-28	-25	-20	-15	-10	-5	0	2	3	-5	-3	0	0	7	8	3	-1	-4	0	-1	-1	-4	-1	0	-4	-9	-14	-15	-14	-9	-5	-2	0	0	0	-2	-5
5.03587	-3	3	1	-2	3	-2	-6	-8	-9	-6	-5	-3	-8	-5	-3	-3	-1	1	1	6	4	-5	-3	-6	-13	-20	-26	-32	-32	-27	-23	-22	-22	-23	-25	-32	-36	-32	-24	-17	-9	-1	0	7	9	7	4	0	-6
5.04491	-30	-29	-27	-23	-19	-16	-15	-18	-22	-27	-34	-39	-42	-41	-36	-27	-16	-6	1	7	4	-5	-4	-2	-2	7	7	3	1	-4	0	-1	-4	-4	0	-9	-16	-23	-30	-38	-47	-47	-41	-29	-16	-6	3	1	0
5.05395	-114	-147	-162	-155	-136	-121	-109	-105	-103	-101	-94	-81	-61	-39	-17	-3	0	2	3	9	6	-5	-4	-3	-1	6	6	3	2	-3	0	-1	-6	-37	-78	-111	-116	-92	-58	-21	0	-1	1	7	19	14	5	1	0
5.06298	-54	-81	-101	-110	-113	-115	-119	-129	-139	-145	-139	-116	-81	-45	-11	-2	0	3	4	10	6	-5	-5	-5	-2	5	5	3	2	-3	0	-2	-22	-69	-119	-152	-127	-75	-20	8	0	-1	1	6	17	14	4	1	0
5.07202	-29	-35	-40	-44	-47	-52	-57	-65	-73	-76	-69	-54	-34	-16	0	-2	1	3	5	11	6	-5	-6	-6	-10	-10	-5	2	2	-3	0	-9	-26	-45	-62	-58	-35	-8	9	9	-1	-1	1	5	16	13	3	1	0
5.08106	-14	-18	-22	-24	-21	-17	-14	-9	-6	-1	-2	-1	-5	-4	0	0	1	4	4	1	-2	-9	-15	-21	-26	-26	-21	-12	-5	-4	0	-6	-4	-5	2	16	18	5	11	10	-2	-1	1	4	14	12	2	1	0
5.0901	-9	-5	-3	-3	-1	0	-3	2	-2	0	-1	-1	-4	-5	0	-4	-6	-9	-13	-15	-17	-19	-19	-20	-17	-14	-9	-2	1	-4	0	-8	-1	-4	4	17	17	4	13	11	-2	-1	0	2	12	12	2	0	-1
5.09914	-1	0	0	-4	-3	0	-2	0	-1	0	-1	-3	-4	-6	-10	-13	-18	-20	-20	-18	-14	-10	-5	-3	-2	2	2	2	0	-4	0	-8	0	-4	-1	-8	-11	-17	-23	-29	-34	-33	-27	-17	-6	1	2	0	-1
5.10818	-1	0	-1	-5	-4	0	0	3	-1	1	1	-3	-10	-22	-37	-49	-42	-21	1	9	4	-2	-3	-1	-1	2	1	1	-1	-5	-1	-5	0	-6	-12	-17	-17	-17	-18	-19	-22	-23	-28	-35	-41	-46	-45	-39	-30
5.11722	-2	-1	-3	-7	-7	-4	-10	-14	-13	-7	0	-1	0	-8	-1	2	-3	-12	-15	-7	4	-1	-1	0	-1	4	0	1	-2	-5	-2	-2	3	-4	8	20	14	2	15	7	-1	0	0	0	6	8	2	-4	-1
5.12626	-8	-9	-11	-14	-16	-21	-24	-28	-26	-20	-12	-3	0	-6	-2	2	4	1	1	2	-5	-13	-15	-13	-7	0	0	0	-4	-4	-2	0	4	-4	9	19	13	1	14	4	-1	0	0	0	4	8	2	-5	0
5.1353	-3	-1	-5	-8	-5	3	3	2	-4	-2	1	-2	1	-3	-3	3	2	0	-1	-3	-4	-6	-6	-8	-9	-10	-12	-12	-12	-12	-11	-12	-10	-7	-5	-5	-3	-2	-4	-4	-7	-7	-10	-13	-15	-20	-21	-21	-19
5.14434	-4	-2	-5	-8	-4	3	4	2	-5	-3	0	-3	2	-1	-4	3	6	1	-2	0	0	-8	-12	-14	-14	-11	-9	-6	-6	-2	-1	1	5	-4	11	10	10	1	6	0	-3	-7	-12	-17	-20	-21	-18	-16	-13
5.15338	-3	-2	-5	-8	-3	3	5	1	-7	-4	0	-3	2	0	-5	3	6	0	-4	-3	0	-1	0	-1	-1	0	-2	-1	-6	-1	-1	-2	-2	-5	-2	-5	-5	-6	-8	-9	-11	-10	-11	-11	-13	-14	-14	-15	-15
5.16242	-3	-2	-4	-8	-2	3	1	-5	-11	-14	-14	-11	-7	-5	-6	-5	-4	-4	-5	-5	-6	-9	-12	-16	-19	-18	-14	-9	-6	-3	-1	-1	0	-5	4	4	6	1	7	-5	1	4	-1	0	0	0	0	-1	0
5.17146	-3	-2	-4	-8	-2	-1	-2	-3	-5	-6	-1	-4	3	4	-6	3	4	1	-4	-6	0	1	1	0	-1	-2	-4	-6	-8	-10	-12	-13	-13	-13	-12	-13	-10	-9	-9	-7	-7	-5	-4	-4	-4	-5	-5	-5	-4
5.18049	-2	-2	-3	-8	-3	-1	0	-3	-4	-5	-2	-4	3	6	-6	3	2	0	-3	-5	-6	-6	-5	-4	-4	-2	-2	-1	-4	0	0	-1	0	-5	3	2	3	0	2	-8	2	5	-3	0	0	1	-2	-5	-9
5.18953	-2	-3	-3	-8	-4	1	2	-4	-3	-3	-1	-5	3	7	-5	2	4	3	0	-3	-2	0	0	0	-1	-3	-4	-5	-6	-7	-8	-10	-12	-11	-12	-14	-14	-14	-17	-19	-21	-21	-22	-22	-20	-19	-18	-17	-15
5.19857	-2	-5	-8	-11	-12	-12	-11	-11	-11	-9	-9	-8	-7	-6	-5	-4	-4	-3	-3	-4	-4	-6	-5	-6	-6	-5	-5	-3	-3	-1	0	1	0	-2	4	2	0	-3	0	-7	-5	-6	-9	-12	-15	-17	-19	-20	-20
5.20761	0	-3	-3	-9	-5	-2	-1	-5	-1	0	0	-4	1	2	-2	-2	-5	-8	-11	-15	-18	-22	-22	-21	-17	-10	-4	-3	-3	0	13	14	-1	-1	7	5	-2	-4	0	-6	-2	-2	-7	-3	-3	-5	-6	-8	-11
5.21665	-11	-7	-3	-9	-5	-4	-4	-4	-1	1	0	-4	1	9	-1	2	9	7	2	0	-2	-3	-10	-19	-28	-35	-33	-24	-15	-7	0	5	-2	0	8	2	-5	-2	0	-6	2	2	-8	-2	-3	-5	-5	-5	-5
5.22569	-11	-10	-10	-9	-7	-6	-6	-3	-2	0	0	-4	0	8	-1	0	7	7	1	0	-2	8	8	2	0	3	0	-4	-5	-9	-13	-18	-22	-25	-28	-30	-26	-22	-19	-14	-9	-3	-7	0	3	12	10	5	2
5.23473	-18	-18	-17	-18	-17	-17	-17	-18	-18	-18	-19	-18	-17	-17	-18	-18	-17	-16	-15	-13	-9	-6	-1	1	-1	5	0	-5	-3	-3	14	13	-5	0	10	0	-6	-2	-7	-9	-9	-4	-5	1	4	15	10	7	3
5.24377	0	-4	-5	-8	-3	-1	-3	-8	-13	-17	-21	-24	-27	-29	-31	-32	-32	-31	-29	-25	-20	-16	-9	-2	-3	3	0	-6	-4	-4	12	11	-6	1	11	0	-4	-11	-19	-23	-21	-13	-4	1	5	14	11	7	3
5.25281	0	-4	-6	-8	-2	0	0	-1	-1	-5	-8	-9	-8	-8	-7	-6	-5	-5	-4	-4	-5	-7	-7	-9	-11	-13	-15	-14	-11	-8	-6	-4	-6	-2	-2	-5	-5	-6	-8	-7	-5	-3	-2	1	5	7	8	8	3
5.26185	2	-2	-5	-7	-10	-15	-20	-20	-16	-11	-8	-5	-2	1	0	-2	3	6	0	-5	-4	9	11	0	-5	0	0	-4	-5	-7	2	-2	-7	-8	-11	-15	-15	-15	-16	-15	-13	-9	-8	-7	-7	-8	-8	-8	-7
5.27089	-4	-3	-6	-7	-1	0	0	0	0	3	0	0	-2	2	0	-3	2	5	0	-6	-5	8	10	-2	-4	1	2	-1	-4	-6	-6	-11	-15	-15	-14	-15	-13	-13	-15	-15	-16	-13	-12	-10	-8	-6	-5	-4	-2
5.27993	-2	-2	-5	-6	-1	-1	-1	-2	-2	-3	-5	-6	-7	-10	-12	-13	-13	-12	-10	-7	-6	-6	-5	-5	-8	-11	-14	-18	-19	-17	-12	-9	-6	0	1	2	5	6	1	-1	-2	-4	1	4	7	12	9	8	1
5.28897	2	-1	-5	-7	-1	-2	-3	-4	-3	-2	-2	-1	-1	-2	-4	-6	-8	-8	-7	-5	-5	-1	0	-3	-1	3	2	0	-3	-3	0	0	-4	1	11	5	7	11	0	-1	-2	-4	2	4	6	3	1	0	-1
5.298	-5	-3	-5	-7	-3	-6	-8	-12	-15	-18	-19	-17	-14	-12	-10	-8	-6	-5	-4	-3	-5	6	7	-3	0	4	8	2	-2	-1	0	0	-3	0	13	6	8	10	-2	0	-2	-4	3	4	5	7	6	4	-3
5.30704	-26	-25	-21	-17	-12	-9	-5	-3	-2	-1	-4	-3	-4	-6	-8	-9	-7	-5	-6	-2	-4	6	6	-3	0	5	9	3	-1	0	0	0	-2	0	12	7	6	3	-5	0	-2	-3	4	4	3	4	4	2	-6
5.31608	-2	-8	-12	-14	-10	-5	0	3	1	0	-5	2	1	-3	-3	-5	3	5	-6	-1	-3	5	5	-3	0	6	4	3	0	0	-1	0	-1	0	2	0	0	-1	-6	-9	-14	-17	-23	-24	-18	-14	-11	-7	-6
5.32512	0	-3	-3	-4	-2	-2	0	1	1	-2	-5	2	1	-4	-4	-5	3	5	-7	-1	-3	5	4	-3	1	3	-2	-8	-13	-13	-11	-5	0	0	9	8	8	2	-4	0	-3	-2	-6	-10	-11	-11	-9	-6	-3
5.33416	1	-3	-2	-2	0	8	12	4	0	-3	-3	2	2	-4	-5	-5	2	5	-7	-1	-2	5	3	-3	1	7	4	-1	-7	-12	-15	-14	-11	-6	-2	-1	1	1	-1	0	-4	-4	-7	-10	-11	-13	-11	-10	-7
5.3432	2	-3	-2	-2	1	8	13	4	0	-5	-2	1	1	-5	-6	-5	1	4	-8	-2	-3	4	1	-3	0	-2	-4	-6	-9	-11	-13	-15	-17	-16	-14	-14	-11	-10	-10	-9	-10	-8	-9	-9	-9	-8	-6	-5	0
5.35224	3	-2	-2	-1	1	5	5	4	-1	-5	0	1	1	-5	-5	-4	-3	-5	-7	-8	-10	-11	-13	-14	-15	-14	-13	-12	-10	-7	-4	-2	-2	-5	0	-1	0	-1	-3	-4	-6	-5	-6	-8	-9	-12	-11	-12	-11
5.36128	-11	-9	-7	-5	-2	0	1	0	-2	-6	-11	-16	-22	-27	-26	-19	-15	-9	-6	-4	-4	-6	-10	-14	-17	-19	-15	-9	-2	1	6	5	0	-6	4	7	3	0	2	0	-7	0	4	-2	-5	-3	-7	-13	-17
5.37032	-29	-23	-19	-13	-8	-6	-5	-7	-11	-13	-16	-15	-8	-6	-2	-1	-3	1	-5	-5	-4	2	0	-4	-3	-6	-5	-3	0	0	5	4	0	-8	2	5	1	1	3	0	-8	0	3	-5	-5	-2	-7	-7	-1
5.37936	-6	-4	-3	-2	-2	-4	-6	-11	-14	-16	-17	-13	-6	-6	-1	0	-4	1	-3	-6	-5	1	0	-4	0	1	2	0	-3	-6	-8	-7	-4	-6	1	3	0	1	2	-2	-8	0	1	-8	-4	-1	-8	-8	2
5.3884	7	0	0	0	2	0	-4	-8	-10	-11	-13	-10	-9	-7	-3	0	-4	0	0	-7	-6	0	0	-3	0	0	0	-1	-6	-9	-9	-6	0	-4	0	1	0	2	2	-3	-7	0	0	-11	-2	0	-8	-8	1
5.39744	-10	-9	-7	-7	-6	-8	-8	-9	-9	-7	-7	-4	-3	-7	-4	-4	-6	-8	-10	-12	-13	-15	-15	-16	-14	-12	-8	-4	-1	0	0	0	0	-1	0	0	0	3	1	-4	-6	0	-1	-11	0	0	-7	-8	1
5.40648	2	1	1	0	-3	-7	-10	-13	-14	-11	-8	-4	-1	-8	1	3	-2	-1	-1	-6	-8	-5	-5	-3	0	0	-3	-4	1	0	0	0	0	0	0	-2	0	3	0	-4	-5	0	-2	-8	-1	-4	-6	-10	-13
5.41551	-9	-10	-9	-10	-10	-11	-12	-13	-13	-12	-11	-9	-7	-8	-4	-2	-1	-2	1	-5	-8	-4	-3	-2	0	0	-3	-7	0	0	-1	-2	0	3	0	-6	0	3	-2	-5	-4	0	-4	-5	-7	-12	-18	-22	-17
5.42455	-18	-19	-17	-18	-17	-17	-16	-16	-16	-13	-13	-9	-6	-8	0	3	1	-3	4	-4	-7	-7	-3	-2	0	0	-1	-5	0	0	-2	-4	1	5	1	-9	1	2	-4	-4	-3	0	-6	-3	-6	-10	-13	-16	-20
5.43359	-16	-16	-15	-14	-12	-11	-9	-8	-8	-6	-5	-3	-1	-9	2	4	2	-2	4	-2	-6	-9	-4	-2	0	0	0	-2	-1	-1	-3	-5	-5	-5	-5	-8	-6	-5	-7	-3	-1	0	-7	-1	4	5	-4	-6	-2
5.44263	-10	-9	-6	-4	-1	0	3	2	-2	2	1	4	-1	-9	2	6	2	-4	-1	-3	-5	-9	-5	-2	0	0	2	0	-2	0	-4	-7	1	0	-1	-5	-5	-7	-9	-10	-10	-8	-8	-3	-2	-1	-4	-5	-3
5.45167	3	1	0	0	4	3	5	3	-1	0	-1	2	-3	-10	1	8	2	-4	-1	-4	-8	-9	-8	-5	-2	-1	0	0	-1	-3	-6	-8	-10	-8	-6	-4	-2	-1	-6	-2	-2	-2	-8	-6	-8	-11	-13	-13	-13
5.46071	0	-1	-2	0	3	1	3	1	-1	-2	-5	-5	-7	-9	-8	-6	-7	-7	-9	-10	-11	-13	-15	-13	-9	-7	-5	-4	-5	-6	-8	-10	-8	-3	0	0	2	0	-3	0	0	-2	-7	0	2	0	-3	-4	-4
5.46975	-7	-7	-5	-5	-4	-4	-3	-3	-3	-1	-2	0	-3	-8	0	0	-1	-2	-3	-3	-4	-5	-6	-6	-5	-5	-4	-5	-5	-7	-10	-14	-14	-8	-2	1	3	-1	0	3	2	-1	-5	1	4	2	-2	-2	-3
5.47879	-4	-3	-3	0	1	1	1	0	0	0	-3	-2	-4	-7	-5	-5	-7	-7	-7	-6	-4	-3	-6	-1	0	0	0	-1	-4	-7	-10	-11	-9	-4	0	0	3	-3	1	4	3	-1	-4	-2	-4	-4	-1	-2	-2
5.48783	-3	-4	-3	-2	0	0	3	2	1	-1	-2	-2	-4	-7	1	5	0	-2	1	-4	-3	-6	-9	-12	-13	-14	-12	-11	-10	-9	-7	-8	-4	-1	0	0	0	-4	0	0	-2	-4	-7	-10	-7	-3	-1	-2	-2
5.49687	-9	-11	-13	-15	-13	-9	-4	0	2	-2	-1	-4	-4	-6	1	4	0	-2	1	-5	-1	-3	-6	0	1	-2	-3	-4	-4	-4	-3	-8	-3	-2	-2	-3	-5	-7	-10	-12	-12	-8	-4	-1	1	6	0	-1	-2
5.50591	-7	-9	-10	-12	-13	-15	-14	-12	-9	-5	0	-5	-4	-5	1	2	-1	-1	0	-6	-2	-4	-4	0	2	3	2	0	0	-1	-2	-7	-5	-5	-6	-9	-11	-13	-17	-18	-17	-13	-10	-7	-4	-2	0	-1	-1
5.51495	-5	-6	-6	-8	-9	-11	-13	-15	-16	-13	-11	-6	-2	-3	1	2	-1	0	0	-6	-3	-4	-2	0	2	2	2	0	0	0	0	-6	-5	-5	-8	-12	-14	-16	-16	-15	-12	-10	-8	-7	-6	-6	-5	-4	-2
5.52399	-10	-9	-7	-5	-3	-1	-1	-1	-3	-4	-5	-3	-3	-3	-2	0	-2	0	0	-6	-5	-5	0	0	0	1	1	-2	1	0	-1	-7	-8	-11	-15	-20	-15	-11	-8	-5	-3	0	-1	0	0	0	0	-2	-2
5.53302	3	-1	1	0	2	2	4	-3	2	-4	1	-2	-5	-11	-11	-6	-3	0	-1	-4	-7	-4	0	0	0	4	-1	-2	7	5	0	-7	-6	-8	-7	-5	0	-3	4	5	3	1	0	-1	0	3	0	-2	-1
5.54206	3	0	2	0	1	2	3	-3	2	-4	1	-1	-1	-6	-5	0	-2	0	-2	-3	-5	-4	-8	-12	-13	-12	-9	-7	-7	-7	-9	-10	-10	-6	-1	1	0	-2	3	4	2	1	0	-1	0	3	0	-2	-1
5.5511	3	0	2	1	1	2	2	-3	2	-4	1	-1	-3	-2	0	2	-3	0	-4	-3	-3	-3	-6	-10	-13	-15	-16	-17	-18	-19	-21	-21	-20	-16	-12	-8	-4	-1	1	3	2	2	0	-1	0	-2	-6	-9	-12
5.56014	3	0	0	-3	-5	-8	-10	-10	-9	-6	-4	-2	-1	-1	4	3	-2	0	-6	-2	0	2	0	-1	-3	-5	-6	-6	-7	-7	-7	-7	-7	-6	-5	-6	-5	-5	-7	-8	-9	-9	-9	-9	-8	-8	-6	-5	-4
5.56918	2	-1	-4	-8	-12	-16	-15	-11	-7	-4	-2	-3	-1	-1	5	6	-2	0	-7	-1	-3	-5	-7	-8	-10	-11	-10	-10	-10	-8	-6	-7	-2	1	-2	-5	0	0	1	1	1	3	0	-1	0	2	0	0	0
5.57822	2	0	0	-2	-3	-6	-8	-9	-8	-7	-6	-6	-6	-7	-9	-10	-11	-8	-8	0	1	3	5	5	-3	-7	-4	-1	-4	-6	-4	-6	0	0	-5	-7	-1	0	1	0	1	3	0	-2	1	3	0	0	-1
5.58726	0	-1	-2	-3	-4	-4	-3	-2	0	-3	-4	-6	-2	-3	6	7	0	0	-8	0	0	-2	-2	-4	-5	-10	-8	-10	-9	-8	-5	-5	-1	-1	-6	-8	-2	-1	0	0	1	2	0	-3	1	2	0	0	-2
5.5963	-10	-10	-10	-8	-4	-2	-2	1	2	-2	-5	-7	-3	-3	6	6	1	0	-6	-2	-6	-10	-12	-13	-11	-9	-5	-4	-2	-1	-4	-5	-4	-4	-6	-8	-4	-2	-2	0	1	1	0	-3	2	2	0	1	-3
5.60534	-12	-10	-7	-3	0	0	-2	2	3	-2	-6	-5	-5	-5	4	12	1	0	-6	-1	1	0	0	0	0	-4	0	4	5	2	-6	-5	-5	-4	-5	-6	-5	-3	-4	-2	-3	-3	-4	-5	-5	-5	-5	-5	-4
5.61438	2	-1	-4	-7	-6	-3	-2	1	2	-3	-6	-4	-6	-6	4	12	1	-1	-4	-1	0	0	0	0	1	-1	0	5	6	1	-7	-4	-7	-3	-3	-5	-6	-5	-8	-11	-13	-14	-16	-16	-15	-15	-14	-13	-12
5.62342	2	-1	0	0	-1	-1	-2	0	-2	-3	-5	-3	-7	-7	-3	-1	-1	-1	-3	-2	4	6	5	2	3	0	1	12	11	1	-8	-4	-7	-1	-1	-4	-7	-9	-13	-16	-19	-16	-13	-11	-9	-8	-7	-6	-6
5.63246	2	-2	0	-1	-1	-2	-2	2	2	-3	-4	-1	-7	-8	2	2	0	-2	-2	-2	-2	-1	1	1	5	4	3	14	15	2	-8	-4	-7	0	0	-4	-6	-7	-7	-6	-7	-6	-5	-4	-3	-4	-4	-5	-7
5.6415	-2	-3	0	-1	-1	-2	-1	1	2	-2	-4	0	-6	-8	2	3	0	-2	-3	-5	-7	-9	-8	-7	-5	-1	1	3	6	3	-8	-3	-7	0	0	-3	-5	-8	-7	-3	1	0	-1	-4	-5	-8	-11	-12	-14
5.65053	-9	-7	-6	-3	-2	-2	-1	-2	-1	-2	-3	-3	-5	-8	-6	-7	-10	-11	-12	-14	-15	-15	-12	-9	-7	-3	-2	0	2	3	-9	-3	-6	0	0	-3	-5	-9	-7	-4	3	0	-2	-4	0	-1	-1	1	-6
5.65957	-2	-5	-3	-3	-5	-8	-10	-13	-11	-10	-9	-7	-6	-7	-6	-6	-8	-8	-9	-11	-12	-12	-9	-7	-5	-1	0	0	2	4	-9	-4	-6	1	0	-3	-4	-9	-7	-6	2	0	-3	-4	-1	-2	-3	0	-4
5.66861	-2	-5	-4	-4	-6	-7	-10	-12	-12	-11	-10	-8	-6	-5	-2	0	0	-3	0	-4	1	-3	1	0	2	1	0	0	0	1	-8	-3	-5	2	2	-2	-2	-7	-7	-8	1	1	-3	-4	-2	-3	-3	0	-2
5.67765	-10	-9	-9	-7	-6	-4	-3	-3	-3	-3	-3	-2	-2	-5	0	2	0	-3	-1	-5	0	-3	2	0	2	1	0	-1	-2	-2	-9	-3	-6	2	1	-3	-2	-7	-7	-10	0	1	-4	-4	-4	-4	-4	0	0
5.68669	2	-5	2	0	0	-1	0	0	2	-1	-1	-3	-6	-9	-10	-7	-6	-4	-3	-4	-5	-7	-8	-10	-11	-8	-6	-4	-2	-1	-9	-1	-5	-1	-2	-3	-4	-6	-7	-8	-8	-8	-8	-6	-4	-3	-5	0	1
5.69573	2	-3	2	0	-5	-6	-4	-5	-5	-7	-8	-8	-8	-6	-5	-3	-3	-3	-4	-6	-9	-12	-12	-10	-8	-5	-4	-3	-3	-3	-8	-3	-5	-3	-2	-3	-3	-6	-5	-5	-4	-3	-4	-2	-5	-2	-7	0	2
5.70477	1	-3	-7	-11	-13	-10	-7	-6	-5	-5	-5	-5	-4	-4	-4	-3	-4	-3	-2	-3	-2	-2	-1	0	0	0	1	2	2	0	-5	0	-3	3	2	-2	-1	-4	-3	-2	-3	1	-4	-2	-6	-2	-8	0	1
5.71381	1	-2	0	-2	-5	-7	-8	-10	-10	-11	-11	-10	-10	-11	-10	-9	-9	-6	-4	-2	-1	0	2	3	4	5	6	7	1	-1	-3	1	-2	3	2	-2	-2	-4	-2	-1	-3	1	-4	-1	-6	-1	-7	0	4
5.72285	0	-1	-4	-5	-8	-10	-10	-10	-7	-6	-4	-2	-2	0	1	-1	-2	-2	-2	-1	-1	0	5	4	11	14	11	7	0	-1	0	2	-1	3	1	-2	-3	-2	-1	0	-3	1	-3	-1	-6	0	-6	0	4
5.73189	0	0	0	-1	-4	-8	-12	-18	-22	-21	-15	-10	-4	0	1	-1	-2	-2	-3	0	-1	0	4	4	6	7	7	7	1	0	0	3	0	3	0	-3	-5	-1	0	0	-2	0	-3	0	-7	0	-4	-8	-13
5.74093	-2	-1	1	0	2	-4	-3	-6	-11	-14	-9	-4	-3	0	1	-1	-1	-2	-3	0	0	-2	1	-1	-5	-6	-8	-9	-9	-9	-8	-8	-9	-9	-10	-11	-11	-11	-11	-9	-9	-8	-9	-10	-11	-12	-11	-7	-3
5.74997	-3	0	1	0	3	-4	-3	-7	-11	-11	-6	-1	-4	0	1	-1	0	-3	-3	0	0	-3	0	2	0	0	0	0	0	0	0	1	0	1	0	-5	-7	0	-2	-3	-3	-3	-4	-4	-9	-5	-5	-4	-2
5.75901	-3	0	0	0	3	-4	-5	-2	0	-1	-4	-6	-8	-8	-7	-4	-3	-4	-4	0	0	-6	-3	-1	-1	0	-1	-1	-1	0	0	1	0	3	0	-6	-5	1	1	0	0	0	-2	-3	-8	-6	-5	-4	-2
5.76804	-3	0	0	0	3	-3	-6	-1	0	0	-2	-2	-6	-4	-5	-6	-7	-7	-6	-5	-3	-6	-5	0	0	1	0	2	1	0	-1	-3	-6	-7	-7	-7	-3	-2	-2	-1	-1	0	-1	0	-6	-1	-1	-2	2
5.77708	-10	-11	-9	-5	-2	-2	-6	-1	0	2	4	0	-7	-1	-1	-5	-1	-6	-6	0	0	-6	-6	0	1	1	-4	0	-1	-2	-3	-4	-6	-7	-8	-11	-11	-10	-10	-9	-8	-8	-8	-10	-12	-14	-12	-10	-7
5.78612	-3	-5	-8	-10	-9	-5	-7	-2	-1	1	4	0	-8	-2	-3	-4	-2	-6	-6	0	0	-4	-4	-1	6	2	-7	-3	-5	-7	-8	-8	-8	-6	-6	-8	-8	-8	-10	-10	-10	-7	-4	-2	-5	-1	-2	-4	1
5.79516	-3	-1	-2	-2	-3	-2	-5	-2	-1	2	4	0	-7	-2	-4	-2	-2	-7	-5	0	0	-3	-2	-2	-3	-3	-8	-3	-4	-4	-4	-5	-7	-6	-7	-9	-10	-11	-13	-13	-12	-10	-8	-5	-3	-1	-1	-5	2
5.8042	-3	-1	-3	0	3	-2	-4	-2	-2	2	4	0	-7	-2	-3	0	-3	-7	-5	0	0	-1	-1	-3	12	5	-7	2	4	4	2	1	-3	0	0	-6	-2	-3	-4	-5	-6	-5	-6	-6	-6	-7	-7	-7	-5
5.81324	-3	-2	-4	0	2	-2	-3	-3	-2	1	0	0	-6	-2	-2	1	-4	-8	-4	0	0	0	0	-3	8	6	-5	0	5	3	1	0	-4	-2	-3	-5	-6	-7	-8	-7	-7	-4	-3	-2	-2	-2	-1	-5	-3
5.82228	-3	-3	-4	0	2	-3	-2	-4	-3	-4	-6	-7	-7	-7	-7	-6	-5	-8	-4	-2	0	0	0	-3	4	6	-4	-3	7	7	6	6	-5	0	0	-2	2	3	1	-2	4	7	0	1	-1	0	-1	-5	4
5.83132	-3	-4	-4	0	2	-3	-1	-5	-2	2	1	0	-4	-2	-2	-2	-5	-8	-4	-2	-3	-3	-4	-4	-4	-2	-3	-5	-1	-1	0	0	-6	-1	0	0	3	3	1	-3	7	8	0	0	0	0	-1	-5	3
5.84036	-3	-4	-3	0	2	-3	0	-6	-1	2	1	1	-3	-2	0	1	-4	-7	-3	0	0	0	-1	-4	-3	-3	-4	-4	-4	-4	-4	-3	-7	-2	1	0	2	3	1	-4	8	8	0	0	0	0	-1	-4	0
5.8494	-3	-4	-2	1	2	-4	-2	-8	-7	-7	-6	-4	-2	-2	0	1	-3	-7	-3	-1	0	0	-1	-4	-3	-3	-4	-5	-6	-7	-9	-10	-8	-6	-3	-2	0	2	0	-5	7	7	-2	0	0	1	-1	-4	-5
5.85844	-3	-3	-1	2	2	-4	1	-7	-1	-2	-3	-4	-4	-4	-4	-2	-2	-7	-4	-2	-3	-4	-6	-8	-10	-12	-11	-9	-7	-6	-4	-3	-7	-3	0	0	1	1	0	-7	7	6	-3	-1	0	1	-1	-3	0
5.86748	-3	-3	0	4	3	-5	1	-6	0	0	0	-1	-1	-2	-1	0	0	-7	-4	-2	-1	-3	-4	-5	-5	-4	-3	-1	-3	0	0	-1	-6	-3	-2	-5	-7	-10	-13	-15	-15	-11	-9	-6	-3	-1	0	-1	-2
5.87652	-2	-2	-1	0	-1	-5	-5	-8	-11	-14	-17	-18	-16	-13	-10	-7	-4	-7	-5	-3	-1	-1	-1	0	4	3	-3	2	-4	8	9	-2	-4	-2	0	3	3	1	-2	-7	7	5	-2	1	0	-4	-5	-8	-9
5.88555	-6	-8	-10	-11	-14	-17	-20	-23	-23	-20	-19	-16	-13	-11	-9	-7	-5	-8	-6	-3	0	-1	0	0	6	1	-5	1	-7	8	7	-4	-4	-3	0	2	1	0	-4	-7	5	4	-1	2	3	1	0	0	-4
5.89459	-13	-14	-12	-9	-7	-6	-5	-6	-7	-8	-11	-12	-12	-10	-7	-4	-2	-8	-7	-3	0	-2	0	3	7	0	-5	1	-7	3	2	-6	-4	-3	-1	0	0	-1	-5	-5	3	3	0	4	4	1	0	0	-1
5.90363	-4	-6	-7	-8	-10	-10	-9	-8	-8	-7	-7	-6	-4	-3	-1	0	1	-9	-8	-4	0	-3	0	6	5	0	-6	1	-5	-2	-4	-6	-6	-4	-3	0	0	-2	-5	-3	1	3	0	7	5	1	0	1	0
5.91267	-1	-1	1	1	0	-7	-1	-3	-5	-7	-9	-9	-6	-4	0	2	1	-8	-7	-5	0	-3	0	6	2	-1	-7	-10	-4	0	0	-6	-3	-1	-5	0	0	-3	-4	-2	0	3	2	3	2	0	-1	-3	-5
5.92171	-1	-1	2	6	3	-7	-2	-2	-5	-7	-10	-9	-7	-6	-4	-2	-1	-8	-6	-5	0	-4	1	1	0	-2	-7	-8	-7	-3	-2	-5	-3	-1	-7	-2	-1	-4	-3	-1	-1	3	3	0	-2	-5	-6	-7	-6
5.93075	-1	-1	2	5	2	-7	-2	-2	0	0	0	0	0	-3	1	0	0	-7	-5	-5	-5	-6	-7	-7	-7	-7	-8	-6	-6	-7	-7	-7	-6	-5	-9	-5	-3	-5	-3	0	-3	3	3	4	3	1	1	1	0
5.93979	-1	-1	1	0	1	-7	-2	-3	3	4	5	5	1	-3	1	0	1	-6	-4	-5	-3	-4	-2	1	4	-2	-8	2	4	-3	-2	-3	-3	0	-7	-7	-8	-10	-8	-7	-4	-1	0	1	1	1	1	1	1
5.94883	-7	-8	-9	-12	-8	-7	-1	-4	2	3	4	5	1	-2	1	-1	1	-6	-2	-5	0	-5	-4	-4	-1	-3	-7	3	6	-1	0	-3	-4	0	-5	-9	-2	-5	0	0	-6	1	0	0	0	-1	0	0	0
5.95787	-4	-6	-8	-10	-10	-8	-5	-5	0	2	3	5	2	0	2	-2	1	-5	-3	-5	-8	-11	-13	-16	-15	-14	-12	-10	-8	-5	-3	-2	-4	0	-2	-9	-1	-5	0	0	-8	1	6	6	4	1	0	0	-2
5.96691	0	-1	-1	-1	-2	-6	-1	-6	-1	-1	-2	-2	-2	-3	-4	-5	-6	-7	-9	-11	-13	-13	-12	-13	-10	-9	-8	-7	-5	-4	-4	-2	-4	0	0	-6	0	-5	0	0	-9	0	4	5	4	0	0	-1	-4
5.97595	-1	-2	0	0	-3	-6	0	-6	-3	-1	-2	-2	-2	-2	-3	-3	-4	-4	-5	-5	-5	-6	-5	-5	-4	-7	-8	-3	-3	-3	-4	-5	-6	-8	-9	-10	-10	-9	-7	-7	-9	-4	-3	-3	-3	-4	-3	-3	-4
5.98499	-5	-8	-9	-12	-12	-9	-8	-6	-5	-4	-4	-2	-1	-1	0	-3	0	-1	0	-4	-3	-7	1	3	1	-7	-8	0	0	-3	-5	-7	-7	-8	-7	-8	-7	-6	-5	-5	-8	-1	0	1	3	0	0	-4	-3
5.99403	0	-1	0	-3	-2	-5	-5	-5	-6	-6	-7	-6	-5	-5	-5	-4	-4	-4	-3	-4	-4	-7	0	0	0	-6	-7	0	0	-1	-2	-3	-5	-5	-6	-9	-11	-13	-12	-10	-6	-2	0	2	5	1	0	-3	0
6.00306	-4	-5	-5	-6	-6	-5	-6	-6	-6	-5	-6	-4	-4	-3	-3	-3	-3	-3	-3	-3	-3	-7	-1	-1	-1	-3	-5	5	9	10	8	0	-4	6	10	5	1	-4	-1	-1	-5	-3	0	3	3	1	0	-2	0
6.0121	-1	-2	-1	-5	-1	-3	3	0	0	-2	-4	-4	-6	-6	-7	-8	-9	-9	-9	-9	-9	-8	-6	-7	-3	-2	-3	5	10	12	7	0	-4	7	13	7	1	-4	-2	-2	-5	-5	-3	5	4	0	1	-1	0
6.02114	0	-1	-2	-5	0	-1	1	-2	-6	-8	-9	-7	-6	-4	-3	-2	-2	-2	-3	-4	-5	-7	-6	-6	-6	-6	-5	-3	-2	-1	0	0	-5	3	4	3	1	-4	-3	-3	-5	-6	-6	0	0	-1	0	0	0
6.03018	-1	-2	-3	-6	0	-1	2	1	-1	-2	-4	-3	-2	-2	-1	-1	0	0	0	0	-1	-6	0	-1	-4	0	0	-1	0	-2	-2	-2	-4	-3	-4	-6	-6	-7	-9	-10	-12	-11	-10	-9	-7	-6	-5	-5	-4
6.03922	0	-2	-3	-5	0	0	1	1	-1	0	0	0	-1	-2	-3	-4	-5	-6	-6	-6	-6	-6	-5	-5	-5	-5	-5	-5	-4	-5	-5	-4	-5	-2	-1	-1	-1	-2	-3	-4	-6	-7	-4	-2	-2	-3	-3	-4	-4
6.04826	0	-2	-2	-5	0	1	2	2	-1	1	0	-3	-6	-9	-11	-10	-8	-6	-4	-2	-1	-4	1	-2	-2	1	1	0	0	-4	-7	-8	-9	-7	-5	-4	-2	-2	-2	-3	-7	-6	-2	-3	0	0	5	2	0
6.0573	1	0	0	-4	0	3	2	1	-2	-1	-4	-5	-7	-9	-10	-10	-10	-8	-5	-3	-1	-4	1	-1	-2	2	5	2	0	1	0	-3	-6	-7	-9	-10	-8	-5	-2	-2	-7	-5	0	-2	0	0	5	3	-1
6.06634	2	2	1	-4	0	1	0	0	-2	1	0	-1	1	1	0	0	-1	-1	-2	-4	-5	-5	-4	-3	-3	0	1	0	-1	2	0	-4	-7	0	0	-1	0	-1	-1	-1	-5	-4	2	-1	0	-1	3	2	-2
6.07538	3	1	0	-4	-1	0	1	2	-2	0	2	-3	3	2	-1	0	-1	-3	-5	-7	-8	-10	-9	-9	-8	-7	-5	-3	-1	-1	0	-4	-8	2	3	2	0	0	0	0	-3	-2	-2	-3	-3	-3	-2	-1	-2
6.08442	0	1	2	-4	-1	4	3	1	-1	-1	1	-5	2	0	-3	-4	-5	-5	-5	-5	-5	-6	-5	-5	-6	-5	-4	-1	0	0	0	-5	-8	0	4	3	0	0	-1	0	-2	-2	-1	-2	-3	-4	-5	-6	-8
6.09346	-6	-2	0	-4	-1	5	3	1	-1	-3	0	-6	8	6	-4	0	1	0	0	0	-1	-6	-1	-3	-4	-6	-7	-7	-7	-8	-7	-7	-8	-6	-6	-6	-6	-5	-4	-3	-4	-3	-3	-4	-5	-7	-9	-10	-10
6.1025	-11	-11	-9	-6	-3	0	1	1	0	-3	0	-7	15	7	-6	-1	1	-1	0	1	-3	-8	2	1	-2	4	3	0	0	0	-1	-3	-7	-6	-8	-11	-12	-11	-8	-5	-4	-1	0	0	0	-3	-1	-2	-3
6.11154	-7	-7	-6	-6	-5	-3	-3	-2	-2	-4	0	-7	7	8	-6	-1	0	-2	0	1	-3	-8	2	2	-2	4	6	-1	4	9	7	-2	-7	-7	-1	-2	-4	-6	-10	-11	-11	-8	-6	-4	-3	-2	-2	-2	-2
6.12057	-13	-11	-9	-7	-5	-3	-3	-3	-4	-5	-4	-7	-4	-3	-6	-1	0	-2	0	1	-3	-8	2	2	-2	4	6	-1	3	14	9	-2	-6	-9	-3	-3	-4	0	-2	1	1	-1	0	-2	-3	-5	-7	-8	-10
6.12961	-10	-9	-9	-9	-9	-7	-6	-4	-4	-4	-3	-6	-4	-5	-5	-4	-4	-3	0	0	-4	-7	2	2	-2	4	6	-2	3	13	11	-1	-6	-9	-3	-1	-5	0	-3	1	3	-1	1	4	2	0	-6	1	0
6.13865	-7	-7	-7	-7	-7	-5	-6	-6	-7	-6	-5	-5	-3	-3	-5	-1	0	-3	0	0	-4	-6	1	2	-2	0	1	-2	0	0	0	-1	-6	-8	-2	0	-5	0	-4	0	1	-3	0	3	1	0	-7	1	0
6.14769	-5	-5	-6	-7	-8	-7	-7	-5	-4	-4	0	-4	5	6	-4	-1	0	-3	-1	0	-4	-5	0	-1	-2	-3	-2	-3	-1	-1	-1	-2	-6	-8	-1	-1	-6	-1	-5	-2	-3	-4	-2	-2	-3	-3	-9	-5	-5
6.15673	-6	-8	-9	-8	-5	-1	0	1	1	-4	1	-2	1	0	-4	-2	-4	-5	-6	-5	-4	-5	-3	-1	-2	1	3	-4	0	11	12	-3	-6	-7	0	4	-7	-2	-6	0	0	-6	-1	0	-1	-3	-8	-7	-9
6.16577	-11	-8	-6	-4	-2	0	0	1	2	-4	3	-1	4	5	-4	-1	0	-4	-3	-1	-4	-3	0	1	-3	3	2	-4	0	3	3	-3	-6	-7	0	0	-8	-3	-7	-1	-1	-7	0	2	0	-1	-7	0	-1
6.17481	1	4	4	4	2	5	3	1	1	-3	0	0	-1	-1	-5	-1	-1	-4	-3	-1	-2	-1	-1	1	-2	3	2	-4	0	1	-2	-5	-7	-9	-10	-12	-12	-11	-12	-12	-12	-10	-8	-5	-3	0	-6	1	1
6.18385	2	6	8	6	2	6	4	2	2	-2	5	0	3	3	-4	-1	0	-4	-4	-2	-1	0	-2	0	-2	1	0	-4	-4	-7	-12	-15	-13	-10	-7	-5	-8	-4	-6	-3	-3	-5	-1	1	0	-1	-5	1	1
6.19289	-6	-2	1	4	3	5	4	2	2	-1	5	1	2	1	-5	-1	0	-5	-4	-3	-5	-6	-7	-9	-10	-12	-13	-15	-17	-16	-14	-12	-10	-8	-7	-7	-8	-8	-8	-6	-6	-4	-1	1	0	-1	-5	1	1
6.20193	0	3	7	7	3	4	5	2	1	-1	0	-1	-3	-3	-5	-3	-5	-7	-7	-9	-10	-11	-10	-8	-6	-5	-3	-5	-3	-3	-6	-7	-8	-9	-9	-9	-8	-6	-5	-3	-6	-1	0	1	-1	0	-4	1	0
6.21097	0	2	6	6	4	2	0	-5	-7	-9	-8	-7	-6	-6	-7	-7	-9	-9	-9	-9	-8	-8	-6	-3	-1	0	0	-4	-1	6	4	-7	-6	-4	-5	0	-6	-3	-4	-4	-6	0	2	1	-2	-1	-3	-1	-5
6.22001	-1	0	1	3	4	3	6	1	0	0	4	3	1	0	-6	-2	-3	-6	-7	-7	-5	-4	-5	0	-1	0	-1	-4	-2	5	3	-6	-6	-3	-2	0	-5	-2	-5	-7	-9	-7	-5	-3	-3	-2	-3	-5	-6
6.22905	0	1	4	7	4	3	6	1	0	0	0	-2	-5	-7	-7	-5	-4	-4	-2	-2	0	0	-3	0	0	-1	-1	-6	-2	4	2	-6	-5	-2	0	1	-5	-3	-6	-10	-13	-11	-9	-8	-7	-6	-7	-8	-9
6.23808	-3	-3	-6	-8	-9	-10	-9	-7	-3	0	0	2	1	0	-7	-4	-1	-4	-2	-2	0	-1	-2	-4	-5	-4	-2	-6	-3	3	2	-5	-4	0	4	3	-5	0	-6	-3	-7	-8	-10	-11	-12	-12	-12	-12	-13
6.24712	-7	-8	-9	-11	-11	-11	-10	-9	-7	-4	-4	-3	-2	-1	-7	-4	-2	-4	-2	-2	-1	-2	-3	-4	-4	-4	-4	-6	-4	-2	-1	-4	-3	0	6	6	-5	1	-4	0	2	5	4	0	-3	-1	-2	0	2
6.25616	-2	-3	-3	-3	-3	-3	-3	-5	-5	-6	-7	-7	-6	-5	-7	-5	-2	-4	-2	-2	1	1	-1	-1	-2	-2	-2	-5	-4	-2	-3	-3	-3	-3	-3	-4	-4	-2	-2	-1	0	1	3	0	-2	-1	-1	0	7
6.2652	-3	-3	-3	-2	0	0	0	-3	0	0	-1	-2	-2	-1	-7	-5	-3	-4	-3	-2	1	2	-2	-2	-1	-2	-2	-4	-4	-3	-4	-6	-6	-7	-7	-7	-5	-4	-2	0	0	2	3	0	-1	-2	-1	0	3
6.27424	-11	-10	-8	-5	-3	-1	-1	-4	-1	-1	-1	-1	-2	-3	-7	-5	-4	-4	-5	-6	-7	-8	-8	-9	-8	-6	-4	-4	-4	0	1	-1	0	1	6	5	-4	1	1	7	7	7	3	0	-1	-2	-1	0	7
6.28328	-12	-15	-12	-8	-4	-1	0	-4	0	-1	-1	0	4	0	-7	-5	-3	-4	-3	-1	-2	-4	-7	-10	-13	-14	-11	-8	-6	-3	-2	0	0	1	3	3	-4	1	3	2	1	0	0	0	0	-2	-1	0	3
6.29232	-1	-1	-1	-1	0	-2	0	-4	0	-1	-2	1	4	0	-6	-5	-3	-3	-3	-1	0	-2	-3	-4	-4	-3	-3	-3	-3	-3	-2	-2	-2	-2	-3	-5	-6	-7	-9	-11	-13	-15	-16	-15	-12	-11	-9	-7	-6
6.30136	-2	0	1	2	4	-2	0	-4	0	-2	-4	1	5	-1	-6	-4	-2	-3	-3	-1	0	0	0	-1	-1	-1	-2	-3	-4	-6	-7	-11	-13	-15	-12	-11	-8	-6	-4	-1	0	1	3	1	0	-3	-1	0	5
6.3104	-3	-2	-2	-2	-1	-2	-1	-3	0	-3	-4	0	1	-1	-6	-4	-2	-3	-3	0	0	0	0	-1	-1	0	0	-3	-2	-7	-1	0	1	1	5	7	-3	0	12	13	13	10	5	2	1	-3	-2	0	9
6.31944	-9	-10	-12	-12	-9	-6	-3	-4	-3	-4	-5	0	3	-3	-7	-4	-3	-4	-7	-11	-14	-15	-11	-8	-4	-1	0	-4	-2	-7	2	6	4	0	10	8	-4	-2	6	5	4	4	4	2	1	-4	-3	0	8
6.32848	-7	-7	-7	-6	-5	-3	-2	-4	-4	-4	-4	1	2	-3	-6	-4	-3	-4	-8	-13	-13	-9	-4	-1	-2	1	0	-5	-1	-5	4	7	5	0	12	8	-4	-4	2	-1	-4	-5	-6	-5	-4	-4	-4	0	4
6.33752	-5	-5	-6	-6	-5	-5	-5	-5	-5	-4	-5	-6	-6	-7	-7	-7	-6	-4	-5	-2	0	5	8	0	-2	2	0	-5	-1	-4	5	9	5	0	9	4	-4	-5	-4	-6	-6	-4	-1	1	2	-4	-4	1	6
6.34656	-2	-2	-1	-1	0	-4	-2	-4	-5	-6	-8	-10	-12	-13	-13	-11	-10	-7	-6	-3	-1	0	2	0	-2	3	1	-4	0	-2	3	0	-1	-3	-4	-5	-5	-5	-2	0	2	4	3	4	3	-4	-4	1	4
6.35559	-3	-2	-1	-1	-1	-4	-4	-8	-10	-13	-16	-17	-16	-14	-12	-8	-6	-5	-7	-4	-2	2	5	0	-1	3	2	-3	0	-1	2	0	1	-2	5	6	-3	-5	15	16	13	8	2	4	3	-3	-4	1	3
6.36463	-5	-2	-1	-2	-2	-4	-3	-4	-4	-2	-2	-1	0	-3	-3	0	-4	-6	-7	-6	-2	3	4	0	-1	2	2	-2	0	0	0	0	2	-3	5	5	-3	-5	12	12	12	6	1	4	4	-2	-4	-3	-5
6.37367	-4	-2	-2	0	0	-4	-3	-4	-3	-1	0	1	2	-2	-1	0	-5	-7	-7	-7	-1	1	1	0	-1	-2	-4	-4	-4	-4	-4	-5	-5	-5	-6	-7	-8	-8	-7	-7	-6	-6	-6	-7	-8	-9	-8	-7	-4
6.38271	-2	0	0	2	1	-3	-3	-4	-3	0	-1	-2	-2	-3	-3	-2	-5	-6	-7	-8	0	0	0	-2	-2	-3	-3	-2	-1	0	2	2	3	-6	1	3	-3	-5	1	0	-1	-2	-4	-4	-5	-5	-5	-5	-3
6.39175	-2	0	0	2	1	-2	-2	-3	-3	0	1	2	2	-2	0	0	-5	-5	-6	-5	-2	-3	-2	-2	-1	-2	-1	-1	0	0	0	0	0	-9	-1	-2	-4	-6	-5	-6	-8	-9	-8	-7	-5	-3	-3	0	-2
6.40079	-1	-1	0	2	1	-1	-1	-3	-3	0	0	4	2	-2	0	2	-4	-4	-5	-3	5	9	8	0	-1	1	0	-2	-5	-7	-8	-9	-8	-10	-6	-6	-6	-6	-7	-7	-9	-10	-11	-10	-8	-6	-3	0	-3
6.40983	-1	0	2	3	1	0	0	-2	-4	0	0	3	2	-2	0	3	-3	-3	-5	-1	8	10	8	-1	-1	0	-1	-5	-9	-12	-9	-7	-5	-9	-4	-5	-6	-8	-10	-12	-12	-9	-7	-4	-1	0	-2	1	-3
6.41887	-5	-8	-11	-6	-3	0	0	-1	-4	0	0	2	1	-3	-2	-2	-2	-3	-4	0	2	3	4	-1	-1	0	2	2	0	0	1	0	-1	-7	-5	-6	-7	-8	-8	-7	-6	-5	-4	-3	0	0	-2	1	-2
6.42791	0	0	2	3	2	0	1	-1	-4	0	0	0	1	-4	0	2	0	-3	-8	-11	-6	0	6	-2	-2	-1	7	5	0	0	1	4	1	-5	-6	-1	-1	-5	1	4	2	-1	-4	-4	1	0	-1	1	-2
6.43695	0	-1	3	3	2	0	1	0	-4	0	-1	-2	-3	-5	-4	-4	-5	-5	-5	-4	-1	1	6	-2	-2	-3	6	6	0	-1	0	2	0	-3	-8	-1	-1	-3	0	2	2	-1	-4	-4	1	-1	-1	-1	-1
6.44599	1	-1	3	3	2	0	1	0	-4	0	0	-1	-1	-5	0	-2	-5	-5	-5	-4	-2	-1	0	-3	-3	-4	5	6	0	-2	0	0	-1	-1	-9	-1	-1	-2	-3	2	1	-3	-4	-5	1	1	0	3	0
6.45503	1	-1	3	3	2	0	1	0	-4	0	0	-2	-3	-6	-6	-9	-10	-10	-9	-9	-9	-8	-6	-3	-3	-4	2	3	0	-3	0	0	-1	0	-8	-1	0	-2	-5	1	1	-5	-5	-6	1	1	0	3	0
6.46407	1	-1	3	2	2	0	0	0	-4	0	1	-3	-4	-6	0	2	2	-1	-1	1	0	-1	-2	-4	-7	-9	-9	-7	-5	-5	-3	-2	-2	-2	-6	-3	-3	-3	-5	-2	-2	-6	-6	-6	0	-1	-1	-3	-4
6.4731	1	-3	3	1	1	-2	0	0	-5	0	1	-4	-6	-8	-1	0	1	-2	-1	1	1	0	0	-4	-5	-7	-7	-5	-4	-6	-1	0	0	0	-6	-2	0	-2	-3	0	0	-8	-9	-6	-3	-6	-7	-10	-10
6.48214	-2	-3	-1	0	0	-2	-1	1	-3	0	0	-4	-7	-8	-9	-10	-11	-10	-9	-7	-7	-8	-8	-10	-11	-11	-9	-6	-4	-3	-1	-1	-1	0	-5	-1	0	-3	0	2	2	-7	-10	-5	-4	-8	-11	-14	-13
6.49118	-7	-8	-8	-7	-6	-3	-2	0	-3	0	1	-4	-7	-8	-1	-1	-3	-5	-7	-9	-10	-10	-8	-7	-5	-3	-4	0	0	-1	4	5	5	6	-5	-1	0	-4	2	4	3	-5	-8	-4	0	-3	-5	-8	-7
6.50022	-1	-3	-6	-11	-15	-14	-9	-6	-1	1	2	-4	-7	-9	0	-1	-5	-9	-11	-11	-7	-5	0	-5	-1	-2	-5	1	0	1	11	13	12	8	-5	-1	0	-5	5	6	4	-2	-5	-2	0	-3	-5	-8	-11
6.50926	-1	-4	-2	-1	-2	-5	-5	-3	-5	-6	-7	-8	-9	-10	-6	-3	0	-5	1	7	3	-1	1	-6	-2	-3	-5	-1	0	2	3	3	1	0	-6	-2	-2	-7	-2	-2	-2	-3	-5	-6	-9	-13	-14	-13	-9
6.5183	-4	-4	-1	-1	-3	-5	-5	0	-2	-4	-6	-8	-9	-10	-5	-1	3	-5	2	7	1	2	2	-7	-1	-2	-4	-2	1	4	2	0	-2	-4	-6	-5	-5	-6	-4	-4	-4	-6	-8	-10	-12	-12	-10	-3	-4
6.52734	-13	-12	-10	-8	-5	-4	-6	0	0	0	0	-8	-6	-9	-8	-9	-8	-5	-4	-1	0	4	3	-7	0	-1	-2	-3	2	6	5	3	0	-1	-6	-5	-7	-9	-10	-10	-10	-10	-9	-7	-5	-5	-8	-2	-5
6.53638	-5	-5	-2	-2	-4	-5	-8	-10	-13	-15	-18	-20	-22	-21	-19	-16	-13	-9	-7	-2	0	3	3	-8	0	-1	-1	-6	2	5	3	2	0	-2	-7	-5	-5	-5	-5	-5	-5	-4	-4	-2	-2	-5	-6	-2	-7
6.54542	-5	-6	0	0	-4	-5	-7	2	1	1	-4	-10	-7	-9	-9	-7	-6	-4	-1	0	0	3	4	-8	0	0	0	-7	2	5	4	3	1	1	-8	-2	-1	-1	-2	-3	-3	-3	-5	-5	-6	-8	-8	-8	-8
6.55446	-6	-7	0	1	-3	-5	-7	2	0	0	-6	-7	-3	-7	-8	-5	-2	-2	1	2	0	1	0	-5	-4	-6	-8	-10	-10	-8	-7	-6	-6	-4	-8	-2	-1	0	-1	-1	-2	-3	-4	-4	-5	-7	-7	-8	-9
6.5635	-7	-8	0	0	-4	-7	-8	-5	-2	0	-7	-4	0	-7	6	6	4	-1	3	1	0	2	2	-4	2	1	2	-7	2	2	1	1	0	0	-8	-2	0	1	1	1	1	1	1	0	0	-6	-5	-7	-9
6.57254	-6	-8	0	0	-2	-6	-7	-3	0	-1	-7	-2	1	-6	8	8	5	0	0	-2	-3	-4	-5	-5	-4	-4	-3	-7	-2	-1	-1	-2	-3	-3	-7	-3	-2	-1	0	1	2	2	1	1	0	-5	-6	-9	-14
6.58158	-6	-7	0	0	-3	-7	-7	1	-2	-3	-8	-1	1	-6	6	4	2	0	-1	-3	-5	-7	-7	-7	-6	-5	-4	-5	-3	-4	-4	-5	-7	-8	-8	-8	-7	-4	-4	-2	-1	0	-1	0	-2	-4	-4	-4	-5
6.59061	-6	-7	0	0	-2	-6	-6	0	-3	-5	-7	0	2	-5	3	2	1	0	-4	-7	-11	-8	-4	0	1	4	6	-4	2	3	7	5	2	1	-7	-4	-8	-10	-14	-12	-9	-7	-5	-2	-4	-1	2	3	-4
6.59965	-6	-7	-3	-3	-2	-6	-5	0	-4	-7	-6	1	3	-4	6	6	4	1	0	-4	-5	-7	-7	-4	-1	2	6	-3	1	1	5	6	5	3	-6	-4	-1	0	0	0	0	3	4	3	-4	0	5	4	-2
6.60869	-13	-12	-11	-9	-7	-5	-4	-2	-4	-8	-4	3	4	-4	8	10	10	0	1	-4	-1	-1	-4	-5	-7	-7	-6	-4	-4	-2	-1	0	0	0	-4	-4	0	4	4	0	0	4	6	3	-6	0	0	-2	-5
6.61773	-5	-5	-1	0	-1	-3	-2	1	-4	-9	-3	4	5	-3	5	3	1	-1	-2	-4	-6	-8	-9	-10	-11	-11	-12	-12	-12	-11	-10	-8	-8	-6	-4	-4	0	0	0	0	0	3	5	2	-8	1	6	4	0
6.62677	-4	-3	0	0	0	-1	0	1	-4	-8	-1	0	-1	-2	-4	-5	-8	-9	-10	-7	-6	-4	-2	-1	-1	0	0	0	-1	-2	-2	-2	-2	-1	-4	-5	0	2	2	0	0	3	6	1	-9	1	5	4	0
6.63581	-4	-3	-1	-1	0	-1	0	0	-3	-5	-4	-5	-7	-8	-8	-8	-9	-8	-7	-5	-3	-1	0	1	1	2	3	1	0	-3	-1	-1	-2	3	-3	-4	0	5	5	0	0	4	6	2	-8	1	9	3	0
6.64485	-4	-2	-2	-1	0	0	2	2	-4	-4	0	0	-1	-2	-4	-4	-5	-4	-3	-1	-3	-1	-2	-4	-6	-8	-10	-9	-8	-6	-4	-3	-5	0	-3	-4	0	4	4	0	0	3	4	3	-7	1	8	2	0
6.65389	-4	-2	-3	-1	0	0	3	2	-4	-3	0	0	-2	-4	-5	-5	-6	-7	-7	-7	-8	-9	-10	-8	-6	-4	-3	-2	-3	-5	-4	-5	-7	-1	-4	-4	0	0	1	-1	0	3	2	4	-5	0	5	1	1
6.66293	-3	-1	-3	-1	0	1	1	0	-3	-2	-3	-4	-4	-3	-3	-1	-1	-1	0	1	-4	2	1	3	4	4	4	3	-3	-5	-4	-5	-9	-1	-4	-4	-5	-6	-6	-3	-2	0	0	0	-3	0	0	0	-1
6.67197	-2	0	-2	0	0	1	1	0	-2	0	-2	-3	-3	-4	-4	-3	-3	-2	0	0	-5	2	1	2	4	4	3	3	-4	-5	-4	-6	-8	-2	-5	-3	-3	-5	-9	-8	-7	-6	-4	-2	-2	-2	-2	-3	-5
6.68101	-2	0	-1	0	0	1	3	4	-2	1	2	0	-2	-1	-2	-2	0	4	9	4	-4	1	-2	-5	-9	-7	-4	-2	-5	-5	-4	-7	-6	-4	-6	-3	-2	-4	-6	-7	-9	-11	-11	-8	-7	-7	-6	-6	-6
6.69005	-1	0	0	1	0	0	3	4	-2	1	2	-2	-4	-2	-4	-3	0	5	13	4	-2	1	0	-2	-2	-1	0	1	-5	-4	-3	-7	-4	-3	-8	-3	-2	-3	-4	-4	-3	-2	0	1	0	-3	0	1	0
6.69909	-1	-1	-2	-3	-3	-4	-4	-3	-2	-1	-1	-3	-5	-2	-5	-3	0	1	2	1	-1	0	-2	-3	-3	-3	-2	0	-6	-4	-3	-7	-2	-1	-7	-3	0	6	3	-5	0	0	4	9	1	-5	0	1	5
6.70812	-7	-5	-3	-1	-1	0	2	3	-1	2	1	-6	-2	-3	-6	-3	0	2	2	0	0	1	0	1	1	1	-2	2	-6	-3	-3	-6	-1	0	-6	-3	1	1	1	-6	-2	-3	-3	-4	-3	-6	-1	0	0
6.71716	-2	0	2	2	-1	0	1	0	-1	-2	-4	-6	-6	-7	-7	-5	-5	-4	-2	-2	-2	-1	-2	0	1	2	-3	1	-6	-3	-3	-5	0	3	-4	-4	2	6	1	-7	-1	-1	-3	-8	-6	-6	-2	4	6
6.7262	-2	0	1	1	-1	0	0	0	0	0	-1	-3	-1	-3	-2	-2	-3	-3	-3	-4	-5	-6	-6	-8	-8	-7	-5	-4	-5	-2	-3	-5	0	3	-2	-5	2	5	1	-6	-2	-4	-8	-12	-9	-5	-2	3	6
6.73524	-3	0	2	2	-1	2	-1	5	0	1	0	-1	-3	-5	-7	-7	-8	-7	-4	-5	-1	0	-5	1	1	0	-4	0	-3	-2	-3	-4	1	0	-1	-6	-5	-7	-9	-10	-10	-9	-7	-6	-6	-6	-5	-5	-4
6.74428	-3	0	1	2	0	3	-1	4	0	1	-2	-2	-5	-7	-7	-4	-3	0	1	-6	0	2	-6	3	4	0	-4	0	-1	-2	-2	-3	2	2	0	-7	-3	-5	-8	-9	-9	-8	-5	-4	-3	-2	-3	-3	-3
6.75332	-4	-1	1	1	0	2	-2	1	-1	-2	-5	-7	-9	-8	-7	-4	-5	-3	-4	-5	-6	-6	-6	-3	0	0	-5	0	0	-1	-2	-3	3	4	0	-8	0	-1	-2	-3	-5	-5	-5	-5	-5	-5	-6	-6	-5
6.76236	-5	0	2	1	1	3	-1	2	-1	0	-4	-4	-6	-6	-4	-5	0	0	0	-3	-1	-2	-5	-3	-3	-2	-5	0	0	-1	-2	-3	2	2	0	-10	-1	0	-1	-2	-4	-6	-6	-7	-7	-8	-8	-8	-7
6.7714	-5	0	1	1	2	3	0	2	-2	0	-4	1	2	0	-1	-5	1	0	0	-2	-1	-2	-5	-5	-5	-5	-6	-3	-2	-2	-2	-4	-1	-1	-2	-10	-4	-5	-5	-6	-8	-9	-8	-7	-6	-5	-5	-5	-4
6.78044	-6	0	0	0	2	3	0	1	-3	-2	-5	0	1	-1	-2	-4	2	6	1	-1	-5	-9	-7	-5	-1	-2	-5	3	3	-2	-1	-4	1	0	-2	-9	-7	-9	-9	-6	-5	-2	1	2	3	4	4	3	0
6.78948	-6	-1	0	0	2	3	1	1	-4	-2	-5	0	0	-1	-3	-3	0	-2	-6	-8	-7	-4	-6	0	3	-2	-4	6	5	-1	0	-4	4	2	0	-9	-4	-7	-11	-10	-8	-5	-1	0	1	2	3	2	-2
6.79852	-5	2	-1	0	0	0	-2	-2	-5	-3	-4	-2	-2	-3	-4	-2	-2	-2	-1	-1	-2	-2	-6	2	3	-3	-3	4	4	-1	0	-5	6	6	1	-7	-2	1	4	3	1	0	0	-1	-2	-1	0	0	-5
6.80756	-5	-5	-7	-6	-4	-1	0	1	-6	-4	-3	-4	-4	-3	-5	-1	2	1	0	0	-3	-3	-7	-1	0	-3	-2	3	4	-1	1	-6	5	6	1	-6	0	1	4	3	0	-1	-2	-5	-8	-10	-11	-9	-7
6.8166	-5	4	-1	0	4	3	3	3	-7	-5	-2	-5	-4	-4	-5	0	3	3	3	2	-4	-5	-6	-1	-1	-3	-3	-5	-5	-5	-6	-6	-6	-7	-8	-10	-12	-13	-11	-9	-8	-6	-3	-2	0	0	0	-2	-5
6.82563	-7	-5	-5	-4	-4	-3	-5	-5	-6	-6	-2	-4	-2	-5	-4	0	3	6	5	3	-4	-6	-4	0	1	-4	0	0	0	-1	1	-6	2	1	1	-3	1	3	3	3	2	2	-1	-1	6	5	0	-3	-3
6.83467	-5	-5	-5	-4	-4	-4	-6	-6	-5	-6	0	-2	0	-5	-3	0	3	4	2	0	-5	-6	-3	-1	1	-4	0	6	7	-1	3	-5	1	0	2	-2	1	0	-2	-4	-7	-7	-7	-6	-5	-4	-3	-3	-2
6.84371	-3	3	0	1	1	1	0	1	-4	-4	0	0	1	-4	-3	0	2	0	0	-2	-5	-5	-2	0	1	-5	0	3	4	-2	3	-4	0	-1	0	-1	0	0	1	3	4	5	-2	-6	6	1	-2	-1	0
6.85275	-2	5	0	1	3	0	2	4	-3	-3	0	0	0	-2	-2	-1	-1	-2	-3	-5	-6	-6	-6	-5	-5	-5	-4	-4	-6	-6	-7	-8	-8	-7	-5	-4	-2	0	0	1	2	2	-3	-8	2	0	-3	-1	0
6.86179	-2	5	0	1	2	-1	2	1	-2	-3	-5	-7	-9	-9	-9	-7	-5	-2	0	0	-4	-2	0	0	3	-6	-1	2	0	-3	-2	-3	-4	-4	-4	-5	-4	-4	-4	-4	-5	-3	-4	-10	0	-1	0	0	1
6.87083	-3	-3	-5	-6	-7	-6	-7	-6	-5	-3	-2	0	0	0	-3	-3	2	5	6	4	-3	-1	1	0	2	-6	-2	7	5	-3	3	0	-6	-5	1	0	0	-1	-2	-2	-3	-3	-6	-8	-3	-3	-1	0	1
6.87987	-2	0	-1	0	0	-3	-1	-2	-2	-3	-3	-3	-2	-2	-4	-5	0	0	0	0	-2	0	1	0	2	-7	-3	4	4	-4	3	0	-6	-6	-1	-3	-3	-2	-1	-1	0	-3	-8	-7	-3	-4	-5	-6	-5
6.88891	-3	-1	-2	-3	-4	-4	-7	-9	-9	-8	-5	-3	0	0	-4	-6	2	3	5	3	-1	0	1	0	2	-7	-4	6	3	-5	3	0	-5	-6	-6	-8	-8	-7	-6	-6	-5	-5	-9	-5	-4	-3	-2	-1	0
6.89795	-25	-22	-19	-16	-13	-10	-9	-6	-3	-1	0	0	2	2	-3	-3	2	3	5	3	0	2	3	0	2	-7	-5	0	-3	-6	-8	-10	-10	-11	-11	-12	-12	-12	-12	-11	-11	-10	-10	-10	-10	-9	-8	-8	-6
6.90699	-21	-14	-9	-6	0	0	1	2	0	3	3	0	2	0	-3	-2	-2	-3	-3	-3	-4	-4	-4	-5	-6	-8	-9	-11	-14	-15	-16	-18	-19	-20	-20	-22	-22	-21	-20	-19	-18	-17	-15	-13	-12	-11	-10	-6	-4
6.91603	0	2	1	-3	0	0	1	2	1	4	3	0	3	2	-2	0	2	0	3	2	1	1	0	0	-2	-5	-6	-9	-12	-10	-8	-6	-5	-4	-4	-5	-5	-6	-7	-7	-6	-5	-3	-1	0	0	3	2	1
6.92507	2	1	0	-4	0	1	1	2	1	4	2	0	4	2	-1	-1	-3	-6	-8	-9	-8	-6	-5	-4	-2	-5	-6	-3	-2	-7	3	4	1	-4	-3	-4	-3	-2	-4	-7	-10	-12	-10	-7	-5	-2	0	1	0
6.93411	1	1	0	-5	0	2	1	1	1	0	0	-1	-2	-3	-4	-4	-3	-3	0	0	2	5	4	-2	1	-5	-6	-6	-5	-6	2	9	1	-3	0	-4	-4	0	-2	-4	-1	-1	-2	-4	-6	-7	-6	-6	-5
6.94314	1	1	1	-5	0	0	-1	-3	-3	-2	-1	-1	-1	-2	-3	-4	-5	-6	-3	-1	1	2	3	-4	0	-6	-6	-6	-7	-6	2	7	2	-2	2	-3	-5	0	-2	-3	-1	0	1	2	0	-3	-5	-7	-6
6.95218	0	2	1	-5	-1	0	0	0	0	0	0	1	1	1	-2	0	-3	-7	-2	-2	-3	-4	-5	-5	-6	-6	-5	-5	-7	-6	-2	0	0	-1	3	-1	-5	0	-1	-1	-2	0	3	5	5	1	4	0	-2
6.96122	-6	-6	-7	-7	-8	-8	-9	-10	-9	-9	-8	-8	-7	-7	-6	-5	-5	-5	-3	-1	0	0	0	-5	-2	-4	-3	-1	-5	-5	-1	0	3	-1	10	0	-4	-1	0	0	-2	1	4	5	4	1	4	0	-3
6.97026	-9	-7	-5	-5	-3	-2	-1	-1	-1	-1	-1	-1	-1	-1	-2	-2	-5	-3	-4	-2	1	1	1	-5	-3	-3	-2	1	-3	-4	0	0	0	0	2	1	-4	-1	0	1	-1	-1	-1	-1	-1	-1	-1	0	-4
6.9793	-1	0	1	-3	-1	2	0	0	-2	-5	-8	-11	-8	-6	-4	-3	-3	-1	-5	-2	0	0	0	-5	-4	-3	-1	-1	-2	-4	-3	-2	-2	-1	0	0	-3	-1	0	0	-1	0	0	0	0	0	0	1	-6
6.98834	-6	-6	-6	-7	-8	-8	-7	-6	-3	0	0	1	5	3	-1	-4	-1	0	-6	-2	0	0	1	-4	-5	-2	0	-1	-1	-4	-1	0	0	-1	0	0	-2	-1	0	0	-1	-1	-1	-2	-2	-2	-1	-1	-7
6.99738	-2	-1	-1	-2	-2	-3	-5	-7	-8	-5	-2	0	2	3	-1	-5	1	1	-6	-1	0	-1	1	-3	-4	-1	-2	-4	-6	-8	-8	-8	-7	-6	-5	-5	-4	-3	-2	-1	-1	0	0	1	0	0	1	1	-6
7.00642	-5	-5	-4	-3	-2	-1	-1	-2	-2	-1	-3	-4	-6	-6	-5	-4	-1	1	-5	0	-2	-2	1	-2	-3	-1	-1	-5	-7	-6	-2	1	1	-2	12	5	0	0	3	6	-1	2	3	5	-1	0	3	1	-4
7.01546	0	2	1	-1	-1	-2	-1	-3	0	3	0	-1	2	0	0	-2	-4	-4	-4	0	-3	-2	1	-2	-3	-1	0	-1	-2	-5	-2	3	2	-2	12	6	0	0	3	5	-1	1	1	6	-1	0	4	1	-3
7.0245	-2	-2	-1	0	-1	-3	-1	-3	0	2	0	-1	1	1	0	0	0	0	-3	0	-4	-1	0	-1	-2	-1	0	0	0	-5	-4	1	2	-4	4	4	0	0	3	5	-1	0	0	7	-1	0	7	4	-2
7.03354	-6	-7	-8	-8	-7	-5	-4	-3	-1	0	1	0	3	4	2	1	4	3	-2	0	-4	-1	0	-1	-2	-1	1	1	0	-6	-5	2	2	-6	7	4	0	0	2	3	-1	0	0	5	0	0	0	-1	-4
7.04258	0	0	0	0	-1	-2	-3	-3	-3	-1	0	0	1	2	3	2	2	0	-1	-1	-4	-5	-5	-3	-2	-2	1	2	0	-6	-5	0	2	-7	2	2	0	0	0	2	-1	0	-1	-4	-6	-8	-8	-8	-7
7.05162	-4	-4	-4	-3	-2	-2	-1	-2	-2	-1	-2	-2	-2	-3	-3	-4	-4	-5	-4	-2	-5	-1	-1	-2	-3	-3	0	0	-1	-7	-4	0	1	-5	0	0	0	0	0	1	-2	-2	0	0	-1	-1	-2	-2	-1
7.06065	1	1	1	0	-2	0	-1	-2	-3	-5	-8	-9	-9	-7	-6	-4	-2	0	-1	-2	-5	0	-1	-2	-3	-4	2	2	-1	-6	-3	-1	3	-3	-4	0	0	-1	-1	-3	-6	-9	-11	-13	-10	-9	-7	-6	-4
7.06969	2	1	0	0	-3	-5	-7	-8	-6	-5	-4	-1	0	0	0	2	3	4	0	-2	-4	0	-1	-2	-2	-4	5	3	-2	-4	-2	-3	-4	-5	-6	-8	-8	-9	-9	-10	-10	-10	-9	-8	-6	-5	-3	-1	0
7.07873	-1	-2	-3	-5	-7	-9	-7	-5	-3	-2	-1	0	0	0	0	0	0	1	0	-2	-4	0	-2	-2	-2	-5	3	4	-3	-3	-1	-2	-3	-4	-6	-6	-6	-6	-6	-5	-5	-6	-4	-4	-2	-2	-1	0	0
7.08777	3	1	-1	0	-5	-2	-4	-5	-6	-5	-4	-3	-2	-4	-5	-6	-9	-7	-4	-4	-5	0	-4	-3	-4	-6	1	8	-3	-2	0	-1	0	-3	-6	-8	-7	-5	-6	-5	-5	-7	2	2	1	2	3	2	2
7.09681	3	1	0	0	-5	0	0	0	3	3	2	2	0	1	1	2	2	3	-2	-3	-4	1	-4	-2	-4	-5	0	7	-2	-1	0	0	10	2	-4	-6	-1	-4	-7	-6	-6	-6	-1	-1	-1	-1	-2	-4	-5
7.10585	-5	-5	-4	-4	-5	-4	-4	-4	-4	-3	-3	-2	-2	-2	-2	0	0	1	-3	-2	-3	2	-3	-2	-5	-4	0	6	-1	0	0	1	11	3	-3	-8	-3	-4	-8	-5	-7	-6	1	3	0	2	3	1	0
7.11489	3	0	0	-2	-4	-6	-7	-8	-8	-8	-8	-6	-5	-4	-2	1	1	1	-4	-1	-1	3	-1	-1	-5	-3	-2	1	0	0	0	0	-1	-1	-3	-9	-6	-7	-8	-8	-7	-5	-3	-1	0	0	0	0	0
7.12393	0	0	-1	-2	-3	-5	0	0	0	1	2	1	-3	4	3	5	4	0	-6	-1	0	-3	-6	-10	-11	-8	-5	-2	0	0	0	0	-1	-1	-5	-10	-7	-7	-9	-5	-7	-6	4	6	-1	0	0	9	8
7.13297	3	0	1	0	-2	-4	-1	1	1	1	0	0	-4	-1	-2	-2	-5	-6	-7	-10	-11	-10	-6	-5	-6	-3	-5	0	0	-1	-2	-4	-6	-7	-7	-8	-6	-6	-9	-4	-7	-6	3	7	-2	0	0	15	18
7.14201	-2	-3	-4	-5	-6	-8	-9	-10	-9	-7	-5	-4	-4	-3	-1	-1	-2	-4	-4	-5	-6	-5	-3	-2	-5	-2	-5	2	2	0	0	0	-1	-4	-7	-11	-9	-6	-9	-4	-7	-6	2	6	-2	0	0	12	11
7.15105	10	0	3	-1	-1	-1	-2	1	1	-1	-3	-6	-9	-13	-11	-9	-7	-6	-4	-4	-4	-4	-4	-7	-8	-10	-10	-10	-8	-8	-6	-5	-5	-5	-6	-8	-9	-11	-14	-14	-12	-9	-7	-4	-3	-1	-1	-1	-1
7.16009	6	0	3	-1	0	0	-2	0	6	8	5	-5	-4	-3	-5	-8	-8	-10	-10	-11	-11	-11	-11	-12	-12	-13	-14	-15	-16	-16	-15	-12	-9	-7	-5	-4	-5	-4	-6	-4	-6	-6	1	1	-3	-2	-4	-6	-6
7.16913	7	-1	2	-2	-1	0	-4	0	4	13	2	-7	-6	0	-2	-5	-8	-10	-8	-6	-4	-1	0	0	-5	-2	-3	0	-2	-5	-8	-6	-2	-2	-5	-3	-4	-3	-4	-4	-6	-7	1	0	-4	-4	-6	-6	-5
7.17816	6	-1	2	-2	-2	0	-5	-2	-4	-6	-6	-8	-6	-3	-2	-1	0	-5	-1	-1	-2	-2	-2	-3	-6	-3	-4	-2	-2	-2	-3	-3	-4	-5	-7	-9	-10	-10	-9	-7	-5	-6	-4	-3	-4	-2	-1	0	4
7.1872	4	-1	2	-2	-2	1	-5	-1	2	0	-2	-8	-6	-3	-5	-7	-9	-9	-7	-5	-3	-1	0	0	-5	-2	-4	1	1	0	0	0	0	-5	-4	-6	-7	-8	-8	-5	-4	-5	0	0	-5	-1	1	4	7
7.19624	3	0	2	-1	-2	2	-4	-1	-4	-6	-9	-10	-8	-7	-5	-4	-3	-3	-1	-1	0	0	0	0	-6	-2	-4	0	0	-1	0	0	-1	-5	-5	-4	-4	-3	-3	-6	-3	-3	0	1	-5	-1	1	1	4
7.20528	2	-1	2	0	-3	2	-4	0	2	2	-6	-6	-5	-1	0	2	-4	-3	0	0	-1	-2	-2	-3	-6	-3	-4	-2	-1	-2	-1	0	-1	-4	-5	-3	-4	-5	-5	-7	-6	-7	-7	-7	-6	-5	-4	-4	-1
7.21432	-6	-6	-4	-2	-4	0	-3	-1	1	2	-8	-5	-4	-1	0	1	-5	-4	-1	-1	-1	-1	0	0	-6	-2	-5	0	3	-3	2	4	3	-3	-6	-3	-1	-2	-4	-7	-7	-9	-11	-12	-12	-10	-9	-9	-9
7.22336	-2	-1	0	0	-5	3	-2	-1	0	1	-9	-5	-3	0	1	1	-5	-4	-2	0	-1	0	0	-1	-5	-3	-4	-4	-4	-5	-6	-7	-8	-8	-8	-8	-9	-9	-9	-9	-9	-8	-6	-4	-7	-1	-1	0	0
7.2324	-3	0	-1	0	-6	3	-1	-1	0	0	-7	-3	0	-2	-3	-4	-4	-5	-5	-5	-4	-4	-2	-2	-4	-2	-3	-6	-1	-4	-2	-3	-2	-2	-5	-5	-4	-3	-2	-5	-1	0	0	2	-8	0	2	2	1
7.24144	-5	0	-2	0	-6	1	0	0	0	-1	-6	-2	-2	-2	-2	-2	-2	-4	-3	-2	-1	0	0	0	-3	-3	-2	-6	-3	-4	-1	-2	-3	-5	-6	-7	-8	-7	-5	-4	-2	0	0	1	-8	0	1	4	7
7.25048	-6	-6	-6	-4	-5	-1	0	0	0	-4	-4	-1	0	1	2	3	-2	-4	-3	-3	-1	-1	-1	-3	-2	-3	-2	-3	-4	-3	-2	-2	-2	-2	-2	-7	-4	-3	-3	-4	-2	-1	0	0	-7	0	1	2	3
7.25952	-6	0	-5	-2	-5	-6	-5	-3	-1	-6	-4	-1	1	0	1	5	-3	-4	-2	-4	2	7	-1	2	-1	-4	-4	-4	-3	-1	0	0	1	2	-1	-7	-7	0	1	-3	0	0	0	0	-6	-3	-5	-6	-5
7.26856	-5	0	-5	0	-4	3	3	-1	0	-6	-4	-3	0	1	1	4	-4	-2	0	-4	4	10	-3	1	0	-4	0	-1	-4	-4	-4	-2	0	1	0	-6	-6	-1	0	-3	-2	-4	-6	-7	-8	-6	-4	-1	1
7.2776	-3	0	-5	-2	-4	3	3	0	0	-4	-4	-4	-1	0	0	2	-5	-1	1	-2	1	0	-4	-2	-3	-6	-5	-4	-2	-2	-2	0	0	0	0	-5	-5	-2	-1	-2	-1	-3	-3	-5	-6	-6	-5	-3	0
7.28664	-3	-2	-5	-4	-4	2	2	0	0	-3	-3	-4	-4	-2	0	0	-6	0	1	-1	4	3	-5	0	0	-6	0	-1	-1	-2	-3	-3	-3	-3	-3	-2	-3	-2	-2	-3	-3	0	0	-4	-5	-3	-4	-6	-9
7.29567	-2	-2	-5	-6	-3	2	1	0	-1	-3	-5	-6	-6	-4	-3	-1	-6	0	0	0	0	1	-5	0	0	-6	-4	-5	-6	-6	-6	-6	-6	-4	-4	-3	-4	-4	-4	-3	-4	-2	0	-5	-5	-2	-1	-3	-1
7.30471	-1	-1	-3	-6	-2	-5	-7	-4	-2	0	0	2	2	2	-1	-2	-3	0	-1	-1	-2	-1	-6	-4	-5	-6	-5	-2	0	2	0	-1	6	7	1	0	3	0	-5	-3	-4	0	0	-5	-3	-1	-1	-2	0
7.31375	-1	-1	-3	-6	-3	-1	1	1	3	3	1	8	3	1	-1	-3	-2	-1	-4	-6	-8	-8	-8	-7	-6	-6	-4	-2	0	1	0	-2	5	5	1	2	3	1	-7	-3	-5	-2	-2	-4	-3	-1	-1	-1	0
7.32279	-11	-10	-9	-8	-5	-2	0	1	3	3	0	7	3	1	-1	-3	0	0	-2	-4	-6	-6	-7	-6	-5	-6	-6	-6	-6	-5	-3	-3	-1	0	0	3	2	2	-8	-4	-6	0	-3	-4	-3	-2	-3	-3	-1
7.33183	-7	-6	-5	-5	-4	-4	-4	-5	-5	-6	-7	-6	-7	-8	-8	-7	-6	-5	-2	0	1	3	-7	0	-1	-4	0	0	0	-2	-3	-4	-3	-2	0	0	1	3	-9	-4	-6	0	-3	-3	-2	-2	-3	-3	-1
7.34087	-5	-4	-3	-4	-4	-4	-3	-2	-2	-1	0	1	0	0	-1	0	2	0	0	2	5	5	-7	-2	-3	-5	-2	-3	-5	-7	-8	-8	-7	-4	-2	1	3	5	-8	-4	-6	0	-4	-2	-2	-2	-3	-4	-2
7.34991	-5	-3	-1	0	0	0	0	2	5	6	-1	3	0	0	0	1	2	0	-3	0	-2	-2	-5	-4	-5	-6	-6	-5	-3	0	-3	-4	4	6	-2	6	9	6	-8	-4	-6	0	-3	-1	-1	-2	-2	-4	-2
7.35895	-1	0	0	2	2	0	0	4	7	8	-2	2	0	0	0	3	4	0	-5	1	4	3	-3	0	-5	-4	-2	-2	-1	0	-4	-3	0	0	-4	0	0	0	-7	-4	-7	-1	-3	-1	0	-3	-2	-5	-3
7.36799	0	2	0	2	2	0	-1	3	3	4	-4	0	-1	-1	0	1	0	0	-5	-2	-2	-3	-4	-4	-5	-4	-5	-4	-4	-4	-4	-4	-4	-4	-5	-3	-5	-4	-7	-5	-7	-7	-5	-4	-2	-3	-2	-6	-4
7.37703	1	2	2	2	0	0	-2	-2	-4	-4	-6	-5	-5	-4	-4	-4	-4	-6	-8	-9	-6	-4	-1	0	-3	-2	0	0	-1	-1	-4	-3	0	-2	-6	1	0	0	-5	-2	-7	-2	-1	0	0	-3	-1	-7	-4
7.38607	0	3	2	2	2	0	-3	0	0	0	-6	-1	-2	-3	-3	-3	-4	-4	-3	-2	0	1	0	1	-2	-2	0	0	-3	-1	-3	-3	-1	-5	-6	3	1	0	-4	-3	-7	-8	-8	-6	-4	-3	0	-7	-3
7.39511	0	2	1	0	-2	-4	-4	-4	-2	0	-6	0	-3	-4	0	3	2	1	0	-3	-1	-1	0	0	0	-2	0	0	-3	0	-2	-3	-2	-6	-5	3	1	2	-3	0	-7	2	1	0	1	-3	0	-8	-3
7.40415	0	0	-2	-5	-7	-9	-9	-7	-6	-3	-5	-1	-3	-5	-1	-1	-1	-1	-1	-5	0	0	0	1	0	-1	0	0	-2	0	-1	-3	-4	-4	-3	1	0	1	-2	1	-6	3	2	-1	1	-3	0	-8	-2
7.41318	-7	-8	-9	-11	-12	-12	-12	-12	-11	-10	-10	-8	-8	-8	-7	-7	-7	-7	-7	-6	-5	-5	-5	-4	-3	-2	-2	-1	-1	0	0	-4	-5	-1	-1	3	3	5	-1	2	-5	3	2	-1	1	-3	0	-7	-2
7.42222	-4	-4	-4	-3	-4	-2	-3	-3	-4	-3	-3	-3	-3	-3	-3	-2	-1	-1	-1	-5	-1	0	-1	-1	-2	-2	-3	-2	-1	0	0	-4	-6	0	0	8	9	11	0	3	-4	3	2	-3	1	-5	-1	-8	-3
7.43126	-3	0	1	0	-2	-1	0	-1	4	5	-1	0	-1	-1	-3	0	0	0	0	-4	0	0	-2	0	0	0	-1	-1	0	0	0	-5	-8	0	1	5	5	6	0	3	-4	2	2	-3	-1	-5	-6	-8	-7
7.4403	-4	-4	-5	-5	-5	-5	-5	-4	-2	0	0	0	-2	0	-1	-3	0	7	11	-2	6	0	-3	1	2	0	-1	-1	2	1	0	-6	-7	-1	-1	0	0	0	0	0	-3	0	0	-4	-2	-4	-5	-7	-9
7.44934	-4	-3	0	-4	-5	-1	0	-5	0	5	0	0	-1	-5	-8	-10	-9	-7	-5	-2	-2	-1	-5	-1	-2	-3	-5	-7	-8	-8	-7	-7	-7	-3	-2	-2	-1	-1	-1	-1	-3	0	0	-4	1	-4	0	-7	-3
7.45838	-4	-4	-1	-6	-5	-2	0	-8	-1	3	0	-1	-2	0	2	-8	-3	0	-2	-3	-4	-5	-6	-6	-6	-6	-7	-8	-8	-9	-9	-10	-11	-12	-11	-9	-7	-5	-2	-1	-2	0	0	-5	2	-3	0	-7	-3
7.46742	-4	-4	-2	-5	-2	-1	0	-8	-3	3	0	-1	-2	1	5	-7	-4	3	2	1	-1	-2	-6	-7	-10	-12	-13	-11	-8	-6	-4	-8	-6	-1	0	0	1	1	0	1	-2	-1	-2	-5	-7	-9	-13	-11	-7
7.47646	-9	-8	-7	-5	-4	-2	-2	-6	-5	0	0	-1	-3	0	0	-6	-6	-1	-1	-2	-2	-5	-8	-11	-12	-7	-3	-4	5	9	-4	-8	-6	2	8	7	10	6	0	-1	-5	-9	-9	-7	-2	-3	0	-9	-6
7.4855	-3	-4	-4	-3	-5	-6	-6	-6	-7	-2	-1	-2	-3	0	1	-5	-7	0	2	2	2	-1	-5	-2	-5	-8	-6	-5	1	6	-5	-7	-5	3	10	6	11	8	0	1	-3	-6	-10	-9	-5	-3	-1	-8	-6
7.49454	-2	-4	-4	-3	-5	-6	-4	-2	-9	1	1	-2	-4	1	3	-4	-8	-1	1	2	2	-1	-4	-2	-2	-1	-2	-5	0	3	-5	-5	-4	4	12	7	10	11	0	1	-2	-3	-3	-7	1	0	1	-8	-6
7.50358	-2	-4	-5	0	0	0	-1	0	-9	0	0	-2	-5	-1	-2	-4	-7	-5	-5	-4	-5	-5	-4	-4	-4	-3	-3	-7	0	0	-6	-5	-3	5	9	6	9	11	0	0	-2	-5	-4	-8	1	0	1	-8	-6
7.51262	-13	-11	-8	-5	-3	0	-1	1	-7	-1	1	-2	-7	0	4	-5	-6	-6	-2	2	4	0	-1	-1	-4	3	1	-9	0	-1	-7	-4	-2	-2	-2	-1	-1	-2	-3	-4	-5	-7	-8	-9	-8	-9	-9	-9	-8
7.52166	-2	-4	-4	-4	-4	-3	-3	-2	-4	-2	2	-1	-7	0	2	-4	-3	-6	-3	1	3	0	-1	-1	-6	2	7	-8	3	2	-7	-3	-1	0	-1	0	-1	-1	-1	-4	-3	-7	-7	-8	-3	-3	-4	-6	-6
7.53069	-13	-13	-11	-9	-9	-8	-7	-6	-5	-5	-4	-3	-8	0	0	-5	-1	-5	-5	0	3	-1	-1	-2	-7	2	7	-6	6	5	-6	-2	-1	2	3	2	5	6	5	-4	-3	-7	-9	-8	0	0	-1	-6	-4
7.53973	-8	-10	-9	-7	-6	-5	-4	-4	-4	-5	-5	-5	-8	-4	-2	-4	0	-1	-5	0	3	-1	0	-1	-5	1	7	-3	14	8	-4	-1	0	5	14	2	6	18	8	-2	-3	-7	-9	-8	-1	0	-3	-4	-3
7.54877	-1	-2	-1	0	0	0	-1	0	-2	-3	-3	-2	-8	-1	-1	-4	-1	-2	-4	0	2	-2	0	-1	-3	1	5	-1	13	5	-4	-1	0	2	11	0	4	17	11	0	-3	-6	-8	-7	-2	1	-4	-3	-2
7.55781	-1	-1	0	0	-1	-3	-5	-6	-8	-8	-7	-6	-8	-5	-5	-5	-5	-6	-5	-3	-1	-3	0	-1	-2	-1	3	0	5	4	-2	0	0	0	1	0	4	8	10	1	-1	-5	-7	-6	-2	2	-3	0	0
7.56685	-1	0	0	1	3	0	-1	0	-2	-4	-5	-6	-7	-7	-6	-6	-5	-5	-2	-2	0	-3	0	-1	0	-3	-1	-3	-3	-1	-1	1	0	0	7	-1	3	16	17	4	-1	-5	-6	-5	-3	3	-2	0	0
7.57589	-2	0	1	0	2	0	-1	4	2	0	2	-1	-7	-2	-3	-6	-9	-9	-7	-4	-1	-2	0	-1	0	-6	-2	-6	-9	-12	-10	-7	-3	-2	0	-2	1	3	4	5	0	-5	-5	-5	-3	3	0	0	1
7.58493	-1	0	1	0	2	0	-2	4	3	1	5	-1	-8	-1	4	0	5	6	1	0	-1	-1	0	-1	1	-5	-3	3	8	3	-1	-6	-9	-7	-3	-3	1	3	5	6	2	-5	-5	-5	-3	4	1	1	2
7.59397	-3	-4	-5	-5	-5	-4	-3	-2	0	0	2	-1	-8	0	4	0	3	3	3	1	-3	0	0	-1	2	-2	-4	3	6	3	1	-2	-5	-10	-13	-12	-8	-4	-2	0	2	-5	-4	-5	-2	2	0	-1	-3
7.60301	-2	-1	1	-2	0	0	-3	1	2	2	2	-2	-8	0	4	0	3	6	4	2	-6	0	-1	-2	2	0	-4	2	1	1	0	-2	-4	-7	-8	-10	-9	-7	-5	-4	-3	-5	-5	-5	-3	0	0	-1	0
7.61205	-1	-1	1	-2	-1	0	-3	1	2	4	6	-2	-7	0	7	0	2	6	5	4	-7	0	-1	-3	2	1	-2	3	9	2	0	0	-6	-1	1	-4	-2	-3	-4	-5	-6	-7	-7	-6	-7	-7	-8	-8	-7
7.62109	0	-1	1	-2	-1	-1	-4	-2	-1	0	0	-3	-6	1	5	0	1	6	6	6	-8	1	-1	-3	2	3	0	3	9	2	0	0	-7	0	5	-2	0	0	-2	-4	-5	-6	-6	-5	-5	-6	-7	-8	-8
7.63013	0	-2	0	-3	-5	-6	-5	-3	-1	0	0	-4	-4	0	0	0	0	1	1	2	-8	1	-2	-3	2	3	0	2	2	1	0	-1	-8	0	3	-1	1	3	2	1	1	-2	-6	-4	-3	-2	-3	-2	-2
7.63917	1	-3	0	-3	-2	-2	-3	0	-3	-6	-8	-7	-5	-2	0	1	-1	3	4	4	-7	1	-2	-3	0	0	-1	-3	-4	-5	-6	-7	-9	-9	-9	-8	-7	-6	-4	-2	0	-2	-6	-3	-2	6	3	2	8
7.6482	2	-4	0	-3	-3	-3	-3	0	-2	-4	-3	-7	-1	1	2	1	-3	4	4	4	-6	0	-3	-3	-4	-6	-6	-6	-4	-2	-2	-2	-8	-1	-1	-2	-3	-4	-6	-7	-9	-8	-7	-3	-2	1	2	1	8
7.65724	0	-4	-1	-3	-6	-9	-9	-8	-5	-3	-2	-9	0	0	0	0	-4	0	0	-1	-5	-2	-3	-3	-3	-3	-3	-3	-2	-1	-3	-2	-7	0	0	0	-1	-3	-4	-4	-3	-2	-7	-2	-2	3	1	1	4
7.66628	-1	-3	-2	-1	-5	-4	-2	0	0	-1	-1	-10	-2	-2	-1	-1	-4	0	0	1	-5	-1	-3	-2	-2	-4	-5	-4	-3	-1	-3	-2	-6	0	-1	-4	-5	-2	2	-2	5	-2	-7	-1	-1	3	0	0	6
7.67532	-3	-3	-1	-1	-6	-3	0	0	2	2	0	-9	0	0	0	0	-2	-1	-2	-3	-4	-6	-5	-5	-4	-3	-2	-2	-2	-2	-3	-2	-5	-5	-6	-6	-3	0	4	-1	3	-2	-6	0	0	1	0	0	4
7.68436	-2	-1	0	-1	-7	-4	0	0	0	0	-2	-7	-3	-5	-6	-6	-5	-2	0	0	-5	-3	-1	-1	-4	3	2	2	2	0	-1	-2	-4	-6	-5	-1	1	5	8	0	2	-3	-6	0	0	0	-1	-1	2
7.6934	3	0	2	-1	-5	-3	1	1	2	0	-5	-6	-4	-6	-6	-5	-4	-3	-3	-4	-6	-6	-6	-8	-7	-6	-5	-4	-2	0	0	-2	-3	-1	2	6	10	13	14	1	2	-4	-5	0	1	0	0	-1	1
7.70244	-3	-2	-2	-1	-5	-3	0	-1	-1	-1	-6	-4	-5	-7	-7	-6	-5	-4	-4	-4	-7	-6	-2	-1	-5	1	1	1	0	0	1	-2	-3	-1	1	6	9	9	9	2	0	-5	-5	0	1	0	-1	-3	0
7.71148	-9	-9	-9	-7	-6	-4	-3	0	0	-1	-6	-2	2	1	0	1	0	4	6	3	-6	-4	1	-1	-5	-4	-3	-1	0	1	2	-3	-3	-3	0	7	10	9	7	2	-1	-6	-5	-1	-4	-6	-8	-9	-6
7.72052	-6	-5	-5	-4	-4	-4	0	1	2	-2	-4	-1	1	0	-1	0	1	3	2	0	-4	-2	-2	-4	-4	-4	-4	-5	-4	-3	-2	-5	-4	-4	0	2	3	4	4	2	-2	-5	-5	0	1	-3	-2	-4	-6
7.72956	-1	0	-1	-2	-4	-5	1	1	3	-4	-2	-1	1	0	-1	0	0	-2	-4	-4	-4	-1	0	-1	-1	0	0	0	-3	0	0	-7	-5	-4	-4	-4	-5	-6	-7	-7	-8	-9	-8	-8	-9	-8	-8	-7	-6
7.7386	3	4	2	-3	-5	-5	0	0	2	-6	-2	-2	0	0	-1	-2	0	0	-1	-2	-3	-2	-2	-2	-1	-1	-2	-4	-5	-7	-9	-10	-8	-6	-3	0	2	4	6	2	-1	-1	-5	-3	1	-5	-4	-2	1
7.74764	2	2	1	-4	-6	-4	0	0	2	-7	0	-1	0	0	0	-3	0	4	0	-3	-6	-4	-2	-3	0	1	0	-1	-5	0	0	-4	-8	-5	-1	0	1	1	2	1	0	0	-5	-5	0	-5	-4	-3	-4
7.75668	-1	-1	-2	-4	-4	-2	0	0	3	-7	0	-1	0	1	0	-1	0	-3	-7	-8	-4	0	1	-3	0	1	-1	-1	-6	0	0	-2	-7	-5	-6	-6	-7	-7	-8	-8	-8	-8	-6	-7	-4	-4	-4	0	0
7.76571	-4	-3	-4	-4	-3	-2	-2	-2	-2	-6	-2	-2	-3	-4	-4	-3	-3	-2	-1	0	0	2	2	-4	1	1	-1	-1	-7	0	0	-1	-5	-3	-2	-1	-1	-1	-1	-1	-2	-3	-5	-8	-5	-5	-5	0	2
7.77475	-3	0	1	-4	-1	0	0	-2	0	-7	0	-1	0	2	1	0	-2	8	15	11	4	2	1	-6	0	1	-3	-2	-8	-1	-4	-8	-10	-7	-3	0	0	0	1	1	0	0	-6	-8	-5	-4	-4	0	0
7.78379	3	4	0	-3	0	1	0	-3	0	-6	1	-1	0	3	0	0	-2	9	8	6	5	3	2	-6	0	1	-3	-1	-8	-1	-3	-5	-7	-9	-9	-8	-6	-4	-3	-2	-1	-1	-6	-7	-3	-3	-6	-8	-10
7.79283	2	2	-1	-3	1	2	-1	-5	-1	-6	0	-1	0	0	0	-1	-4	-3	-5	-6	-6	-4	-2	-7	0	0	-4	-1	-8	-2	-2	-3	-5	-6	-7	-6	-5	-4	-3	-3	-2	-2	-6	-5	-4	-2	-2	-3	-3
7.80187	-3	0	-2	-2	3	3	-1	-6	-3	-4	1	0	1	2	0	0	-4	0	0	0	0	1	1	-8	-2	0	-5	-2	-9	-4	-4	-1	-1	-2	-2	-3	-3	-4	-5	-6	-6	-7	-7	-7	-6	-7	-8	-8	-8
7.81091	-1	0	-3	-2	5	4	-1	-7	-5	-3	2	0	0	-2	-4	-5	-5	-5	-5	-4	-4	-3	-3	-8	-3	-3	-6	-2	-8	-4	-5	-3	-3	-5	-5	-6	-7	-8	-9	-9	-10	-9	-10	-10	-8	-8	-7	-6	-6
7.81995	-2	-2	-4	-1	0	0	-1	-8	-7	-2	1	1	2	2	0	1	-5	2	2	1	1	2	1	-8	-2	-1	-7	-1	-8	-4	-6	-1	-1	-3	-3	-3	-5	-5	-9	-5	-6	-5	-8	-6	-6	-6	-7	-8	-8
7.82899	-3	-4	-5	-7	-6	-4	-2	-9	-10	-1	2	1	2	1	-1	0	-5	-1	-2	-2	-2	0	0	-7	0	0	-7	0	-6	-3	-5	7	9	3	8	6	4	-1	-8	3	6	1	-7	-2	-5	0	3	1	0
7.83803	-3	-5	-7	-5	-2	0	-2	-8	-10	0	1	1	1	2	-1	1	-4	1	0	0	0	0	0	-7	0	0	-7	1	-5	-4	-6	5	4	3	3	3	2	0	-7	2	2	0	-7	-2	-6	0	-1	-2	-4
7.84707	-1	-2	-6	-1	0	1	-1	-6	-8	0	2	3	5	5	-1	2	-4	1	0	-2	-3	-2	-1	-7	-1	-1	-6	-1	-5	-4	-6	0	2	3	4	4	5	0	-6	2	4	0	-6	-3	-6	-3	-3	-1	0
7.85611	-2	-3	-6	-5	-6	-6	-6	-5	-6	-3	-2	-1	0	0	-1	1	-4	0	4	7	7	2	0	-8	1	1	-4	1	-4	-4	-5	0	-1	0	0	0	0	0	-4	2	2	0	-6	-3	-5	-2	-3	-3	-2
7.86515	-6	-6	-6	-7	-7	-8	-9	-10	-9	-8	-6	-4	-1	0	-2	0	-4	0	2	12	8	1	0	-8	2	2	-3	1	-3	-3	-5	0	0	-1	-2	-1	-1	0	-4	1	5	-2	-5	-3	-4	-4	2	0	1
7.87419	-10	-10	-11	-12	-12	-12	-12	-11	-9	-8	-6	-4	-3	0	-3	0	-4	-1	0	11	8	1	-2	-7	2	3	-2	1	-3	-3	-6	0	0	0	0	0	0	1	-3	1	5	-3	-4	-3	-2	-6	1	0	4
7.88322	-6	-4	-5	-2	-2	-2	-2	-4	-1	0	0	1	1	2	-4	-1	-4	-2	-3	6	7	0	-3	-6	3	5	-1	1	-3	-3	-6	4	3	0	-1	1	1	1	-3	1	0	-3	-2	-2	-1	-7	-4	-5	-6
7.89226	4	3	-4	0	4	3	1	-2	0	0	0	0	0	1	-5	-2	-4	-3	-5	0	0	0	-4	-5	0	0	0	0	-3	-2	-6	-1	-1	-2	-2	-2	-4	-3	-4	-4	-4	-5	-6	-5	-4	-5	-3	-3	-2
7.9013	5	2	-3	0	8	10	2	-1	2	0	-1	-2	-3	-2	-5	-4	-3	-4	-6	0	0	0	-5	-4	-1	-1	-2	-3	-4	-5	-6	-4	-3	-5	-3	0	0	0	-4	0	-1	-3	-5	-5	-7	-7	-5	-4	-2
7.91034	6	2	-2	0	7	10	2	-1	3	0	-1	-1	-1	1	-5	-5	-2	-5	-5	1	1	-1	-6	-4	-1	-2	-3	-3	-4	-3	-5	0	0	-7	-3	1	2	0	-5	1	-1	0	-1	-2	-4	-6	-7	-8	-8
7.91938	7	2	-1	0	6	10	2	0	-2	-4	-1	4	2	0	-4	-5	-2	-5	-3	-1	-1	-2	-6	-3	0	-3	-4	-3	-3	-1	-4	0	0	-10	-2	0	-3	-3	-6	-6	-7	-8	-8	-6	-4	-3	-3	0	1
7.92842	5	1	0	1	0	-4	-6	-8	-8	-5	-2	1	2	0	-4	-5	-1	-6	-2	-3	-2	-3	-6	-2	-6	-8	-7	-5	-3	-2	-4	0	0	-8	-2	-1	-3	-4	-6	-7	-9	-9	-7	-3	-1	1	-4	2	8
7.93746	-9	-10	-10	-10	-8	-8	-5	-4	-2	-3	-1	1	2	-2	-3	-4	0	-7	-1	-6	-4	-5	-5	-2	-3	-3	-2	-1	-3	0	-3	0	-2	-5	0	0	3	0	-5	0	-4	-3	-6	-7	-7	-5	-4	0	4
7.9465	0	0	0	0	1	0	1	0	2	-4	-2	1	1	-3	-2	-2	0	-8	-1	-8	-5	-6	-5	-3	-4	-4	-3	-2	-4	-2	-3	-2	-5	-3	0	0	1	-1	-4	2	-1	7	7	0	4	4	-4	1	3
7.95554	-1	0	0	1	2	2	0	0	3	-4	-2	2	0	-4	-2	-2	-3	-9	-6	-8	-7	-7	-7	-7	-8	-7	-5	-4	-4	-3	-3	-4	-7	-2	-3	-3	-3	-1	-3	1	1	3	5	1	3	5	-4	1	8
7.96458	-7	-5	-3	-1	0	1	0	-1	1	-5	-2	0	-1	-4	-3	-4	-3	-10	-2	-7	-5	-7	-3	0	0	0	-2	-3	-5	-5	-5	-6	-7	-1	0	0	0	-3	-3	0	0	0	0	-1	-2	-3	-4	-4	-2
7.97362	0	-1	-2	-5	-7	-10	-11	-11	-10	-10	-9	-9	-11	-12	-11	-9	-7	-9	-3	-6	-4	-7	-3	1	4	1	0	-2	-5	-1	-2	-7	-4	0	1	0	0	-4	-2	-1	5	13	8	3	0	4	-4	0	0
7.98266	-4	-6	-7	-7	-7	-6	-6	-6	-6	-7	-8	-8	-8	-8	-7	-5	-4	-8	-2	-4	-3	-7	-3	1	2	0	0	-3	-5	-1	-3	-7	-3	0	1	-1	0	-5	-2	-2	2	1	1	0	-1	0	-4	0	0
7.9917	1	0	1	5	3	1	-3	-2	-3	-5	-6	-6	-6	-7	-6	-7	-8	-9	-9	-7	-5	-7	-4	0	1	0	0	-4	-5	-2	-3	-7	-1	1	2	-1	-1	-5	-1	-3	-2	-4	-5	-7	-8	-8	-8	-7	-7
8.00073	0	0	0	1	0	-2	-4	-5	-4	-4	-3	0	0	-3	-1	-3	-4	-6	-8	-8	-7	-6	-5	0	0	1	0	-5	-5	-3	-3	-6	-1	1	2	-2	-2	-5	-1	-5	9	7	6	4	-3	2	-5	0	0
8.00977	-1	-1	0	0	1	2	-3	-2	-3	-3	-3	4	6	-4	0	-3	0	-5	-5	-5	-8	-8	-9	-8	-8	-5	-4	-6	-6	-4	-4	-4	-3	-3	-1	-1	-1	-4	0	-5	5	4	4	3	-5	1	-6	-1	-2
8.01881	0	1	0	4	6	7	-2	-2	-4	-1	-2	4	7	-3	0	-3	0	-4	0	-5	-2	-5	-6	-5	-7	-4	-1	-5	-5	-3	-1	-4	0	3	3	-1	-1	-4	0	-6	-1	-2	-2	-3	-5	-4	-5	-5	-6
8.02785	0	0	0	-2	-2	0	-2	-3	-5	0	-2	3	5	-4	1	-3	-1	-4	0	-6	-4	-5	-4	-1	-3	-3	0	-5	-6	-3	-1	-2	0	2	3	-1	-2	-3	0	-5	-4	-5	-5	-6	-7	-6	-6	-6	-6
8.03689	-1	-2	-4	-5	-6	-7	-6	-4	-5	0	-1	1	4	-5	1	-2	-2	-4	0	-6	-6	-5	-3	-1	0	0	2	-3	-5	-3	0	-1	0	2	1	-1	-2	-2	-2	-4	-5	-6	-6	-7	-7	-6	-4	-2	-1
8.04593	2	0	-2	0	0	-2	-3	-5	-4	-1	-1	0	1	-6	0	-2	-3	-5	-3	-5	-8	-5	-6	-5	-5	-4	-2	-2	-4	-2	0	0	0	0	0	0	-2	-2	0	-2	0	0	0	0	-1	0	3	2	-1
8.05497	-2	-2	-3	-2	-1	-1	-2	-5	-4	0	-1	0	-1	-6	-4	-5	-5	-5	-7	-6	-8	-5	-4	-4	-5	-6	-6	-7	-7	-6	-3	-1	0	2	3	0	-2	-1	0	-1	3	2	1	1	-1	1	5	3	-3
8.06401	-1	0	-4	4	6	5	-2	-5	-4	0	0	-2	0	-6	-3	-2	-6	-6	-3	-3	-6	-5	-6	-6	-6	-5	-4	-2	-2	-1	0	1	2	1	2	-1	-3	-1	-1	-2	2	1	0	0	-1	-1	-2	-3	-4
8.07305	-4	-2	-6	3	3	1	-2	-6	-5	-2	-1	-2	-2	-6	-1	-2	-7	-8	2	0	-5	-6	6	4	1	0	-1	-2	-5	-6	-7	-8	-9	-9	-8	-6	-4	-3	-1	-1	0	1	-1	-2	0	3	3	3	-3
8.08209	-6	-5	-6	-2	-1	-1	-2	-5	-5	-3	-4	-6	-6	-4	-3	-1	-6	-8	2	2	-2	-6	7	9	3	2	2	0	-1	0	3	4	2	1	0	-2	-5	-8	-10	-10	-7	-5	-2	-4	-1	2	3	3	-3
8.09113	1	-2	-6	2	0	0	-1	-5	-7	-4	0	-3	-2	-3	-3	-1	-5	-8	0	1	0	-6	1	1	1	0	1	1	0	-1	-1	0	0	0	0	-1	-3	-1	-1	-1	-2	-4	-5	-7	-8	-9	-6	-4	-3
8.10017	0	-2	-6	0	-1	-2	-1	-4	-9	-5	0	-2	-1	-2	-5	-1	-3	-7	2	5	1	-5	8	7	0	0	2	1	0	0	1	1	1	1	1	-1	-3	-1	-1	0	2	2	-1	-3	-1	0	-1	-3	-4
8.10921	0	-1	-5	1	-2	-1	1	-5	-12	-6	0	-2	0	-1	-7	-3	-1	-6	0	1	0	-4	1	1	-1	-2	0	1	0	1	2	3	2	0	2	-1	-3	0	-1	0	0	0	-1	-2	-2	-3	-4	-4	-3
8.11824	1	0	-4	0	-3	0	2	-3	-10	-5	0	-1	0	0	-8	-3	-2	-3	1	2	2	-2	3	2	-1	-3	-3	-5	-5	-4	-2	-1	0	0	0	0	-2	0	-1	-2	-3	-2	-3	-5	-4	-5	-6	-7	-8
8.12728	1	0	-3	0	-3	0	2	-3	-7	-4	0	-1	-1	-3	-7	-6	-3	-3	-1	0	0	-1	1	1	-1	-3	-2	-4	-6	-8	-9	-8	-7	-6	-5	-4	-4	-4	-4	-4	-5	-4	-5	-5	-5	-5	-4	-4	-4
8.13632	1	0	-3	-2	-3	-1	0	-2	-4	-3	-1	-1	0	0	-5	-2	-1	-2	-3	-3	-3	-2	-2	-1	-2	-3	0	1	0	2	3	0	0	-3	0	0	0	0	-2	-1	-2	-3	-5	-6	-6	-5	-4	-3	-3
8.14536	0	-1	-2	-3	-4	0	0	-2	-2	-2	-1	-2	-1	0	-3	-4	-3	-3	-2	0	0	0	2	3	-2	-3	4	4	-1	3	3	-1	0	-6	-1	-1	0	0	-2	0	1	2	0	2	1	1	0	0	-4
8.1544	-5	-7	-9	-10	-9	-7	-5	-4	-4	-2	-3	-3	-4	-4	-4	-1	0	0	1	5	4	0	4	9	-2	-3	4	4	-2	3	6	-3	2	-9	-3	-1	2	1	-3	-1	2	2	0	8	5	-1	1	0	-5
8.16344	-1	-1	-1	-3	-3	-2	-2	-4	-5	-6	-7	-8	-7	-7	-6	-4	-1	1	0	3	2	-1	2	7	-1	-2	4	5	-2	2	5	-5	3	-6	-6	-2	1	1	-3	-3	0	1	0	0	-1	-3	-3	-3	-6
8.17248	2	2	0	0	-2	-3	0	0	-1	-1	-4	-3	-4	-4	-4	-4	-2	-2	-1	0	2	-1	1	7	-1	0	3	6	0	3	4	-4	1	-1	-7	-2	-3	-5	-6	-7	-8	-8	-9	-8	-8	-7	-7	-6	-6
8.18152	1	2	0	0	-2	-6	-3	0	0	-1	-5	-4	-5	-5	-6	-7	-6	-6	-6	-5	-4	-3	-2	-1	-1	0	0	1	0	1	1	-4	1	0	-5	-2	3	2	-2	-6	0	0	0	0	-1	-3	-5	-7	-7
8.19056	2	2	0	1	-1	-5	-6	0	2	-1	-5	-4	-6	0	0	0	0	-1	-1	-2	-2	-3	-3	-2	-3	-3	-3	-2	-4	-4	-4	-2	-3	-2	-2	-2	0	0	0	-5	-1	-1	-1	-2	-3	-5	-7	-8	-6
8.1996	3	2	1	3	0	-3	-6	-1	-3	-6	-10	-13	-10	-6	-4	-4	-2	-2	-1	-2	-2	-2	-3	-3	-3	-3	-3	-4	-6	-7	-9	-9	-11	-10	-9	-8	-7	-6	-6	-6	-6	-5	-4	-3	-2	0	1	3	-2
8.20864	4	2	1	4	0	-1	-4	-2	-1	-3	-7	-9	-6	-2	0	0	3	3	-2	-2	-1	0	-4	1	-3	2	-1	2	1	0	0	-1	-2	-4	-6	-8	-9	-11	-12	-13	-12	-10	-8	-6	-5	-3	-2	-1	-1
8.21768	0	-1	-2	-3	-3	-3	-2	-4	-1	-2	-2	-3	-3	-3	-3	-2	0	1	-3	-3	-1	1	-4	0	-3	3	1	2	4	2	2	3	13	11	3	0	4	1	2	0	-4	-6	-3	-4	-5	-4	-4	-4	-3
8.22672	-7	-7	-7	-8	-7	-6	-5	-5	-2	-2	-1	-2	0	1	-1	0	0	0	-4	-2	-1	0	-4	1	-4	3	3	0	4	1	1	4	13	12	4	-1	2	0	3	0	-4	-7	-6	-4	-2	0	-1	0	-1
8.23575	2	1	1	2	1	1	0	-7	-3	-1	0	-1	0	-1	-3	-4	-4	-5	-6	-6	-5	-4	-3	-1	-4	0	1	-1	4	1	2	6	7	6	5	0	0	0	-3	-4	-5	-3	-3	-1	0	0	-2	-2	-3
8.24479	5	1	1	4	2	2	0	-8	-4	-3	-8	-6	-2	-1	-4	-1	0	-1	-4	-1	0	1	-3	1	-4	4	8	-2	4	1	2	7	4	2	1	0	0	0	1	1	-3	-1	-2	3	0	0	-3	0	-2
8.25383	1	1	1	2	2	1	0	-7	-4	-1	-1	-1	-2	-2	-5	-5	-4	-5	-5	-5	-5	-5	-4	-3	-3	0	2	-4	3	0	2	10	8	7	4	0	0	-1	5	3	-3	0	-1	4	0	0	-4	2	1
8.26287	0	0	0	0	0	0	1	-6	-4	0	0	0	2	1	-4	-1	1	1	-5	0	0	0	-3	0	-3	-2	-2	-4	-1	0	1	1	1	1	1	0	0	-2	0	1	-2	0	1	3	0	0	-4	1	1
8.27191	-7	-6	-6	-4	-3	-2	-1	-5	-4	0	0	0	5	0	-3	0	1	0	-5	-1	-2	-3	-3	-4	-5	-4	-3	-4	-1	-1	0	1	0	0	0	-1	-2	-4	-5	-5	-4	-3	0	0	1	-1	-5	4	4
8.28095	-1	0	0	0	0	1	0	-5	-4	0	0	0	3	0	-1	0	-1	-3	-5	-6	-7	-5	-3	0	-1	0	5	-2	1	-1	0	5	2	0	-2	-5	-7	-7	-3	0	-2	2	5	6	1	-1	-4	4	6
8.28999	-1	-1	-1	-1	0	-1	-1	-5	-5	-1	-1	-1	-1	-3	-4	-6	-6	-7	-6	-4	-4	-2	-2	0	-1	0	1	-2	0	-3	0	0	-2	-4	-7	-9	-12	-10	-7	-3	-3	2	7	8	1	0	-3	5	7
8.29903	1	0	0	0	-1	-1	-3	-5	-5	-5	-5	-5	-5	-6	-6	-5	-3	-3	-3	-1	1	0	-1	4	0	0	1	0	-1	-3	-3	-4	-5	-4	-4	-3	-2	-1	-1	-1	-3	-1	-1	-1	-1	-1	-2	-1	0
8.30807	1	0	2	0	1	1	0	-5	-7	-1	-2	-1	-2	-5	-4	-5	-6	-6	-4	-4	0	0	0	4	1	-1	6	0	-2	-3	0	-1	-1	0	-2	0	-2	0	6	2	-3	1	9	9	2	0	-1	2	0
8.31711	0	0	2	0	1	2	0	-5	-9	-3	-1	0	1	-7	-2	-3	-4	-6	-6	-5	-4	-2	0	0	0	-2	0	0	-3	-3	-4	-5	-7	-8	-8	-8	-7	-6	-5	-4	-4	-1	0	0	1	1	0	0	-1
8.32615	0	-1	1	0	0	2	1	-3	-9	-4	-1	0	0	-8	-3	-3	-3	-8	-3	-6	-3	-2	0	0	0	-3	0	0	-3	-3	-3	-4	-6	-7	-7	-7	-7	-7	-8	-8	-6	-5	-2	-1	0	1	0	2	2
8.33519	-4	-5	-6	-5	-6	-6	-5	-6	-9	-6	-5	-3	-1	-7	0	0	-1	-8	-2	-7	0	0	0	0	0	-3	-1	0	-4	-2	-3	-3	-4	-3	-4	-2	-1	0	0	-1	-5	0	0	2	2	1	1	1	5
8.34423	-8	-8	-7	-5	-5	-4	-2	0	-7	-6	-3	0	-1	-5	1	1	0	-5	-2	-8	-1	-2	0	0	0	-3	-1	-1	-4	-4	-5	-7	-8	-8	-7	-5	-4	-2	-1	-2	-4	0	0	1	3	1	1	0	5
8.35326	-5	-5	1	0	-1	-2	-1	-2	-4	-4	-3	-2	-2	-3	-2	-2	-1	-2	-3	-8	-6	-7	-7	-6	-6	-4	-2	-1	-4	-1	-2	1	4	5	-4	0	0	1	6	1	-4	1	5	5	3	0	1	-1	2
8.3623	-4	-7	1	0	-2	0	-1	-2	-3	-2	-2	-2	-4	-2	-2	-2	-2	-3	-3	-8	-3	-5	0	0	3	-2	4	3	-2	-1	-2	0	9	3	-4	1	0	1	5	0	-4	1	9	9	3	0	0	-4	1
8.37134	-3	-6	1	0	-3	0	1	1	-1	0	-2	0	-6	-1	-2	-2	-1	-1	-3	-6	-5	-7	-1	0	3	-1	2	3	0	0	-1	0	6	1	-4	1	0	1	0	-1	-4	-3	-4	-4	-5	-5	-5	-6	-5
8.38038	-2	-4	1	1	-4	0	1	3	0	0	-1	0	-7	0	-1	-3	-3	-4	-3	-5	-7	-5	0	0	0	-1	0	0	0	-1	-2	-2	-3	-3	-3	-3	-3	-1	-1	-2	-5	0	0	0	0	-4	-2	-8	-2
8.38942	-2	-3	0	1	-4	-1	1	4	1	2	-1	0	-7	0	6	6	4	2	-3	-3	-8	-3	-5	-5	-6	-7	-8	-7	-7	-6	-6	-5	-6	-5	-5	-4	-2	-1	-1	-1	-5	1	2	4	3	-5	-2	-10	-2
8.39846	0	0	1	0	-4	-2	0	3	2	4	0	0	-6	1	6	12	14	5	-2	-1	-8	-1	0	0	3	0	-1	1	1	0	0	-1	-1	-1	-2	0	0	0	-1	-1	-4	0	0	1	1	-3	-2	-8	-4
8.4075	0	-2	-5	-5	-4	-3	0	3	3	5	1	1	-4	1	6	12	17	5	-1	0	-6	0	0	1	-1	-4	-7	-7	-6	-5	-4	-3	-4	-3	-2	-1	0	-1	-2	-2	-3	-1	-2	0	0	-2	-1	-8	-6
8.41654	-3	-3	-1	0	-3	-5	-2	3	4	5	2	2	-2	2	6	13	18	5	0	2	-4	1	0	2	3	0	0	1	3	0	-3	-5	-8	-10	-12	-12	-12	-13	-13	-13	-13	-12	-11	-9	-8	-5	-3	-6	-7
8.42558	-4	-6	-6	-6	-4	-6	-3	-3	-3	-3	-3	-4	-6	-7	-8	-5	-2	0	1	3	-3	1	0	3	2	0	0	0	0	-2	-6	-9	-12	-10	-7	-3	-3	-4	-8	-5	-2	-5	-8	-3	-3	-3	-2	-5	-7
8.43462	-2	-4	-4	-5	-5	-7	-4	-1	2	5	3	5	0	3	5	12	16	3	2	5	-1	2	1	3	1	0	1	0	5	4	0	-7	0	-1	-1	-2	-3	-5	-10	-5	0	-4	-7	-4	-4	-5	-5	-5	-8
8.44366	-2	1	0	-4	-2	-7	-3	2	2	4	3	5	0	2	3	11	14	1	2	6	0	1	1	3	0	0	0	-2	4	3	0	-8	-1	-2	-2	-3	-5	-7	-12	-5	0	0	-4	-4	3	2	0	-5	-7
8.4527	-3	1	0	-4	-1	-6	-1	3	2	5	4	6	1	2	2	10	14	0	2	7	0	2	1	3	0	0	0	-2	4	3	0	-8	-1	-1	-2	-3	-5	-7	-9	-4	0	2	0	-4	3	2	0	-5	-7
8.46174	-5	0	-1	-5	-1	-5	0	3	2	4	3	5	1	1	0	8	12	0	1	7	1	1	1	2	-1	-1	-1	-3	3	2	-1	-21	-2	-2	-3	-4	-6	-7	-8	-4	-3	2	1	-4	2	1	-1	-6	-6
8.47078	-6	0	-2	-4	-3	-9	-8	-5	-3	-2	-1	0	2	1	-1	7	11	0	1	6	2	2	2	2	-1	-2	-1	-4	2	2	-1	-6	-2	-2	-3	-4	-6	-7	-6	-3	-2	-2	-1	-2	0	0	-3	-7	-8
8.47981	-8	-1	-2	-3	0	-1	0	0	0	0	1	3	2	1	-2	6	11	0	0	6	3	3	2	2	-1	-2	-2	-4	2	2	0	-4	-3	-1	-3	-4	-6	-6	-5	-6	-5	-3	-1	-1	0	0	-5	-8	-8
8.48885	-8	-4	-4	-6	-7	-8	-8	-7	-5	-4	-1	0	0	0	-3	4	7	0	0	4	4	3	2	1	-1	-1	-3	-5	-9	-10	-7	-4	-3	-1	-3	-4	-6	-5	-3	-1	2	2	2	0	-1	-2	-5	-9	-9
8.49789	-8	-5	-3	-1	0	1	3	3	2	4	4	1	2	0	-3	1	2	0	-2	-2	-3	-4	-5	-6	-6	-7	-7	-5	-4	-3	-2	-2	-4	-1	-3	-4	-5	-5	-1	0	-1	0	0	0	-2	-1	-3	-11	-10
8.50693	-7	-2	-2	-1	-1	-1	-1	-1	-1	0	0	0	1	0	-4	1	3	0	-3	1	2	2	1	0	-2	0	-3	-3	-3	-4	-4	-3	-4	-3	-3	-4	-5	-3	0	0	3	6	9	0	-4	-2	-1	-12	-9
8.51597	-7	-1	-1	2	3	2	1	1	1	0	1	-1	0	-1	-3	0	2	0	-3	0	2	3	3	0	-2	0	-2	-3	-3	0	0	0	-5	-2	-3	-4	-5	-5	-6	-6	-5	-3	0	1	-5	-3	1	-11	-7
8.52501	-7	-6	-5	-6	-6	-6	-6	-6	-6	-5	-3	-3	-1	-1	-3	0	3	0	-2	-2	2	5	3	0	-3	0	-2	-3	-5	0	2	0	-5	0	-2	-3	-5	0	-2	-4	-6	-7	-7	-4	-5	-2	1	-9	-5
8.53405	-7	-1	-1	-2	-3	-4	-4	-5	-5	-5	-4	-4	-3	-3	-3	-1	0	0	-2	-4	0	0	1	0	-4	0	-2	-2	-5	-1	0	-1	-6	-2	-2	-3	-4	-1	-1	-1	-2	-1	-1	-1	-5	-3	-2	-8	-3
8.54309	-8	0	0	0	0	0	0	-1	-1	-3	-3	-5	-4	-4	-4	-3	-1	-1	-1	-7	0	0	1	-2	-6	0	-2	-2	-3	-2	4	0	-6	0	-2	-3	-3	1	3	2	1	7	5	1	-4	-3	1	-6	-1
8.55213	-8	0	0	0	0	0	0	-1	-2	-3	-3	-5	-4	-3	-3	-2	0	-1	-2	-8	-4	-5	-6	-6	-7	-3	-3	-1	0	-4	4	0	-6	0	-1	-2	-3	3	2	1	0	1	0	0	-4	-2	0	-3	0
8.56117	-8	0	0	0	0	0	-1	-2	-3	-5	-4	-4	-3	-2	-2	0	0	-1	0	-10	-3	-5	-8	-11	-9	-5	-4	-1	0	-6	4	0	-5	0	-1	-2	-2	0	-1	-3	-5	-6	-6	-3	-3	-2	3	-1	1
8.57021	-9	-5	-4	-4	-5	-5	-5	-6	-5	-5	-3	-5	-4	-3	-4	-1	-1	-2	-1	-11	-4	-4	-3	-7	-12	-4	-5	0	3	-6	2	-2	-5	0	0	-2	-2	2	1	0	0	1	2	0	-3	-3	4	0	2
8.57925	-7	-2	-2	-2	-2	-2	-2	-1	-1	0	0	-3	-4	-2	-5	0	0	-3	0	-11	-4	1	1	-8	-13	-4	-5	2	3	-5	2	-2	-3	1	0	-2	-2	-2	-3	-3	-3	-1	0	0	-1	-3	-1	-1	-1
8.58829	-8	0	0	0	0	-2	-2	-2	-3	-3	-1	-3	-5	-2	-6	0	0	-2	-1	-11	-7	-1	-1	-9	-15	-7	-6	2	2	-4	1	-3	-3	1	0	0	-1	1	0	0	-1	0	1	0	-1	-3	2	1	0
[truncated: 975 more columns]

## Sheet: Fig.3h
		Acetate yield (mg/L)
	Time (h)	PCC6803	Standard deviation	PCC6803-M. b-Fe-EDTA	Standard deviation
	0	0	0	0	0
	4	1.01564	0.0532	0.48901	0.0532
	24	1.35419	0.1064	0.67709	0.1064
	28	1.27896	0.1064	1.01564	0.15959
	48	1.69274	0.26599	1.27896	0.1064
	52	2.59553	0.0532	1.42942	0
	72	3.38547	0.42558	1.69274	0.15959
	76	3.49832	0.47878	1.76797	0.15959
	96	4.06257	0.1064	2.14413	0.0532
