# Supplementary material for: Methanogenesis in the presence of oxygenic photosynthetic bacteria may contribute to global methane cycle
Source: Nat Commun. 2024 Jul 6;15:5682. doi: 10.1038/s41467-024-50108-3 (PMC11227571; doi:10.1038/s41467-024-50108-3)
Supplement: Supplementary file 4 — Source Data [file 41467_2024_50108_MOESM4_ESM.zip › Source Data-NCOMMS-24-04041C/Source_Data_Fig 4.xlsx]

## Sheet: Fig. 4
PCC6803
			gene id	gene name	gene description	LD-D fpkm	LD-L fpkm	log2（LD-D fpkm）	log2（LD-L fpkm）
1	Calvin cycle		KBZ93_RS13800	glk	glk	15.2786	26.7019	3.93344	4.73887
			KBZ93_RS08265	KBZ93_RS08265	pgi	19.9493	36.342	4.31827	5.18357
			KBZ93_RS10740	KBZ93_RS10740	fbp	241.309	335.196	7.91474	8.38886
			KBZ93_RS09495	KBZ93_RS09495	fda	114.593	296.54	6.84037	8.21208
			KBZ93_RS05370	gap1	gap	10.1448	22.272	3.34267	4.47716
			KBZ93_RS15250	gap2		336.76	378.004	8.39558	8.56226
			KBZ93_RS10135	KBZ93_RS10135	pgk	80.7226	367.634	6.3349	8.52213
			KBZ93_RS09235	glpK	glp	34.2356	92.9017	5.09743	6.53763
			KBZ93_RS09220	glpD		15.5651	16.5769	3.96025	4.05111
			KBZ93_RS04515	zwf	zwf	9.62457	62.551	3.26672	5.96696
			KBZ93_RS03805	tkt	tkt	241.996	808.223	7.91884	9.65861
			KBZ93_RS01225	KBZ93_RS01225	tal	272.771	829.831	8.09155	9.69667
			KBZ93_RS11575	KBZ93_RS11575	rbcX	571.322	2225.05	9.15816	11.1196
			KBZ93_RS02965	KBZ93_RS02965	rbcR	395.688	306.866	8.62822	8.26147
			KBZ93_RS15755	devC	dev	38.6934	59.999	5.27401	5.90687
			KBZ93_RS07330	glpX	glp	146.083	336.202	7.19064	8.39319
			KBZ93_RS09235	glpK		34.2356	92.9017	5.09743	6.53763
			KBZ93_RS09220	glpD		15.5651	16.5769	3.96025	4.05111
			KBZ93_RS11115	gnd	gnd	225.5	678.49	7.81698	9.40618
			KBZ93_RS12775	rpiA	rpi	42.1598	128.347	5.3978	7.0039
			KBZ93_RS09770	KBZ93_RS09770	prk	261.342	119.023	8.0298	6.89509
2			KBZ93_RS10605	gpmL		47.2907	34.1579	5.56349	5.09415
3			KBZ93_RS15865	eno		26.0424	50.2326	4.70279	5.65055
4			KBZ93_RS14095	ppsA		605.487	2520.81	9.24195	11.2997
			KBZ93_RS05180	pyk		25.9948	52.7982	4.70015	5.72242
5			KBZ93_RS09440	ppc		43.1956	136.521	5.43281	7.09298
6	TCA cycle	1	KBZ93_RS11960	gltA		385.989	375.263	8.59242	8.55176
			KBZ93_RS07425	proS		58.4244	129.373	5.8685	7.01539
		2	KBZ93_RS13080	mdh		1518.89	560.685	10.5688	9.13105
		3	KBZ93_RS11620	fumC		5.11335	7.59006	2.35427	2.92411
		4	KBZ93_RS04880	sdh	sdhA	53.8943	54.5446	5.75206	5.76936
			KBZ93_RS12810		sdhE	68.9672	87.4936	6.10784	6.45111
			KBZ93_RS13405		sdhB	31.8175	20.3033	4.99175	4.34364
		5	KBZ93_RS09375	suc	sucD	17.9511	7.97605	4.166	2.99568
			KBZ93_RS01920		sucC	59.4013	28.8567	5.89242	4.85083
			KBZ93_RS05875	cat2		19.1321	25.7888	4.25792	4.68867
		6	KBZ93_RS10510	pdhA		52.9878	31.4717	5.72759	4.97598
			KBZ93_RS04485	pdhB		33.0637	35.1977	5.04718	5.13741
		7	KBZ93_RS01355	icd		47.6583	63.9726	5.57466	5.99938
		8	KBZ93_RS17840	AcnB		35.1711	6.7444	5.13632	2.75369
			KBZ93_RS15570	AcnB		163.043	185.033	7.34911	7.53164
7			KBZ93_RS13080	mdh		1518.89	560.685	10.5688	9.13105
8			KBZ93_RS15680	larB		35.1458	8.41652	5.13528	3.07322
			KBZ93_RS06900	larE		121.813	165.908	6.92853	7.37424
			KBZ93_RS00810	larC		45.4755	18.6636	5.50702	4.22215
9			KBZ93_RS10510	pdhA		52.9878	31.4717	5.72759	4.97598
			KBZ93_RS04485	pdhB		33.0637	35.1977	5.04718	5.13741
10			KBZ93_RS05880	pta		11.0236	54.7057	3.46252	5.77362
11			KBZ93_RS03175	ackA		34.9282	14.3993	5.12632	3.84793
PSII			KBZ93_RS16305	psbA		102.896	213929	6.68505	17.7068
			KBZ93_RS06355	psbC		998.857	8193.17	9.96413	13.0002
			KBZ93_RS13020	psbB		349.415	7727.56	8.4488	12.9158
			KBZ93_RS15030	psbD		173.251	4135.17	7.43672	12.0137
			KBZ93_RS01415	psbU		865.324	4741.95	9.7571	12.2113
			KBZ93_RS10085	psbV		915.457	2648.91	9.83835	11.3712
			KBZ93_RS06250	psb28		902.755	1946.49	9.81819	10.9267
			KBZ93_RS06360	psbD		83.4311	638.532	6.38251	9.31861
			KBZ93_RS02670	psbE		113.249	1457.91	6.82335	10.5097
			KBZ93_RS02550	psbQ		196.341	897.955	7.61722	9.8105
			KBZ93_RS05470	psbH		140.827	1222.01	7.13778	10.255
			KBZ93_RS05475	psbN		235.175	2596.17	7.87759	11.3422
			KBZ93_RS07505	psb29		98.5339	298.165	6.62255	8.21997
			KBZ93_RS00040	psbA		85.2571	262.874	6.41375	8.03823
			KBZ93_RS09790	psb27		180.461	189.549	7.49554	7.56642
			KBZ93_RS02675	psbF		38.3248	1031.14	5.26021	10.01
			KBZ93_RS08580	psbA		6.98226	180.754	2.80369	7.49788
			KBZ93_RS05145	psbZ		172.672	450.103	7.43189	8.81411
Cytb6f			KBZ93_RS00765	petN		39.7989	69.8171	5.31466	6.12551
			KBZ93_RS05460	petA		331.456	575.905	8.37267	9.16969
			KBZ93_RS11345	petD		2072.34	16697.1	11.017	14.0273
			KBZ93_RS08615	petG		85.0403	714.695	6.41008	9.48118
PSI			KBZ93_RS04445	psaA		2374	7914.62	11.2131	12.9503
			KBZ93_RS02230	psaM		37.3114	271.884	5.22155	8.08685
			KBZ93_RS00740	psaK		59.4696	335.196	5.89408	8.38886
			KBZ93_RS07960	psaJ		265.326	1622.95	8.05162	10.6644
			KBZ93_RS10775	psaC		131.045	6487.88	7.03392	12.6635
			KBZ93_RS04450	psaB		7889.82	21689.3	12.9458	14.4047
ATPase			KBZ93_RS07855	atpD		192.142	317.572	7.58603	8.31094
			KBZ93_RS00820	atpA		56.8555	398.315	5.82923	8.63777
			KBZ93_RS00845	atpB		88.6016	318.161	6.46926	8.31361
			KBZ93_RS00840	atpE		95.4526	803.617	6.57671	9.65036
			KBZ93_RS07860	atpC		110.391	72.9139	6.78648	6.18812
			KBZ93_RS00825	atpH		34.9488	187.103	5.12717	7.54769
NDH			KBZ93_RS13390	ndhF		175.652	685.099	7.45658	9.42017
			KBZ93_RS01370	ndhD2		17.5305	3204.49	4.13179	11.6459
			KBZ93_RS10780	ndhD1		360.662	1059.2	8.4945	10.0488
			KBZ93_RS00750	ndhB		42.6961	379.642	5.41603	8.5685
			KBZ93_RS15195	ndhG		62.6649	222.648	5.96959	7.79862
			KBZ93_RS15205	ndhA		34.4995	91.5728	5.1085	6.51685
Hox			KBZ93_RS07910	hoxE	bidirectional hydrogenase complex protein	134.95	873.176	7.07628	9.77013
			KBZ93_RS07905	hoxF	bidirectional NAD-reducing hydrogenase diaphorase subunit	197.752	520.762	7.62755	9.02448
			KBZ93_RS07895	hoxU	bidirectional hydrogenase complex protein	276.982	506.943	8.11365	8.98568
			KBZ93_RS07875	hoxH	Ni/Fe hydrogenase subunit alpha	74.2912	142.8	6.21512	7.15785
iron reduction			KBZ93_RS13700	futA2	Fe(3+) ABC transporter substrate-binding protein	8.79322	51.5386	3.13639	5.68758
			KBZ93_RS01390	futA1	Fe(3+) ABC transporter substrate-binding protein	19.1093	21.869	4.25621	4.45081
			KBZ93_RS03265	FeoA	ferrous iron transport protein	6.63315	4.02791	2.72969	2.01003
			KBZ93_RS03270	FeoB	ferrous iron transport protein	17.4727	16.2426	4.12703	4.02171
M. b
			gene id	gene name	gene description	LD-D fpkm	LD-L fpkm	log2（LD-D fpkm）	log2（LD-L fpkm）
9			MSBRM_RS18465	por	porA	419.076	73.6547	8.71107	6.20271
			MSBRM_RS18470		porB	201.581	24.2284	7.65521	4.59863
			MSBRM_RS18455		porC	354.545	83.5582	8.46983	6.38471
			MSBRM_RS18460		porD	441.143	113.618	8.7851	6.82805
10			MSBRM_RS13400	pta	pta	3204.4	387.8	11.6458	8.59917
11			MSBRM_RS13395	ack	ackA	3235	362.871	11.6595	8.50331
12			MSBRM_RS14585	cdh	cdhA	8906.84	199.266	13.1207	7.63855
			MSBRM_RS14590		cdhB	2340.06	47.341	11.1923	5.56502
			MSBRM_RS15670		cdhE1	348.078	226.561	8.44327	7.82375
			MSBRM_RS03345	acs	acsC	12.7382	11.4827	3.67109	3.52139
13			MSBRM_RS02065	Fwd	fwdB	371.818	35.2331	8.53845	5.13886
			MSBRM_RS03480		fwdA	30.9132	36.1679	4.95015	5.17664
			MSBRM_RS03485		fwdC	44.2518	34.8636	5.46766	5.12365
14			MSBRM_RS18555	ftr	ftr	391.062	431.63	8.61125	8.75365
15			MSBRM_RS08955	mch	mch	116.747	44.6946	6.86724	5.48203
16			MSBRM_RS17715	mtd	mtd	947.476	1419.03	9.88795	10.4707
17			MSBRM_RS14270	mer	mer	807.88	538.594	9.658	9.07306
			MSBRM_RS06140		merA	245.187	190.456	7.93774	7.57331
			MSBRM_RS10185		merA	36.2001	26.9844	5.17792	4.75405
18			MSBRM_RS01855	mtr	mtrH	3228.67	232.673	11.6567	7.86216
			MSBRM_RS01885		mtrD	3198.44	172.012	11.6432	7.42637
			MSBRM_RS01890		mtrE	2212.54	311.701	11.1115	8.28402
			MSBRM_RS01880		mtrC	1910.27	124.182	10.8996	6.95631
			MSBRM_RS01870		mtrA	2202.86	123.165	11.1052	6.94445
			MSBRM_RS01875		mtrB	2328.61	173.294	11.1853	7.43708
			MSBRM_RS01865		mtrF	1621.86	109.396	10.6634	6.77342
			MSBRM_RS01860		mtrG	1314.11	135.538	10.3599	7.08255
19			MSBRM_RS00545	mcr	mcrA	8793.03	458.404	13.1021	8.84048
			MSBRM_RS00525		mcrB	13893	2065.7	13.7621	11.0124
			MSBRM_RS00535		mcrC	14776.7	934.242	13.851	9.86765
			MSBRM_RS00530		mcrD	17652.4	821.037	14.1076	9.6813
			MSBRM_RS00540		mcrG	7926.68	635.777	12.9525	9.31238
Vht			MSBRM_RS13605	vht	vhtA	29.883	25.2096	4.90126	4.6559
			MSBRM_RS13600		vhtG	17.0986	11.8353	4.0958	3.56502
HdrDE			MSBRM_RS15135	hdr	hdrD	1090.76	155.764	10.0911	7.28321
			MSBRM_RS15140		hdrE	556.389	224.87	9.11995	7.81295
Fpo			MSBRM_RS08325	fpo	fpoA	152.597	194.288	7.25359	7.60205
			MSBRM_RS08320		fpoB	153.531	111.827	7.26238	6.80513
			MSBRM_RS20265		fpoC	138.356	67.8853	7.11224	6.08503
			MSBRM_RS08310		fpoD	112.87	55.1681	6.81852	5.78576
			MSBRM_RS14265		fpoF	389.206	54.4354	8.60439	5.76647
			MSBRM_RS08285		fpoK	98.8542	44.974	6.62723	5.49102
			MSBRM_RS08300		fpoI	82.3192	26.2622	6.36316	4.71491
			MSBRM_RS08270		fpoN	114.1	26.126	6.83416	4.70741
			MSBRM_RS08280		fpoL	67.8571	22.7209	6.08443	4.50595
			MSBRM_RS21710		fpoJ	77.9032	21.4162	6.28361	4.42063
			MSBRM_RS08305		fpoH	29.692	18.1451	4.892	4.18151
			MSBRM_RS08275		fpoM	68.2121	12.6943	6.09196	3.66611
Ech			MSBRM_RS07525	Ech	echC	28.865	180.993	4.85125	7.49979
			MSBRM_RS14850		echA	1189.46	99.9422	10.2161	6.64302
			Novel00293		echB	53.3948	12.7381	5.73863	3.67108
ATP			MSBRM_RS03155	atp	atpl	671.166	72.4855	9.39053	6.17962
			MSBRM_RS03130		atpA	2721.38	54.3727	11.4101	5.76481
			MSBRM_RS03125		atpB	2606.74	191.213	11.348	7.57903
			MSBRM_RS03140		atpC	2790.41	42.3578	11.4463	5.40455
			MSBRM_RS03120		atpD	2439.22	86.4884	11.2522	6.43444
			MSBRM_RS03145		atpE	2726.36	29.3309	11.4128	4.87435
			MSBRM_RS03135		atpF	2828.74	26.7172	11.4659	4.7397
			MSBRM_RS11190		atpG	38.2655	14.892	5.25797	3.89647
Intracellular hydrogenase			MSBRM_RS15975	frh	frhA	944.762	151.553	9.88381	7.24368
			MSBRM_RS15960		frhB	670.408	101.654	9.3889	6.66752
			MSBRM_RS15965		frhG	671.166	72.4855	9.39053	6.17962
			MSBRM_RS15970		frhD	794.488	252.979	9.63388	7.98287
