# Supplementary material for: Methanogenesis in the presence of oxygenic photosynthetic bacteria may contribute to global methane cycle
Source: Nat Commun. 2024 Jul 6;15:5682. doi: 10.1038/s41467-024-50108-3 (PMC11227571; doi:10.1038/s41467-024-50108-3)
Supplement: Supplementary file 4 — Source Data [file 41467_2024_50108_MOESM4_ESM.zip › Source Data-NCOMMS-24-04041C/Source_Data_Fig 5.xlsx]

## Sheet: Fig.5b
	DMPO/.CH3 DMPO/.OH			DMPO/.O2-
	Magnetic Field (G)	Intensity (a.u.)		Magnetic Field (G)	Intensity (a.u.)
	3460	-707.178		3460	780.352
	3460.1	-516.167		3460.1	800.638
	3460.2	-1103.15		3460.2	1856.94
	3460.29	633.862		3460.29	1364.26
	3460.39	667.878		3460.39	-89.4215
	3460.49	-787.108		3460.49	-1496.12
	3460.59	-1267.1		3460.59	-1369.84
	3460.68	-145.087		3460.68	-133.583
	3460.78	-68.0719		3460.78	-412.358
	3460.88	-572.054		3460.88	-1095.16
	3460.98	-2311.04		3460.98	-211.98
	3461.08	-525.027		3461.08	-283.808
	3461.17	972.983		3461.17	1044.37
	3461.27	793.996		3461.27	418.559
	3461.37	89.013		3461.37	266.775
	3461.47	-1580.97		3461.47	1117.02
	3461.56	-753.954		3461.56	-53.7029
	3461.66	274.056		3461.66	-1100.4
	3461.76	-806.933		3461.76	618.92
	3461.86	-7.91768		3461.86	136.247
	3461.96	662.101		3461.96	-102.43
	3462.05	985.119		3462.05	-649.123
	3462.15	-942.869		3462.15	-1361.84
	3462.25	-1323.86		3462.25	-361.586
	3462.35	894.155		3462.35	1127.64
	3462.44	-158.827		3462.44	811.843
	3462.54	322.193		3462.54	-1615.97
	3462.64	444.209		3462.64	-459.784
	3462.74	-919.78		3462.74	358.411
	3462.83	-1211.77		3462.83	322.624
	3462.93	-1852.75		3462.93	-468.134
	3463.03	755.269		3463.03	64.1383
	3463.13	-447.712		3463.13	-324.559
	3463.23	1521.3		3463.23	162.769
	3463.32	-889.686		3463.32	340.111
	3463.42	-1026.67		3463.42	-1313.54
	3463.52	62.3488		3463.52	-787.204
	3463.62	278.369		3463.62	-1205.88
	3463.71	-249.613		3463.71	351.409
	3463.81	52.4011		3463.81	1625.67
	3463.91	1456.42		3463.91	2027.91
	3464.01	319.434		3464.01	1577.13
	3464.11	532.455		3464.11	2746.34
	3464.2	-322.525		3464.2	813.551
	3464.3	1142.49		3464.3	-940.225
	3464.4	1080.51		3464.4	484.023
	3464.5	2530.53		3464.5	-1672.7
	3464.59	2843.55		3464.59	-1383.39
	3464.69	759.568		3464.69	-1197.05
	3464.79	798.588		3464.79	-380.684
	3464.89	-204.393		3464.89	300.692
	3464.99	1528.63		3464.99	-753.933
	3465.08	545.644		3465.08	1235.43
	3465.18	-302.334		3465.18	2082.78
	3465.28	-699.31		3465.28	2751.09
	3465.38	-286.288		3465.38	1009.38
	3465.47	531.733		3465.47	897.645
	3465.57	957.752		3465.57	1151.89
	3465.67	-15.2267		3465.67	1376.14
	3465.77	-260.202		3465.77	1870.39
	3465.86	172.824		3465.86	50.6544
	3465.96	-1353.15		3465.96	-1270.05
	3466.06	-1090.13		3466.06	-2366.72
	3466.16	-628.109		3466.16	-2062.36
	3466.26	61.9154		3466.26	-1535.96
	3466.35	1707.94		3466.35	57.4486
	3466.45	1044.97		3466.45	1506.87
	3466.55	1016		3466.55	609.29
	3466.65	609.021		3466.65	-15.3057
	3466.74	1419.04		3466.74	-2722.92
	3466.84	2103.07		3466.84	-764.569
	3466.94	458.107		3466.94	-75.2414
	3467.04	2081.14		3467.04	865.065
	3467.14	3052.16		3467.14	-613.64
	3467.23	276.189		3467.23	-360.345
	3467.33	-475.782		3467.33	53.9631
	3467.43	-1334.75		3467.43	632.295
	3467.53	-1137.71		3467.53	-100.342
	3467.62	29.321		3467.62	-665.942
	3467.72	-398.651		3467.72	-1350.51
	3467.82	-843.621		3467.82	-350.047
	3467.92	293.415		3467.92	171.434
	3468.02	1549.46		3468.02	2471.92
	3468.11	1175.49		3468.11	660.401
	3468.21	1786.53		3468.21	780.865
	3468.31	980.559		3468.31	647.305
	3468.41	-646.403		3468.41	-341.282
	3468.5	-250.36		3468.5	-1793.89
	3468.6	1983.68		3468.6	-2182.52
	3468.7	3150.73		3468.7	-13.1561
	3468.8	-453.238		3468.8	751.215
	3468.9	-271.198		3468.9	-287.395
	3468.99	-478.152		3468.99	-387.975
	3469.09	1376.9		3469.09	724.481
	3469.19	3077.95		3469.19	1018.97
	3469.29	1899.99		3469.29	2572.5
	3469.38	1767.04		3469.38	-589.939
	3469.48	1713.08		3469.48	30.6346
	3469.58	-247.862		3469.58	1624.21
	3469.68	-2087.81		3469.68	1817.78
	3469.78	-1594.75		3469.78	2651.33
	3469.87	624.3		3469.87	1429.86
	3469.97	-731.646		3469.97	-164.641
	3470.07	-519.587		3470.07	352.839
	3470.17	822.475		3470.17	2546.31
	3470.26	436.539		3470.26	3510.78
	3470.36	-110.398		3470.36	1267.26
	3470.46	-388.335		3470.46	-982.236
	3470.56	-246.27		3470.56	-866.694
	3470.66	252.799		3470.66	71.8899
	3470.75	1365.87		3470.75	-483.485
	3470.85	1834.95		3470.85	-983.824
	3470.95	170.023		3470.95	720.865
	3471.05	-897.902		3471.05	158.569
	3471.14	1066.18		3471.14	407.275
	3471.24	824.259		3471.24	1725.97
	3471.34	855.348		3471.34	-1579.35
	3471.44	1492.44		3471.44	-987.697
	3471.53	401.527		3471.53	-540.065
	3471.63	141.617		3471.63	1565.55
	3471.73	-978.289		3471.73	-163.837
	3471.83	824.814		3471.83	466.782
	3471.93	-194.078		3471.93	704.422
	3472.02	-224.97		3472.02	886.097
	3472.12	860.137		3472.12	939.814
	3472.22	1321.25		3472.22	2088.58
	3472.32	1349.37		3472.32	932.388
	3472.41	222.493		3472.41	708.236
	3472.51	1443.63		3472.51	1255.11
	3472.61	436.756		3472.61	2554
	3472.71	998.887		3472.71	2510.9
	3472.81	-1115.97		3472.81	238.779
	3472.9	-632.824		3472.9	1165.64
	3473	-1047.66		3473	471.49
	3473.1	-189.502		3473.1	-870.68
	3473.2	-920.341		3473.2	366.141
	3473.29	1120.82		3473.29	-1678.03
	3473.39	2524		3473.39	-34.1916
	3473.49	1547.2		3473.49	1698.68
	3473.59	-15.603		3473.59	611.603
	3473.69	715.598		3473.69	647.575
	3473.78	1104.8		3473.78	-560.399
	3473.88	717.019		3473.88	-1128.32
	3473.98	617.253		3473.98	1021.8
	3474.08	-20.4988		3474.08	-768.051
	3474.17	-1245.24		3474.17	-902.883
	3474.27	-311.987		3474.27	-762.712
	3474.37	500.282		3474.37	-157.547
	3474.47	-814.43		3474.47	77.605
	3474.56	-45.1207		3474.56	-287.256
	3474.66	-1209.8		3474.66	1570.88
	3474.76	-229.467		3474.76	1324.01
	3474.86	79.8766		3474.86	1502.16
	3474.96	-959.76		3474.96	1092.34
	3475.05	-1459.37		3475.05	158.575
	3475.15	434.043		3475.15	1238.86
	3475.25	1073.47		3475.25	409.218
	3475.35	-228.078		3475.35	719.638
	3475.44	-334.606		3475.44	-23.8821
	3475.54	1275.9		3475.54	671.649
	3475.64	-614.567		3475.64	741.217
	3475.74	-149.999		3475.74	-139.191
	3475.84	733.597		3475.84	861.411
	3475.93	911.225		3475.93	1112.01
	3476.03	1185.89		3476.03	1710.62
	3476.13	-683.396		3476.13	1038.22
	3476.23	-180.634		3476.23	640.823
	3476.32	711.176		3476.32	1139.45
	3476.42	-310.965		3476.42	464.118
	3476.52	1.94673		3476.52	-303.163
	3476.62	967.921		3476.62	867.625
	3476.72	1346.97		3476.72	860.492
	3476.81	860.094		3476.81	-628.556
	3476.91	398.299		3476.91	269.48
	3477.01	262.587		3477.01	356.594
	3477.11	-1052.03		3477.11	-892.226
	3477.2	-2626.55		3477.2	712.006
	3477.3	-2598.93		3477.3	-1946.72
	3477.4	-568.189		3477.4	-1029.43
	3477.5	38.693		3477.5	-602.113
	3477.6	-1513.28		3477.6	1577.22
	3477.69	-1185.08		3477.69	567.575
	3477.79	2173.32		3477.79	204.965
	3477.89	-959.061		3477.89	-326.594
	3477.99	-826.201		3477.99	-1156.08
	3478.08	-1196.09		3478.08	573.515
	3478.18	593.317		3478.18	2146.22
	3478.28	-426.947		3478.28	2502.03
	3478.38	145.175		3478.38	-156.031
	3478.48	-858.27		3478.48	137.021
	3478.57	-1295.24		3478.57	-265.817
	3478.67	165.318		3478.67	-1143.56
	3478.77	-978.498		3478.77	1298.78
	3478.87	-2252.56		3478.87	-479.805
	3478.96	-872.726		3478.96	-939.334
	3479.06	-418.78		3479.06	12.1936
	3479.16	-342.41		3479.16	238.78
	3479.26	1548.91		3479.26	365.435
	3479.35	1035.05		3479.35	209.174
	3479.45	2184.39		3479.45	1414.02
	3479.55	-119.945		3479.55	1335.99
	3479.65	1466.33		3479.65	96.1129
	3479.75	2167.09		3479.75	721.4
	3479.84	-380.697		3479.84	-1425.13
	3479.94	635.425		3479.94	-617.485
	3480.04	1396.61		3480.04	103.344
	3480.14	1812.48		3480.14	-776.653
	3480.23	1949.32		3480.23	296.512
	3480.33	2016.39		3480.33	509.826
	3480.43	355.277		3480.43	192.279
	3480.53	2412.23		3480.53	7.86613
	3480.63	4443.99		3480.63	844.588
	3480.72	4934.7		3480.72	853.455
	3480.82	5272.63		3480.82	-425.517
	3480.92	4514.93		3480.92	-939.303
	3481.02	5568.06		3481.02	13.1232
	3481.11	8311.87		3481.11	1134.79
	3481.21	8801.2		3481.21	707.728
	3481.31	9076.56		3481.31	440.956
	3481.41	7117.07		3481.41	944.49
	3481.51	5599.5		3481.51	2552.34
	3481.6	5224.69		3481.6	1821.5
	3481.7	3185.38		3481.7	-594.02
	3481.8	1237.45		3481.8	110.762
	3481.9	1173.78		3481.9	872.842
	3481.99	228.457		3481.99	1670.22
	3482.09	-1901.58		3482.09	1474.9
	3482.19	-5435.42		3482.19	-557.113
	3482.29	-5939.11		3482.29	2113.22
	3482.39	-8471.31		3482.39	2461.91
	3482.48	-6627.5		3482.48	552.015
	3482.58	-6598.66		3482.58	2.56784
	3482.68	-5599.75		3482.68	2968.62
	3482.78	-7484.23		3482.78	484.199
	3482.87	-6087.2		3482.87	1443.35
	3482.97	-3936.4		3482.97	1142.12
	3483.07	-2798.41		3483.07	1021.5
	3483.17	-1331.51		3483.17	1350.54
	3483.26	-56.8989		3483.26	513.235
	3483.36	-2829.57		3483.36	1024.61
	3483.46	-1407.81		3483.46	-206.309
	3483.56	-361.444		3483.56	-761.495
	3483.66	-1000.94		3483.66	-1086.9
	3483.75	-956.751		3483.75	160.537
	3483.85	115.215		3483.85	1731.9
	3483.95	11.1583		3483.95	432.275
	3484.05	-2540.3		3484.05	-897.214
	3484.14	-246.196		3484.14	-1210.44
	3484.24	-618.942		3484.24	1074.73
	3484.34	114.152		3484.34	1696.46
	3484.44	-669.629		3484.44	581.901
	3484.54	-556.926		3484.54	778.232
	3484.63	-644.868		3484.63	684.641
	3484.73	-1207.63		3484.73	2512.34
	3484.83	-464.953		3484.83	3268.55
	3484.93	-1494.53		3484.93	2034.56
	3485.02	-1289.21		3485.02	1214.66
	3485.12	1225.09		3485.12	2355.22
	3485.22	115.789		3485.22	955.661
	3485.32	-362.919		3485.32	2337.45
	3485.42	3449.25		3485.42	1462.14
	3485.51	2238.13		3485.51	1055.32
	3485.61	1742.17		3485.61	2368.67
	3485.71	553.166		3485.71	2562.9
	3485.81	2030.93		3485.81	2312.78
	3485.9	4074.81		3485.9	2019.14
	3486	7043.66		3486	1658.81
	3486.1	8912.18		3486.1	-562.327
	3486.2	8952.42		3486.2	2188.63
	3486.3	12569.8		3486.3	2903.57
	3486.39	13052.9		3486.39	2502.39
	3486.49	15067.5		3486.49	2136.98
	3486.59	14301.3		3486.59	2900.18
	3486.69	14151.6		3486.69	3308.78
	3486.78	12910		3486.78	3866.48
	3486.88	11276.1		3486.88	3773.88
	3486.98	8232.14		3486.98	3432.41
	3487.08	4547.18		3487.08	4240.32
	3487.18	-368.862		3487.18	4489.62
	3487.27	-4063.89		3487.27	4984.04
	3487.37	-7793.01		3487.37	4656.97
	3487.47	-11223.5		3487.47	4058.43
	3487.57	-11934.5		3487.57	5789.02
	3487.66	-14552.6		3487.66	6647.9
	3487.76	-14990.1		3487.76	5781.73
	3487.86	-14590.6		3487.86	7289.7
	3487.96	-11239.6		3487.96	7543.49
	3488.05	-10550		3488.05	7771.26
	3488.15	-9675.54		3488.15	8194.7
	3488.25	-7383.58		3488.25	7811
	3488.35	-5586.44		3488.35	7336.92
	3488.45	-4563.16		3488.45	7163.83
	3488.54	-2003.24		3488.54	8774.7
	3488.64	-1989.38		3488.64	10891.3
	3488.74	-2569.64		3488.74	10918
	3488.84	-1097.99		3488.84	11739.3
	3488.93	-459.99		3488.93	9392.57
	3489.03	-461.367		3489.03	9259.3
	3489.13	-809.438		3489.13	9219.31
	3489.23	-909.922		3489.23	7959.87
	3489.33	-357.951		3489.33	8697.89
	3489.42	-67.0556		3489.42	9720.13
	3489.52	-171.709		3489.52	9238.39
	3489.62	209.12		3489.62	9660.68
	3489.72	-2175.86		3489.72	8988.45
	3489.81	-2588.42		3489.81	6826.67
	3489.91	-1309.25		3489.91	6731.01
	3490.01	-932.597		3490.01	7826.84
	3490.11	-557.943		3490.11	6269.26
	3490.21	-1090.92		3490.21	3543.05
	3490.3	56.7296		3490.3	2478.54
	3490.4	933.207		3490.4	3910.43
	3490.5	-190.359		3490.5	700.557
	3490.6	657.156		3490.6	848.576
	3490.69	630.886		3490.69	-94.329
	3490.79	517.947		3490.79	-22.8165
	3490.89	-278.582		3490.89	-2261.74
	3490.99	84.3469		3490.99	-2065.49
	3491.08	1038.79		3491.08	-2923.32
	3491.18	304.812		3491.18	-5863.64
	3491.28	570.493		3491.28	-6727.25
	3491.38	2315.87		3491.38	-7921.48
	3491.48	518.97		3491.48	-8355.37
	3491.57	-519.195		3491.57	-8911.67
	3491.67	-660.576		3491.67	-8528.85
	3491.77	515.882		3491.77	-7136.03
	3491.87	394.21		3491.87	-8178.88
	3491.96	1254.41		3491.96	-9268.46
	3492.06	554.488		3492.06	-10002
	3492.16	-153.532		3492.16	-6872.91
	3492.26	-778.613		3492.26	-5941.21
	3492.36	-1486.74		3492.36	-8549.7
	3492.45	-158.922		3492.45	-9713.59
	3492.55	-875.184		3492.55	-10473.4
	3492.65	-627.522		3492.65	-9485.64
	3492.75	1740.09		3492.75	-8036.99
	3492.84	-281.339		3492.84	-7063.89
	3492.94	-664.807		3492.94	-7266.6
	3493.04	-1722.32		3493.04	-7501.06
	3493.14	-277.849		3493.14	-8496.85
	3493.24	-251.34		3493.24	-7184.15
	3493.33	873.267		3493.33	-8539.68
	3493.43	-651.993		3493.43	-6834.67
	3493.53	205.897		3493.53	-4588.88
	3493.63	552.957		3493.63	-4635.52
	3493.72	1167.22		3493.72	-3618.35
	3493.82	-232.296		3493.82	-4578.6
	3493.92	1140.39		3493.92	-5112.01
	3494.02	1497.24		3494.02	-3955.91
	3494.12	1615.22		3494.12	-2663.15
	3494.21	79.3376		3494.21	-1528.25
	3494.31	183.618		3494.31	-2225.35
	3494.41	-907.896		3494.41	-1445.3
	3494.51	-1462.15		3494.51	-1783.71
	3494.6	-651.06		3494.6	-1963.97
	3494.7	222.507		3494.7	152.715
	3494.8	-119.291		3494.8	-642.737
	3494.9	758.705		3494.9	788.704
	3495	-213.343		3495	-3068.85
	3495.09	-1581.25		3495.09	-1181.22
	3495.19	-70.7567		3495.19	-562.171
	3495.29	678.527		3495.29	-297.437
	3495.39	125.191		3495.39	-229.709
	3495.48	1669.18		3495.48	-167.647
	3495.58	132.022		3495.58	1267.11
	3495.68	-805.837		3495.68	2867.95
	3495.78	1313.34		3495.78	1856.27
	3495.87	-774.936		3495.87	1208.48
	3495.97	-1026.95		3495.97	671.005
	3496.07	507.645		3496.07	319.245
	3496.17	835.941		3496.17	-21.3997
	3496.27	1163.39		3496.27	1122.45
	3496.36	853.693		3496.36	853.133
	3496.46	-1046.18		3496.46	519.968
	3496.56	2141.99		3496.56	3287.21
	3496.66	4457.86		3496.66	2100.07
	3496.75	5482.23		3496.75	2948.68
	3496.85	4089.96		3496.85	2307.09
	3496.95	3078.25		3496.95	2908.23
	3497.05	5831		3497.05	3665.92
	3497.15	6978.45		3497.15	2019.81
	3497.24	8110.27		3497.24	2889.35
	3497.34	7176.38		3497.34	4324.76
	3497.44	6557.22		3497.44	5397
	3497.54	5126.91		3497.54	4180.68
	3497.63	4814.61		3497.63	4226.08
	3497.73	3194.54		3497.73	3802.06
	3497.83	4016.88		3497.83	6277.05
	3497.93	3744.92		3497.93	7824.02
	3498.03	368.276		3498.03	7589.44
	3498.12	-2906.18		3498.12	6060.3
	3498.22	-2611.88		3498.22	8184.07
	3498.32	-5316.13		3498.32	7661.74
	3498.42	-6565.77		3498.42	8055.84
	3498.51	-5761.12		3498.51	9674.45
	3498.61	-7983.06		3498.61	9042.27
	3498.71	-8239		3498.71	8993.65
	3498.81	-7869.03		3498.81	9767.68
	3498.91	-6571		3498.91	9889.28
	3499	-6141.88		3499	9717.25
	3499.1	-2268.39		3499.1	10567.5
	3499.2	-4401.18		3499.2	10642.9
	3499.3	-2731.69		3499.3	10450.9
	3499.39	-2597.18		3499.39	12190.3
	3499.49	-1191.03		3499.49	9093.41
	3499.59	-1364.21		3499.59	8724.65
	3499.69	-2651.87		3499.69	9774.33
	3499.78	-637.446		3499.78	9671.98
	3499.88	944.662		3499.88	10376.6
	3499.98	-26.984		3499.98	9079.57
	3500.08	1968.66		3500.08	7039.15
	3500.18	1381.63		3500.18	6687.17
	3500.27	1704.56		3500.27	7613.22
	3500.37	889.989		3500.37	5380.57
	3500.47	3554.96		3500.47	4070
	3500.57	6185.04		3500.57	2885.68
	3500.66	7182.21		3500.66	2799.84
	3500.76	9950.15		3500.76	4744.51
	3500.86	11183.4		3500.86	4074.12
	3500.96	15845.8		3500.96	1511.13
	3501.06	19120.8		3501.06	-647.348
	3501.15	21974.5		3501.15	3068.99
	3501.25	28027.1		3501.25	3981.31
	3501.35	29654.8		3501.35	1285.31
	3501.45	29306		3501.45	850.885
	3501.54	27996.8		3501.54	-1668.04
	3501.64	28383		3501.64	-391.699
	3501.74	25350.6		3501.74	70.4565
	3501.84	17763.1		3501.84	-1604.26
	3501.94	9018.95		3501.94	-1546.73
	3502.03	2972.53		3502.03	-1139.87
	3502.13	-6417.18		3502.13	-457.511
	3502.23	-14187.6		3502.23	-513.171
	3502.33	-21453		3502.33	683.169
	3502.42	-25868.3		3502.42	396.329
	3502.52	-29338.4		3502.52	471.189
	3502.62	-29352.8		3502.62	2192.97
	3502.72	-28890.8		3502.72	625.53
	3502.82	-26785.1		3502.82	323.612
	3502.91	-24351		3502.91	804.164
	3503.01	-17956.3		3503.01	-348.39
	3503.11	-16708.4		3503.11	2019.13
	3503.21	-14039.5		3503.21	3304.94
	3503.3	-10692.1		3503.3	1782.55
	3503.4	-6150.8		3503.4	1238.06
	3503.5	-2584.92		3503.5	1979.31
	3503.6	-448.936		3503.6	992.137
	3503.7	2002.94		3503.7	985.505
	3503.79	3363.66		3503.79	2331.6
	3503.89	4562.03		3503.89	-458.156
	3503.99	8080.28		3503.99	-639.091
	3504.09	6532.32		3504.09	355.559
	3504.18	6481.3		3504.18	-2375.51
	3504.28	7540.46		3504.28	-1343.9
	3504.38	6086.93		3504.38	-966.877
	3504.48	5703.16		3504.48	-2007.65
	3504.57	5540.01		3504.57	-1000.81
	3504.67	5952.12		3504.67	-3585.73
	3504.77	2085.14		3504.77	-4443.95
	3504.87	-1734.82		3504.87	-5477.57
	3504.97	-2129.37		3504.97	-4675.59
	3505.06	-1944.42		3505.06	-6109.23
	3505.16	-5134.37		3505.16	-7083.11
	3505.26	-6093.17		3505.26	-8524.5
	3505.36	-7594.64		3505.36	-9155.36
	3505.45	-7264.49		3505.45	-7718.38
	3505.55	-8825.8		3505.55	-10149
	3505.65	-8049.82		3505.65	-12200.3
	3505.75	-7827.12		3505.75	-10074.8
	3505.85	-5687.64		3505.85	-9782.52
	3505.94	-4739.86		3505.94	-9031.5
	3506.04	-3787.95		3506.04	-10576.8
	3506.14	-3039.6		3506.14	-11308.4
	3506.24	-2345.39		3506.24	-11910.7
	3506.33	-2729.02		3506.33	-11370.6
	3506.43	-620.327		3506.43	-8942.27
	3506.53	-1724.45		3506.53	-6783.92
	3506.63	388.023		3506.63	-10444.8
	3506.73	408.338		3506.73	-8171.02
	3506.82	-1296.17		3506.82	-6338.47
	3506.92	-348.745		3506.92	-9020.72
	3507.02	-383.083		3507.02	-8591
	3507.12	-562.528		3507.12	-8325.11
	3507.21	1173.05		3507.21	-9113.39
	3507.31	473.617		3507.31	-8217.73
	3507.41	-355.467		3507.41	-7188.5
	3507.51	-1294.99		3507.51	-7499.57
	3507.6	-107.501		3507.6	-4911.32
	3507.7	-103.07		3507.7	-3515.66
	3507.8	176.857		3507.8	-4474.02
	3507.9	970.608		3507.9	-4753.4
	3508	452.416		3508	-3796.41
	3508.09	2190.48		3508.09	-1849.32
	3508.19	-187.041		3508.19	-2654.07
	3508.29	-475.056		3508.29	-2767.34
	3508.39	-1592.53		3508.39	-1580.58
	3508.48	-1110.43		3508.48	-1447.06
	3508.58	-82.7202		3508.58	-2338.89
	3508.68	-444.387		3508.68	-220.058
	3508.78	108.563		3508.78	-912.452
	3508.88	-646.913		3508.88	-2100.88
	3508.97	-1739.84		3508.97	-686.107
	3509.07	-965.217		3509.07	-1904.82
	3509.17	-401.988		3509.17	-607.681
	3509.27	-11.0994		3509.27	-330.321
	3509.36	1475.52		3509.36	959.661
	3509.46	-738.036		3509.46	1886.68
	3509.56	-358.623		3509.56	2072.17
	3509.66	827.901		3509.66	1800.57
	3509.76	-306.344		3509.76	1181.31
	3509.85	-2597.28		3509.85	863.83
	3509.95	-1827.84		3509.95	1449.55
	3510.05	1081.02		3510.05	1025.86
	3510.15	1212.34		3510.15	466.153
	3510.24	1371.1		3510.24	344.763
	3510.34	762.262		3510.34	2421
	3510.44	-218.205		3510.44	-641.886
	3510.54	-2796.29		3510.54	1703.31
	3510.64	-781.96		3510.64	2971.71
	3510.73	510.813		3510.73	2232.33
	3510.83	201.058		3510.83	2365.09
	3510.93	-835.163		3510.93	3631.73
	3511.03	-2803.72		3511.03	3427.84
	3511.12	-1519.43		3511.12	5907.77
	3511.22	365.928		3511.22	4305.61
	3511.32	134.617		3511.32	4789.14
	3511.42	820.071		3511.42	3428.79
	3511.52	664.029		3511.52	3842.62
	3511.61	1733.68		3511.61	4413.25
	3511.71	-451.145		3511.71	4752.83
	3511.81	129.324		3511.81	6794.05
	3511.91	-819.75		3511.91	7025.1
	3512	1241.72		3512	5973.67
	3512.1	1095.2		3512.1	6140.95
	3512.2	323.788		3512.2	7051.64
	3512.3	-264.814		3512.3	6692.99
	3512.4	-639.837		3512.4	9615.84
	3512.49	-235.706		3512.49	10042.7
	3512.59	2371.7		3512.59	11720.6
	3512.69	2293.77		3512.69	10317.5
	3512.79	2786.08		3512.79	9532.26
	3512.88	2633.2		3512.88	8901.55
	3512.98	4614		3512.98	9643.21
	3513.08	5979.5		3513.08	9814.31
	3513.18	7657.09		3513.18	10763.3
	3513.27	6833		3513.27	9214.25
	3513.37	8228.53		3513.37	10179.9
	3513.47	9670.67		3513.47	10834.1
	3513.57	7519.82		3513.57	9012.69
	3513.67	7715.46		3513.67	9690.91
	3513.76	7092.3		3513.76	8597.51
	3513.86	4126.58		3513.86	7702.85
	3513.96	2210.08		3513.96	7859
	3514.06	45.5518		3514.06	7829.78
	3514.15	-2596.46		3514.15	7085.74
	3514.25	-4400.18		3514.25	5168.02
	3514.35	-4230.79		3514.35	4582.25
	3514.45	-5560.54		3514.45	4213.31
	3514.55	-6720.99		3514.55	3692.99
	3514.64	-5034.07		3514.64	3830.7
	3514.74	-4783.81		3514.74	3026.08
	3514.84	-6264.69		3514.84	2775.58
	3514.94	-5517.32		3514.94	-1078.91
	3515.03	-3311.44		3515.03	-475.49
	3515.13	-2960.36		3515.13	-368.585
	3515.23	-1861.71		3515.23	-1907.27
	3515.33	1007.36		3515.33	-3629.51
	3515.43	1560.83		3515.43	-3472.39
	3515.52	5070.51		3515.52	-2600.17
	3515.62	7261.22		3515.62	-2435.4
	3515.72	11717.7		3515.72	-4323.83
	3515.82	15600.7		3515.82	-1925.36
	3515.91	19097.1		3515.91	-573.899
	3516.01	21987.3		3516.01	-481.151
	3516.11	24266.8		3516.11	1080.59
	3516.21	26372.9		3516.21	-1229.31
	3516.3	30190.7		3516.3	-411.544
	3516.4	29047.9		3516.4	-603.616
	3516.5	27589.4		3516.5	-593.533
	3516.6	24511.8		3516.6	84.4679
	3516.7	19388.6		3516.7	-1153.79
	3516.79	9879.52		3516.79	-284.161
	3516.89	1154.07		3516.89	793.151
	3516.99	-7087.76		3516.99	2677.82
	3517.09	-14805		3517.09	3037.71
	3517.18	-21463.4		3517.18	1396.08
	3517.28	-25465.4		3517.28	1564.9
	3517.38	-29251.6		3517.38	1430.97
	3517.48	-31304		3517.48	-266.839
	3517.58	-29926.9		3517.58	-345.502
	3517.67	-26028.9		3517.67	2133.25
	3517.77	-24067		3517.77	751.893
	3517.87	-20462.6		3517.87	-1212.91
	3517.97	-17383.3		3517.97	-1528.48
	3518.06	-14599.6		3518.06	-1460.36
	3518.16	-10554.4		3518.16	-2532.55
	3518.26	-7456.17		3518.26	-2179.85
	3518.36	-4157.56		3518.36	-2175.25
	3518.46	-2227.24		3518.46	-2849.3
	3518.55	-2031.18		3518.55	-5144.55
	3518.65	-1428.99		3518.65	-6205.9
	3518.75	-1703.09		3518.75	-7248.99
	3518.85	-906.3		3518.85	-7175.53
	3518.94	-2554.15		3518.94	-8250.53
	3519.04	-2197.57		3519.04	-9373.53
	3519.14	-602.747		3519.14	-8424.71
	3519.24	-965.405		3519.24	-10299
	3519.34	2255.25		3519.34	-11251.1
	3519.43	1174.23		3519.43	-11251.1
	3519.53	2232.77		3519.53	-10234.1
	3519.63	1028.85		3519.63	-11709.3
	3519.73	3004.69		3519.73	-10838.2
	3519.82	3868.12		3519.82	-12199.3
	3519.92	4780.63		3519.92	-9756.23
	3520.02	5371.16		3520.02	-9873.99
	3520.12	6952.69		3520.12	-10131.3
	3520.22	6358.36		3520.22	-8524.97
	3520.31	6599.31		3520.31	-9846.28
	3520.41	8984.49		3520.41	-10265.4
	3520.51	7519.79		3520.51	-10292.3
	3520.61	6661.09		3520.61	-8976.11
	3520.7	5015.79		3520.7	-6836.39
	3520.8	2055.67		3520.8	-8457.53
	3520.9	156.014		3520.9	-7169.48
	3521	296.372		3521	-8179.79
	3521.09	-1842.53		3521.09	-8193.52
	3521.19	-5184.25		3521.19	-6240.25
	3521.29	-5900.72		3521.29	-6204.08
	3521.39	-6984.25		3521.39	-5339.58
	3521.49	-7278.25		3521.49	-6041.86
	3521.58	-7104.44		3521.58	-4930.54
	3521.68	-7265.45		3521.68	-4603.81
	3521.78	-6731.12		3521.78	-5232.45
	3521.88	-7454.9		3521.88	-3118.87
	3521.97	-6907.81		3521.97	-2474.18
	3522.07	-5354.42		3522.07	-2752.18
	3522.17	-4511.95		3522.17	-3251.45
	3522.27	-3173.1		3522.27	-2643.35
	3522.37	-3721.3		3522.37	-1809.1
	3522.46	-1890.6		3522.46	-1990.77
	3522.56	626.781		3522.56	-2890.33
	3522.66	243.101		3522.66	-2567.66
	3522.76	-1270.97		3522.76	-1272.55
	3522.85	-492.762		3522.85	-345.758
	3522.95	-1175.08		3522.95	-832.976
	3523.05	-561.662		3523.05	-1251.86
	3523.15	-1122.91		3523.15	-726.039
	3523.25	-1504.94		3523.25	-1395.12
	3523.34	-1651.28		3523.34	302.316
	3523.44	-283.453		3523.44	-969.327
	3523.54	1081.53		3523.54	-1153.63
	3523.64	-963.422		3523.64	-754.201
	3523.73	-72.1352		3523.73	-221.642
	3523.83	923.123		3523.83	-269.59
	3523.93	-1191.18		3523.93	-424.704
	3524.03	-850.732		3524.03	-810.672
	3524.13	-719.318		3524.13	-278.217
	3524.22	-54.7721		3524.22	-294.102
	3524.32	-1515.93		3524.32	-231.14
	3524.42	-276.644		3524.42	576.79
	3524.52	-1232.75		3524.52	656.732
	3524.61	-1633.16		3524.61	135.624
	3524.71	277.213		3524.71	459.27
	3524.81	737.399		3524.81	2094.31
	3524.91	-1443.56		3524.91	1824.17
	3525	-1745.65		3525	3061.03
	3525.1	-455.881		3525.1	3722.79
	3525.2	39.7004		3525.2	3258.99
	3525.3	-14.9363		3525.3	3354.8
	3525.4	799.213		3525.4	3740.98
	3525.49	1689.18		3525.49	6427.83
	3525.59	295.983		3525.59	4442.18
	3525.69	542.649		3525.69	3845.36
	3525.79	2130.2		3525.79	6472.19
	3525.88	1070.68		3525.88	6305
	3525.98	963.151		3525.98	8461.62
	3526.08	1801.66		3526.08	7570.37
	3526.18	1145.22		3526.18	7513.14
	3526.28	1002.81		3526.28	8204.41
	3526.37	225.444		3526.37	7969.26
	3526.47	-334.854		3526.47	8024.48
	3526.57	-570.072		3526.57	8849.62
	3526.67	-1206.22		3526.67	9603.09
	3526.76	581.678		3526.76	10213.3
	3526.86	-110.375		3526.86	8429.7
	3526.96	-954.347		3526.96	8469.07
	3527.06	-201.204		3527.06	9490.56
	3527.16	-1737.93		3527.16	9535.96
	3527.25	-538.538		3527.25	8695.84
	3527.35	-373.998		3527.35	9107.79
	3527.45	-1472.27		3527.45	8825.59
	3527.55	-2032.3		3527.55	8326.38
	3527.64	40.9528		3527.64	8997.83
	3527.74	1516.49		3527.74	6841.27
	3527.84	1763.35		3527.84	6364.73
	3527.94	1748.59		3527.94	6923.94
	3528.04	421.29		3528.04	2621.38
	3528.13	-1292.49		3528.13	1332.04
	3528.23	662.29		3528.23	380.372
	3528.33	-433.299		3528.33	1067.98
	3528.43	34.8396		3528.43	-43.6136
	3528.52	1058.84		3528.52	536.685
	3528.62	1043.82		3528.62	64.2141
	3528.72	1052.92		3528.72	-1653.81
	3528.82	2839.28		3528.82	-4370.63
	3528.92	1736.15		3528.92	-5855.3
	3529.01	-533.169		3529.01	-4814.96
	3529.11	-212.232		3529.11	-6444.11
	3529.21	-757.42		3529.21	-6616.75
	3529.31	-1457.72		3529.31	-6168.57
	3529.4	1476.63		3529.4	-9221.97
	3529.5	-342.454		3529.5	-8695.09
	3529.6	58.8838		3529.6	-9348.72
	3529.7	488.397		3529.7	-9651.25
	3529.79	586.103		3529.79	-9609.49
	3529.89	380.777		3529.89	-10242.5
	3529.99	731.24		3529.99	-10343.3
	3530.09	1326.9		3530.09	-9182.08
	3530.19	126.874		3530.19	-9477.35
	3530.28	730.84		3530.28	-9536.27
	3530.38	2923.95		3530.38	-6674.32
	3530.48	5560.48		3530.48	-7950.08
	3530.58	6422.9		3530.58	-8348.18
	3530.67	8346.18		3530.67	-7861.14
	3530.77	10022.1		3530.77	-8500.29
	3530.87	10821.8		3530.87	-8489.66
	3530.97	12965.2		3530.97	-6486.94
	3531.07	13724.4		3531.07	-8332.45
	3531.16	13199.5		3531.16	-6713.02
	3531.26	14156.4		3531.26	-6174.05
	3531.36	16100.4		3531.36	-6807.43
	3531.46	14403.2		3531.46	-6945.55
	3531.55	9707.79		3531.55	-5336.29
	3531.65	4847.55		3531.65	-4129.04
	3531.75	1247.22		3531.75	-3636.7
	3531.85	-1848.98		3531.85	-3642.73
	3531.95	-4749.45		3531.95	-3155.16
	3532.04	-9898.31		3532.04	-3075.65
	3532.14	-10975.5		3532.14	-4279.51
	3532.24	-12726.5		3532.24	-3717.76
	3532.34	-16566.5		3532.34	-3796.18
	3532.43	-15437		3532.43	-2952.37
	3532.53	-13901.2		3532.53	-2488.73
	3532.63	-11486.4		3532.63	-4157.59
	3532.73	-11233		3532.73	-3827.17
	3532.82	-7867.36		3532.82	-3237.61
	3532.92	-7514.33		3532.92	-2809.06
	3533.02	-6472.77		3533.02	-1617.6
	3533.12	-4079.69		3533.12	-996.355
	3533.22	-3709.71		3533.22	-1215.41
	3533.31	-3085.13		3533.31	420.098
	3533.41	-3948.5		3533.41	94.0336
	3533.51	-1608.47		3533.51	-91.788
	3533.61	-586.5		3533.61	-1580.59
	3533.7	437.487		3533.7	-2105.64
	3533.8	-491.775		3533.8	-915.277
	3533.9	200.027		3533.9	-1427.88
	3534	-1441.23		3534	-3758.9
	3534.1	-1289.66		3534.1	-2101.86
	3534.19	1045.09		3534.19	-1095.32
	3534.29	675.043		3534.29	-1993.93
	3534.39	-52.1377		3534.39	-2432.37
	3534.49	-679.492		3534.49	-587.359
	3534.58	-1755.22		3534.58	-525.665
	3534.68	-2400.26		3534.68	376.925
	3534.78	-591.783		3534.78	119.603
	3534.88	-288.819		3534.88	185.543
	3534.98	-56.7065		3534.98	685.91
	3535.07	-1205.62		3535.07	93.8558
	3535.17	-842.169		3535.17	-748.476
	3535.27	972.713		3535.27	-886.957
	3535.37	83.3944		3535.37	-540.47
	3535.46	1356.46		3535.46	-61.9172
	3535.56	1052.74		3535.56	1196.78
	3535.66	1004.35		3535.66	986.697
	3535.76	2566.87		3535.76	10.8706
	3535.86	2374.08		3535.86	-1039.66
	3535.95	1963.99		3535.95	712.122
	3536.05	3250.12		3536.05	-1153.76
	3536.15	5169.94		3536.15	-1327.29
	3536.25	7427.4		3536.25	-407.449
	3536.34	5532.1		3536.34	-115.217
	3536.44	5816.91		3536.44	1927.44
	3536.54	6062.21		3536.54	1804.55
	3536.64	4606.91		3536.64	68.1669
	3536.74	5277.6		3536.74	626.326
	3536.83	4794.49		3536.83	-807.927
	3536.93	1238.24		3536.93	-2009.55
	3537.03	-860.833		3537.03	-501.519
	3537.13	-207.486		3537.13	-215.801
	3537.22	-3182.43		3537.22	-364.385
	3537.32	-4452.81		3537.32	-51.2662
	3537.42	-7067.44		3537.42	-552.446
	3537.52	-6860.4		3537.52	-427.929
	3537.61	-7237.78		3537.61	-276.724
	3537.71	-8297.8		3537.71	-2540.83
	3537.81	-9307.76		3537.81	88.739
	3537.91	-9990.33		3537.91	173.005
	3538.01	-6647.71		3538.01	-376.022
	3538.1	-4872.14		3538.1	-1722.32
	3538.2	-3729.74		3538.2	-2579.86
	3538.3	-2615.81		3538.3	-2001.63
	3538.4	-2995.8		3538.4	-815.574
	3538.49	-3344.42		3538.49	-912.687
	3538.59	-946.147		3538.59	-2512.95
	3538.69	-349.986		3538.69	-1247.34
	3538.79	-1266.77		3538.79	827.13
	3538.89	-454.091		3538.89	411.463
	3538.98	-878.41		3538.98	-299.353
	3539.08	559.793		3539.08	904.672
	3539.18	-495.147		3539.18	215.524
	3539.28	657.456		3539.28	-430.804
	3539.37	999.669		3539.37	319.684
	3539.47	387.265		3539.47	-583.006
	3539.57	-2056.81		3539.57	-1298.86
	3539.67	-966.953		3539.67	-1584.87
	3539.77	-75.4692		3539.77	366.985
	3539.86	870.716		3539.86	-661.262
	3539.96	-485.733		3539.96	-1517.6
	3540.06	-657.416		3540.06	375.998
	3540.16	-461.089		3540.16	-1459.47
	3540.25	-1342.58		3540.25	-1347.99
	3540.35	186.253		3540.35	192.433
	3540.45	1859.52		3540.45	403.784
	3540.55	-731.717		3540.55	-566.945
	3540.65	-493.402		3540.65	-1647.77
	3540.74	984.505		3540.74	-1517.7
	3540.84	1585.05		3540.84	160.246
	3540.94	1088.3		3540.94	-1050.92
	3541.04	505.27		3541.04	-1027.21
	3541.13	-1222		3541.13	-1130.6
	3541.23	-1058.51		3541.23	-251.076
	3541.33	-1232.22		3541.33	-69.6269
	3541.43	-535.115		3541.43	449.769
	3541.52	-203.167		3541.52	1735.13
	3541.62	981.64		3541.62	867.465
	3541.72	1292.31		3541.72	-333.217
	3541.82	-483.146		3541.82	-342.918
	3541.92	-537.719		3541.92	258.356
	3542.01	369.609		3542.01	-1369.41
	3542.11	2072.85		3542.11	100.781
	3542.21	698.014		3542.21	-443.096
	3542.31	-302.903		3542.31	-957.05
	3542.4	-1223.9		3542.4	310.913
	3542.5	-1749.96		3542.5	483.79
	3542.6	-2162.08		3542.6	-980.413
	3542.7	-2544.24		3542.7	-1851.69
	3542.8	-740.459		3542.8	-2321.01
	3542.89	13.276		3542.89	-274.381
	3542.99	-278.037		3542.99	-526.771
	3543.09	138.607		3543.09	-1276.17
	3543.19	300.218		3543.19	-1498.57
	3543.28	1946.8		3543.28	-1065.97
	3543.38	2575.35		3543.38	-1537.36
	3543.48	1070.87		3543.48	-1253.77
	3543.58	-50.6465		3543.58	2117.8
	3543.68	-1304.19		3543.68	2176.34
	3543.77	201.25		3543.77	39.8273
	3543.87	481.672		3543.87	-702.745
	3543.97	-476.927		3543.97	85.6168
	3544.07	575.448		3544.07	-285.086
	3544.16	-668.201		3544.16	988.151
	3544.26	-53.8646		3544.26	225.34
	3544.36	256.462		3544.36	1296.49
	3544.46	1459.78		3544.46	-679.37
	3544.56	1802.08		3544.56	-101.239
	3544.65	2160.35		3544.65	549.899
	3544.75	-66.3844		3544.75	-608.95
	3544.85	-356.129		3544.85	-796.786
	3544.95	24.123		3544.95	545.385
	3545.04	1055.36		3545.04	566.554
	3545.14	-177.411		3545.14	-1459.29
	3545.24	-1447.2		3545.24	-521.168
	3545.34	-1036		3545.34	530.915
	3545.44	448.2		3545.44	283.948
	3545.53	-2785.6		3545.53	9.92592
	3545.63	-180.416		3545.63	312.852
	3545.73	1994.75		3545.73	610.732
	3545.83	845.917		3545.83	-1465.42
	3545.92	-765.922		3545.92	-734.595
	3546.02	-457.761		3546.02	-1091.77
	3546.12	-1898.6		3546.12	-217.946
	3546.22	-2076.46		3546.22	-122.103
	3546.31	-906.328		3546.31	-982.239
	3546.41	557.803		3546.41	-436.357
	3546.51	387.934		3546.51	669.535
	3546.61	-411.935		3546.61	-34.573
	3546.71	-392.812		3546.71	-1002.69
	3546.8	625.301		3546.8	144.158
	3546.9	2147.41		3546.9	1281.97
	3547	1430.52		3547	-1129.26
	3547.1	889.625		3547.1	-800.535
	3547.19	-547.269		3547.19	1101.14
	3547.29	-1153.17		3547.29	-209.212
	3547.39	840.921		3547.39	-535.591
	3547.49	-213.99		3547.49	-53.9792
	3547.59	814.099		3547.59	234.636
	3547.68	-1999.81		3547.68	1605.27
	3547.78	-1897.72		3547.78	1133.92
	3547.88	-657.644		3547.88	-875.407
	3547.98	1321.43		3547.98	-1252.71
	3548.07	-388.494		3548.07	-2490.01
	3548.17	156.581		3548.17	-2415.3
	3548.27	994.656		3548.27	-1913.61
	3548.37	1301.73		3548.37	-1468.95
	3548.47	-58.2057		3548.47	913.684
	3548.56	-1534.14		3548.56	-282.727
	3548.66	227.92		3548.66	-512.18
	3548.76	-325.017		3548.76	-994.669
	3548.86	-255.953		3548.86	1626.81
	3548.95	490.108		3548.95	-706.716
	3549.05	10.1638		3549.05	-218.249
	3549.15	-1843.78		3549.15	-580.77
	3549.25	-413.731		3549.25	164.728
	3549.34	-192.675		3549.34	-283.748
	3549.44	78.3804		3549.44	158.8
	3549.54	2120.43		3549.54	-927.633
	3549.64	2003.48		3549.64	1306.94
	3549.74	1979.52		3549.74	-172.481
	3549.83	1035.57		3549.83	-1103.92
	3549.93	257.618		3549.93	-223.388
	3550.03	1084.67		3550.03	1520.11
	3550.13	53.7083		3550.13	1307.57
	3550.22	-114.254		3550.22	-228.006
	3550.32	254.784		3550.32	874.387
	3550.42	1106.83		3550.42	-146.24
	3550.52	315.872		3550.52	-912.875
	3550.62	1465.91		3550.62	-433.504
	3550.71	341.947		3550.71	117.882
	3550.81	-880.021		3550.81	2035.29
	3550.91	-1634.99		3550.91	1475.73
	3551.01	-1626.95		3551.01	283.191
	3551.1	-1195.91		3551.1	1216.67
	3551.2	-2211.87		3551.2	-725.843
	3551.3	626.154		3551.3	-624.361
	3551.4	277.184		3551.4	-1345.9
	3551.5	894.218		3551.5	-2773.46
	3551.59	258.255		3551.59	-666.056
	3551.69	1949.29		3551.69	518.312
	3551.79	-134.687		3551.79	-1263.35
	3551.89	-412.662		3551.89	-513.043
	3551.98	769.367		3551.98	-474.747
	3552.08	-792.601		3552.08	-879.453
	3552.18	-2073.57		3552.18	-1225.15
	3552.28	-2310.54		3552.28	26.1776
	3552.38	238.479		3552.38	1304.53
	3552.47	1167.5		3552.47	1047.91
	3552.57	-853.469		3552.57	782.31
	3552.67	1840.56		3552.67	-1352.27
	3552.77	1698.59		3552.77	-1554.85
	3552.86	640.609		3552.86	-2008.43
	3552.96	-844.37		3552.96	-818.04
	3553.06	-2152.35		3553.06	-1251.67
	3553.16	-1160.32		3553.16	-937.339
	3553.26	-608.296		3553.26	-1331.04
	3553.35	-3480.27		3553.35	-1897.77
	3553.45	-2871.25		3553.45	-1439.52
	3553.55	15.7663		3553.55	-842.273
	3553.65	-1424.21		3553.65	-55.0262
	3553.74	73.8114		3553.74	-1195.76
	3553.84	-2837.17		3553.84	-1399.48
	3553.94	-2644.15		3553.94	-471.165
	3554.04	-772.127		3554.04	316.175
	3554.14	-891.109		3554.14	-299.462
	3554.23	-2259.09		3554.23	-174.087
	3554.33	50.9327		3554.33	-800.711
	3554.43	1055.95		3554.43	1268.65
	3554.53	-14.0277		3554.53	-853.002
	3554.62	1701.99		3554.62	-1261.69
	3554.72	2398		3554.72	1117.6
	3554.82	-166.976		3554.82	-371.154
	3554.92	-769.955		3554.92	-1226.93
	3555.01	-779.935		3555.01	-1323.72
	3555.11	-1150.92		3555.11	-1435.51
	3555.21	-338.905		3555.21	833.709
	3555.31	597.11		3555.31	2237.95
	3555.41	-377.87		3555.41	-548.793
	3555.5	-775.849		3555.5	-554.502
	3555.6	602.168		3555.6	1224.81
	3555.7	-901.819		3555.7	-630.849
	3555.8	394.194		3555.8	-1068.5
	3555.89	-573.79		3555.89	-1250.16
	3555.99	587.23		3555.99	-1341.83
	3556.09	-471.751		3556.09	-813.523
	3556.19	-354.737		3556.19	-581.247
	3556.29	-733.726		3556.29	-57.002
	3556.38	-1415.71		3556.38	1074.21
	3556.48	-835.694		3556.48	-127.589
	3556.58	1301.33		3556.58	-230.404
	3556.68	1828.34		3556.68	-1395.22
	3556.77	-254.648		3556.77	-702.016
	3556.87	611.363		3556.87	-443.793
	3556.97	564.378		3556.97	-1933.54
	3557.07	-1057.6		3557.07	-567.262
	3557.17	-900.585		3557.17	499.042
	3557.26	967.428		3557.26	-1116.64
	3557.36	-750.562		3557.36	-2000.31
	3557.46	-210.55		3557.46	-809.987
	3557.56	677.467		3557.56	308.318
	3557.65	-1706.52		3557.65	2664.6
	3557.75	55.4998		3557.75	1116.85
	3557.85	2543.51		3557.85	2156.07
	3557.95	330.521		3557.95	677.26
	3558.04	568.535		3558.04	-139.563
	3558.14	775.552		3558.14	-956.391
	3558.24	1699.57		3558.24	-1588.21
	3558.34	-848.419		3558.34	-266.017
	3558.44	-534.408		3558.44	-525.796
	3558.53	283.604		3558.53	-2112.55
	3558.63	786.619		3558.63	1701.73
	3558.73	1234.64		3558.73	1421.03
	3558.83	-642.35		3558.83	273.35
	3558.92	917.662		3558.92	676.668
	3559.02	2279.67		3559.02	908.976
	3559.12	2978.69		3559.12	696.265
	3559.22	1570.7		3559.22	436.527
	3559.32	1169.72		3559.32	1035.76
	3559.41	1650.73		3559.41	-924.037
	3559.51	-562.258		3559.51	-882.855
	3559.61	-538.247		3559.61	-140.685
	3559.71	-747.234		3559.71	-22.5163
	3559.8	-1850.22		3559.8	-618.336
	3559.9	-1149.2		3559.9	-1120.14
	3560	-590.19		3560	39.0932
					--
					--
					--
					--

## Sheet: Fig.5c
				Light	Dark
			Wavelength (nm)	Intensity (a.u.)	Intensity (a.u.)
			350	-28.8447	10.0238
			351.07	-15.8559	22.7346
			352	-7.07059	14.9497
			353.07	-19.6705	31.4875
			354	-3.437	42.4104
			355.07	-14.2995	41.3084
			356	-7.63973	38.5141
			357.07	-11.2728	35.8769
			358	-15.4725	49.1827
			359.07	-23.6412	56.0953
			360	-22.2466	50.4729
			361.07	-13.9581	56.406
			362	-17.2298	37.3455
			363.07	-18.7218	43.1026
			364	-13.0885	48.2668
			365.07	-0.08751	40.6989
			366	-1.12505	33.6986
			367.07	2.0005	40.3962
			368	-13.1229	47.0167
			369.07	4.49255	55.2715
			370	13.2631	35.2969
			371.07	11.5577	72.7705
			372	8.35912	57.3954
			373.07	22.506	67.0971
			374	16.671	88.2713
			375.07	20.5685	83.4367
			376	34.4593	70.3956
			377.07	25.4226	82.8555
			378	35.0897	89.498
			379.07	30.1573	95.7254
			380	34.6105	91.1267
			381.07	39.0001	100.503
			382	31.8825	88.5332
			383.07	43.0025	119.703
			384	50.407	121.148
			385.07	45.4517	119.375
			386	43.6466	103.593
			387.07	55.9269	132.698
			388	56.1956	123.959
			389.07	71.3012	128.483
			390	59.4601	125.588
			391.06	56.2171	116.814
			391.96	59.0478	123.734
			393.03	79.9332	130.012
			393.93	53.6183	133.272
			395	62.6707	130.696
			396.06	54.9361	127.897
			396.96	71.7123	138.685
			398.03	60.72	129.384
			398.93	46.5959	142.126
			400	69.0801	99.6118
			401.07	63.3785	147.086
			402	75.5216	128.711
			403.07	78.9789	143.831
			404	51.2518	127.254
			405.07	67.9591	126.712
			406	66.0278	138.027
			407.07	53.5718	133.142
			408	54.1808	128.65
			409.07	59.986	145.541
			410	78.4183	126.241
			411.06	69.3657	108.575
			411.96	73.1601	120.308
			413.03	59.9739	130.992
			413.93	55.5731	117.431
			415	73.2387	126.274
			416.06	49.4893	121.312
			416.96	56.3248	135.125
			418.03	80.2475	123.027
			418.93	50.0109	116.87
			420	54.068	108.618
			421.06	51.1494	102.73
			421.96	61.1037	115.62
			423.03	48.3016	116.581
			423.93	35.5309	103.821
			425	48.3325	110.522
			426.06	55.7751	107.097
			426.96	53.3946	114.616
			428.03	52.4908	103.616
			428.93	38.4693	109.189
			430	33.7083	95.024
			431.06	37.4482	105.857
			431.96	40.4572	100.667
			433.03	39.317	100.653
			433.93	39.6857	93.0766
			435	26.2583	81.6763
			436.06	41.5552	77.742
			436.96	31.6826	78.9081
			438.03	43.8521	89.1003
			438.93	41.6158	72.2377
			440	41.8835	94.746
			441.06	14.6964	80.4182
			441.96	30.1459	66.13
			443.03	32.6236	70.6059
			443.93	10.1964	75.0047
			445	24.335	79.9696
			446.06	29.9715	65.2053
			446.96	28.333	68.1779
			448.03	41.4664	70.9191
			448.93	32.2196	52.9229
			450	22.5605	64.208
			451.06	29.4294	62.6239
			451.96	10.342	62.5814
			453.03	12.4409	65.4954
			453.93	7.06792	65.4584
			455	4.12306	57.9503
			456.06	17.9186	58.7938
			456.96	6.68884	47.6943
			458.03	4.89468	44.9467
			458.93	12.9867	77.2265
			460	8.01227	43.0607
			461.06	-4.03739	44.1896
			461.96	8.2816	57.2756
			463.03	10.9167	56.1448
			463.93	-10.3577	39.8811
			465	-12.0836	30.0873
			466.06	5.41908	46.091
			466.96	-1.13599	42.5846
			468.03	6.45201	42.4316
			468.93	5.55415	28.2691
			470	3.65639	32.4122
			471.06	-7.94236	24.9962
			471.96	-11.2897	31.7354
			473.03	-14.3697	31.9331
			473.93	-6.08134	25.6349
			475	-12.0853	7.20956
			476.06	-13.2287	29.2413
			476.96	-18.536	33.0458
			478.03	-20.1378	11.5587
			478.93	-13.6456	11.9861
			480	-20.5462	9.98077
			481.04	-17.7423	10.5277
			481.94	-19.5231	14.6009
			482.98	-5.13905	18.2069
			484.02	-16.0065	5.24472
			485.07	-18.506	4.25518
			485.97	-28.8264	-2.85654
			487.01	-23.737	-2.6547
			488.05	-15.8969	-0.81108
			488.95	-18.4132	-0.35188
			490	-37.9901	-3.24938
			491.04	-16.7744	5.42451
			491.94	-21.3311	1.56393
			492.98	-23.8882	-0.30644
			494.02	-35.6158	-0.80858
			495.07	-32.2868	-13.5071
			495.97	-39.3317	-2.64109
			497.01	-27.1426	-12.2803
			498.05	-34.1157	-12.3781
			498.95	-40.2267	-18.7821
			500	-25.6917	-14.9873
			501.06	-37.5489	-7.92475
			501.96	-32.7548	-18.4155
			503.03	-33.0927	-20.8127
			503.93	-32.5281	-19.7571
			505	-28.6166	-10.793
			506.06	-37.7318	-6.24148
			506.96	-44.1298	-16.9683
			508.03	-42.081	-18.9334
			508.93	-42.1068	-22.4277
			510	-42.7582	-20.2447
			511.04	-40.2098	-22.1671
			511.94	-50.4862	-25.2943
			512.98	-38.0075	-26.8969
			514.02	-38.9038	-15.8798
			515.07	-51.6458	-15.3481
			515.97	-45.0132	-33.2108
			517.01	-42.2664	-30.3801
			518.05	-45.2035	-27.6339
			518.95	-43.6979	-34.273
			520	-41.2686	-32.3577
			521.04	-61.2121	-29.4573
			521.94	-51.3578	-29.6102
			522.98	-47.9498	-32.1248
			524.02	-40.8174	-28.4839
			525.07	-53.4567	-34.3966
			525.97	-46.9457	-37.9594
			527.01	-50.1277	-34.4801
			528.05	-48.6417	-45.3827
			528.95	-45.4587	-33.2791
			530	-55.2482	-33.8751
			531.02	-56.4029	-44.0763
			532.05	-56.9989	-35.2825
			532.94	-50.9947	-36.7445
			533.97	-58.0809	-42.1626
			535	-48.1568	-37.4177
			536.02	-51.9992	-37.7201
			537.05	-46.4525	-51.3957
			537.94	-58.492	-42.1826
			538.97	-54.167	-35.6606
			540	-57.8809	-43.6458
			541.04	-58.5259	-43.0156
			541.94	-52.7631	-37.4814
			542.98	-57.0499	-42.7207
			544.02	-51.5981	-43.6267
			545.07	-58.2311	-37.3311
			545.97	-50.5319	-42.8436
			547.01	-59.6086	-45.2784
			548.05	-59.7211	-50.9899
			548.95	-59.7438	-44.4333
			550	-58.848	-50.1516
			551.02	-55.9072	-47.7875
			552.05	-58.5166	-47.8635
			552.94	-63.7392	-55.0291
			553.97	-62.7554	-43.6185
			555	-61.4505	-48.4023
			556.02	-63.2487	-50.1555
			557.05	-66.8387	-47.6805
			557.94	-59.2956	-43.7355
			558.97	-63.1152	-47.7615
			560	-61.5554	-50.1986
			561.04	-63.2537	-44.9206
			561.94	-52.3085	-47.6005
			562.98	-61.1325	-50.8464
			564.02	-61.917	-42.0762
			565.07	-60.5644	-55.1713
			565.97	-58.7666	-53.2418
			567.01	-63.1317	-44.4869
			568.05	-64.2019	-41.9944
			568.95	-59.4359	-57.5347
			570	-57.97	-47.9981
			571.02	-66.2568	-46.4025
			572.05	-61.9881	-51.3122
			572.94	-62.4711	-37.9039
			573.97	-64.1718	-49.2591
			575	-63.4895	-46.4413
			576.02	-61.1913	-48.1189
			577.05	-62.4123	-49.8277
			577.94	-60.7793	-53.239
			578.97	-63.1636	-52.9138
			580	-65.812	-53.5405
			581.02	-64.1304	-44.4744
			582.05	-62.2675	-55.9173
			582.94	-63.2316	-44.2482
			583.97	-59.7234	-44.4129
			585	-60.9342	-51.2922
			586.02	-66.0866	-49.647
			587.05	-62.2807	-48.5614
			587.94	-65.1658	-58.045
			588.97	-60.3855	-48.2445
			590	-64.9626	-42.2786
			591.01	-60.8634	-45.3218
			592.02	-61.5401	-42.3596
			593.04	-59.4868	-47.129
			594.05	-57.1928	-38.2035
			595.07	-57.0979	-40.9631
			595.94	-59.2445	-36.9881
			596.95	-57.1635	-42.8928
			597.97	-65.0149	-42.787
			598.98	-57.787	-41.9758
			600	-62.9296	-32.7

## Sheet: Fig.5d
	Time (h)	.OH (nM)	Standard deviation	H2O2 (μM)	Standard deviation
	0	13.8371	0.36584	6.49365	0.07789
	4	18.2944	1.87611	16.0435	1.55409
	14	16.3867	1.05965	15.123	0.83218
	24	14.0813	0.60631	13.1725	1.87137
	28	18.5832	1.64004	20.2442	0.57671
	38	15.2326	0.42491	16.9495	0.57988
	48	12.6232	0.63933	11.8631	2.07643
	52	18.4019	0.53867	20.9278	0.71924
	62	17.5786	1.75659	18.8749	1.87121
	72	12.6366	0.41897	10.4552	0.35546

## Sheet: Fig.5e
	Time (h)	Fe(Ⅲ) (mg/L)	Standard deviation	Fe(Ⅱ) (mg/L)	Standard deviation
	0	7.70712	0.37628	2.41748	0.08408
	4	9.0178	0.35368	0.99353	0.10105
	14	9.26052	0.68408	0.9288	0.11211
	24	9.15534	1.09331	0.91262	0.29528
	28	8.52427	0.46308	1.3657	0.30829
	38	8.64563	0.23905	1.34951	0.14563
	48	8.92557	1.20576	1.39806	0.34326
	52	8.06311	0.65444	1.75405	0.44047
	62	8.69094	0.75736	1.71359	0.24028
	72	8.74757	1.39011	1.78641	0.1373

## Sheet: Fig.5f
	Time (min)	DMS standard	Extracellular DMS	Intracellular DMSP		m/z	Intensity
	4.51	36.74	1037	1047		45	16437
	4.515	40	48	38		47	27841
	4.52	51	41	48		62	29837
	4.525	56	60	57
	4.53	46	45	54
	4.535	43	42	45
	4.54	35	43	37
	4.545	46	37	40
	4.55	38	45	36
	4.555	36	46	43
	4.56	42	40	44
	4.565	36	47	44
	4.57	42	36	42
	4.575	35	45	37
	4.58	43	44	44
	4.585	46	47	44
	4.59	43	55	55
	4.595	60	64	65
	4.6	62	67	66
	4.605	71	82	81
	4.61	80	75	85
	4.615	75	89	86
	4.62	93	86	88
	4.625	84	94	80
	4.63	89	84	84
	4.635	82	72	71
	4.64	80	75	74
	4.645	74	70	70
	4.65	68	61	65
	4.655	70	66	58
	4.66	59	59	54
	4.665	65	61	57
	4.67	59	58	57
	4.675	57	56	46
	4.68	59	54	59
	4.685	49	51	50
	4.69	52	53	57
	4.695	57	53	56
	4.7	54	56	56
	4.705	51	52	52
	4.71	45	50	43
	4.715	51	57	53
	4.72	47	52	45
	4.725	52	55	49
	4.73	52	48	49
	4.735	50	49	48
	4.74	51	51	53
	4.745	42	51	48
	4.75	49	44	46
	4.755	53	53	51
	4.76	46	40	47
	4.765	50	47	54
	4.77	43	47	46
	4.775	50	51	50
	4.78	48	51	46
	4.785	51	45	48
	4.79	50	48	50
	4.795	45	44	44
	4.8	48	49	43
	4.805	44	48	47
	4.81	39	44	39
	4.815	46	49	45
	4.82	42	46	47
	4.825	49	52	48
	4.83	45	49	47
	4.835	45	54	44
	4.84	46	47	46
	4.845	40	42	38
	4.85	46	49	47
	4.855	41	39	42
	4.86	44	44	46
	4.865	45	47	47
	4.87	40	44	45
	4.875	45	49	47
	4.88	42	44	45
	4.885	45	43	42
	4.89	43	49	43
	4.895	43	38	39
	4.9	41	44	44
	4.905	44	44	39
	4.91	44	46	45
	4.915	49	48	47
	4.92	40	43	36
	4.925	42	42	45
	4.93	40	38	43
	4.935	38	48	46
	4.94	42	44	43
	4.945	35	40	35
	4.95	42	47	47
	4.955	39	39	44
	4.96	45	42	43
	4.965	42	47	39
	4.97	31	42	45
	4.975	38	47	44
	4.98	35	40	34
	4.985	36	45	43
	4.99	39	41	41
	4.995	41	33	39
	5	37	38	39
	5.005	31	34	35
	5.01	34	44	33
	5.015	36	35	36
	5.02	33	35	30
	5.025	36	38	38
	5.03	29	27	35
	5.035	39	38	38
	5.04	29	40	39
	5.045	36	40	39
	5.05	29	37	35
	5.055	39	31	32
	5.06	39	38	37
	5.065	37	32	30
	5.07	32	35	34
	5.075	34	34	36
	5.08	28	33	35
	5.085	34	36	36
	5.09	28	34	28
	5.095	34	34	36
	5.1	34	37	34
	5.105	33	35	34
	5.11	36	33	36
	5.115	26	26	32
	5.12	37	41	34
	5.125	30	32	35
	5.13	35	31	38
	5.135	35	37	37
	5.14	32	29	31
	5.145	36	34	40
	5.15	33	40	30
	5.155	34	26	31
	5.16	37	35	38
	5.165	30	34	35
	5.17	38	33	35
	5.175	39	39	37
	5.18	39	35	38
	5.185	39	39	36
	5.19	33	28	33
	5.195	39	35	33
	5.2	30	30	31
	5.205	39	34	36
	5.21	36	33	34
	5.215	25	30	30
	5.22	35	33	32
	5.225	31	27	30
	5.23	33	35	40
	5.235	34	38	37
	5.24	23	35	36
	5.245	38	40	35
	5.25	30	28	29
	5.255	34	38	38
	5.26	35	33	30
	5.265	34	32	29
	5.27	40	36	35
	5.275	30	29	32
	5.28	37	32	37
	5.285	34	35	35
	5.29	29	35	33
	5.295	40	38	36
	5.3	32	29	32
	5.305	42	34	41
	5.31	37	34	46
	5.315	48	47	43
	5.32	36	41	45
	5.325	38	39	36
	5.33	48	39	48
	5.335	41	40	42
	5.34	38	38	45
	5.345	44	44	48
	5.35	33	41	42
	5.355	49	47	47
	5.36	45	43	41
	5.365	46	50	43
	5.37	43	44	52
	5.375	40	47	41
	5.38	46	44	45
	5.385	42	45	38
	5.39	47	47	48
	5.395	42	42	49
	5.4	41	44	48
	5.405	45	49	49
	5.41	35	44	40
	5.415	49	47	47
	5.42	46	44	46
	5.425	42	43	46
	5.43	48	44	53
	5.435	42	39	40
	5.44	47	43	52
	5.445	46	46	50
	5.45	50	45	53
	5.455	48	50	46
	5.46	41	45	42
	5.465	46	49	49
	5.47	45	41	45
	5.475	50	48	58
	5.48	52	59	68
	5.485	59	60	74
	5.49	85	79	97
	5.495	118	103	128
	5.5	170	150	178
	5.505	226	210	241
	5.51	296	272	314
	5.515	381	352	386
	5.52	456	417	443
	5.525	529	474	500
	5.53	577	518	528
	5.535	604	532	520
	5.54	596	528	503
	5.545	556	485	461
	5.55	519	451	432
	5.555	473	400	373
	5.56	416	353	327
	5.565	369	313	290
	5.57	324	263	244
	5.575	287	239	224
	5.58	253	213	202
	5.585	219	193	188
	5.59	205	179	167
	5.595	184	160	157
	5.6	172	149	145
	5.605	163	138	138
	5.61	156	131	129
	5.615	147	126	130
	5.62	137	120	121
	5.625	134	116	122
	5.63	123	106	111
	5.635	125	112	113
	5.64	122	102	112
	5.645	114	104	108
	5.65	115	104	106
	5.655	115	97	96
	5.66	114	103	101
	5.665	110	94	96
	5.67	97	97	89
	5.675	107	94	99
	5.68	97	86	89
	5.685	106	92	89
	5.69	98	84	91
	5.695	98	92	87
	5.7	96	87	91
	5.705	94	80	84
	5.71	100	90	85
	5.715	92	82	80
	5.72	95	83	88
	5.725	90	88	88
	5.73	85	84	92
	5.735	91	82	81
	5.74	86	81	77
	5.745	85	85	81
	5.75	87	82	80
	5.755	82	85	88
	5.76	83	84	82
	5.765	87	77	79
	5.77	84	86	82
	5.775	86	80	75
	5.78	80	81	85
	5.785	85	82	77
	5.79	78	79	80
	5.795	87	78	82
	5.8	83	75	76
	5.805	81	80	82
	5.81	87	83	81
	5.815	82	75	73
	5.82	83	78	82
	5.825	84	73	78
	5.83	75	80	79
	5.835	81	78	75
	5.84	75	75	70
	5.845	79	77	79
	5.85	82	69	71
	5.855	78	73	75
	5.86	74	70	73
	5.865	74	73	76
	5.87	76	74	74
	5.875	75	71	75
	5.88	73	68	77
	5.885	71	73	70
	5.89	64	67	71
	5.895	63	66	74
	5.9	63	57	65
	5.905	56	63	73
	5.91	61	58	75
	5.915	54	62	64
	5.92	57	58	61
	5.925	52	56	53
	5.93	55	53	56
	5.935	51	48	49
	5.94	45	52	50
	5.945	48	50	53
	5.95	45	40	47
	5.955	48	50	48
	5.96	47	49	46
	5.965	45	51	56
	5.97	51	47	53
	5.975	47	45	49
	5.98	50	49	48
	5.985	53	42	44
	5.99	47	55	51
	5.995	52	45	52
	6	40	45	53
	6.005	46	51	54
	6.01	46	45	43
	6.015	41	49	52
	6.02	49	50	49
	6.025	47	44	51
	6.03	46	52	52
	6.035	51	43	43
	6.04	48	49	54
	6.045	50	49	44
	6.05	41	51	52
	6.055	51	49	49
	6.06	47	46	50
	6.065	47	49	49
	6.07	54	43	48
	6.075	46	47	49
	6.08	49	50	51
	6.085	54	42	44
	6.09	43	47	51
	6.095	48	44	43
	6.1	42	46	50
	6.105	50	51	49
	6.11	51	49	50
	6.115	53	47	56
	6.12	55	42	43
	6.125	38	47	55
	6.13	47	50	47
	6.135	44	39	52
	6.14	53	44	54
	6.145	48	45	49
	6.15	49	45	55
	6.155	51	46	54
	6.16	39	42	48
	6.165	47	47	54
	6.17	47	43	44
	6.175	38	50	48
	6.18	48	46	57
	6.185	44	50	51
	6.19	49	48	56
	6.195	52	44	47
	6.2	50	47	50
	6.205	50	42	48
	6.21	41	49	53
	6.215	48	48	50
	6.22	44	46	48
	6.225	48	48	48
	6.23	50	51	49
	6.235	46	48	56
	6.24	48	50	55
	6.245	48	37	50
	6.25	53	48	52
	6.255	48	47	46
	6.26	46	46	52
	6.265	43	48	49
	6.27	38	50	49
	6.275	49	51	51
	6.28	39	51	48
	6.285	41	49	58
	6.29	46	46	46
	6.295	37	42	55
	6.3	36	50	51
	6.305	41	46	48
	6.31	40	47	54
	6.315	37	47	49
	6.32	33	44	54
	6.325	43	50	51
	6.33	41	46	51
	6.335	40	53	54
	6.34	42	46	49
	6.345	38	46	57
	6.35	39	49	49
	6.355	35	46	47
	6.36	42	51	56
	6.365	41	51	51
	6.37	38	51	55
	6.375	41	54	55
	6.38	37	41	55
	6.385	37	50	55
	6.39	37	46	49
	6.395	40	58	56
	6.4	44	50	53
	6.405	32	48	54
	6.41	41	51	56
	6.415	34	50	50
	6.42	35	48	56
	6.425	38	55	59
	6.43	34	49	53
	6.435	39	51	54
	6.44	41	56	49
	6.445	34	54	57
	6.45	38	57	55
	6.455	38	45	57
	6.46	42	56	54
	6.465	41	48	46
	6.47	35	55	52
	6.475	37	54	46
	6.48	34	51	42
	6.485	41	57	43
	6.49	39	47	41
	6.495	31	48	45
	6.5	42	54	45
	6.505	35	46	44
	6.51	38	56	40
	6.515	42	46	36
	6.52	35	56	42
	6.525	41	54	42
	6.53	34	52	45
	6.535	40	55	47
	6.54	36	54	42
	6.545	42	54	42
	6.55	35	56	42
	6.555	32	57	45
	6.56	39	56	46
	6.565	39	50	39
	6.57	31	53	44
	6.575	38	56	37
	6.58	28	55	44
	6.585	41	54	40
	6.59	36	51	47
	6.595	43	59	42
	6.6	40	49	41
	6.605	37	51	44
	6.61	42	58	34
	6.615	36	51	41
	6.62	39	55	44
	6.625	37	50	35
	6.63	35	52	43
	6.635	36	52	46
	6.64	36	52	40
	6.645	38	58	49
	6.65	39	55	33
	6.655	38	57	42
	6.66	41	55	34
	6.665	34	56	42
	6.67	41	55	43
	6.675	38	51	38
	6.68	43	55	40
	6.685	41	56	35
	6.69	41	53	43
	6.695	41	54	40
	6.7	41	50	37
	6.705	39	59	40
	6.71	38	60	35
	6.715	35	58	40
	6.72	36	57	42
	6.725	40	48	46
	6.73	34	59	43
	6.735	41	54	37
	6.74	33	58	42
	6.745	37	58	35
	6.75	36	53	40
	6.755	38	59	40
	6.76	37	55	42
	6.765	32	57	45
	6.77	40	61	42
	6.775	34	50	47
	6.78	36	57	49
	6.785	38	50	52
	6.79	32	60	53
	6.795	41	60	43
	6.8	29	61	55
	6.805	36	58	52
	6.81	36	59	56
	6.815	39	57	50
	6.82	38	61	45
	6.825	31	52	50
	6.83	39	58	45
	6.835	36	53	47
	6.84	38	57	41
	6.845	36	58	43
	6.85	28	53	44
	6.855	38	61	37
	6.86	34	51	43
	6.865	39	59	38
	6.87	35	56	42
	6.875	41	58	42
	6.88	39	59	39
	6.885	25	53	43
	6.89	35	57	38
	6.895	36	52	38
	6.9	32	62	40
	6.905	36	56	36
	6.91	35	62	41
	6.915	36	58	38
	6.92	36	58	41
	6.925	41	61	43
	6.93	38	60	31
	6.935	30	64	41
	6.94	41	58	37
	6.945	31	50	40
	6.95	38	59	43
	6.955	39	60	35
	6.96	31	54	39
	6.965	35	62	35
	6.97	36	51	36
	6.975	34	60	41
	6.98	33	65	35
	6.985	28	58	42
	6.99	34	60	36
	6.995	34	53	42
	7	35	65	41
	7.005	35	61	36
	7.01	32	63	39
	7.015	35	64	35
	7.02	28	54	39
	7.025	36	61	38
	7.03	37	61	40
	7.035	31	66	43
	7.04	38	60	33
	7.045	30	57	44
	7.05	40	66	44
	7.055	38	61	34
	7.06	31	60	40
	7.065	40	64	34
	7.07	34	65	43
	7.075	41	66	39
	7.08	37	62	40
	7.085	40	62	41
	7.09	37	65	32
	7.095	29	59	38
	7.1	35	62	35
	7.105	37	57	40
	7.11	26	58	40
	7.115	36	62	30
	7.12	34	60	38
	7.125	38	65	31
	7.13	38	60	41
	7.135	33	67	38
	7.14	35	61	40
	7.145	32	59	40
	7.15	38	63	31
	7.155	35	58	42
	7.16	36	66	42
	7.165	37	63	27
	7.17	37	56	38
	7.175	36	67	34
	7.18	31	59	36
	7.185	40	65	36
	7.19	36	63	32
	7.195	31	65	39
	7.2	37	65	31
	7.205	28	59	37
	7.21	37	70	37
	7.215	37	60	42
	7.22	36	64	39
	7.225	40	69	32
	7.23	35	61	40
	7.235	37	67	33
	7.24	40	72	36
	7.245	33	68	43
	7.25	32	68	33
	7.255	32	66	39
	7.26	38	70	37
	7.265	37	67	41
	7.27	30	67	42
	7.275	40	67	42
	7.28	32	64	42
	7.285	32	62	35
	7.29	33	65	33
	7.295	38	68	36
	7.3	39	66	34
	7.305	30	64	38
	7.31	40	66	35
	7.315	29	65	40
	7.32	33	74	38
	7.325	39	69	38
	7.33	30	67	40
	7.335	36	73	33
	7.34	37	64	41
	7.345	37	69	33
	7.35	40	71	42
	7.355	35	70	40
	7.36	40	72	35
	7.365	30	71	36
	7.37	34	73	35
	7.375	39	72	39
	7.38	33	65	41
	7.385	36	69	33
	7.39	28	73	38
	7.395	40	76	30
	7.4	41	71	39
	7.405	34	66	39
	7.41	34	71	35
	7.415	31	71	37
	7.42	41	72	35
	7.425	35	72	38
	7.43	30	68	36
	7.435	40	69	29
	7.44	31	69	39
	7.445	35	69	31
	7.45	37	73	41
	7.455	36	69	42
	7.46	32	72	37
	7.465	28	66	37
	7.47	37	74	33
	7.475	35	71	37
	7.48	31	71	36
	7.485	37	73	34
	7.49	28	72	38
	7.495	40	73	37
	7.5	33	75	40
	7.505	30	72	41
	7.51	36	71	38
	7.515	29	69	36
	7.52	33	76	34
	7.525	37	77	43
	7.53	34	77	37
	7.535	37	73	41
	7.54	35	68	42
	7.545	35	79	36
	7.55	36	77	35
	7.555	37	73	34
	7.56	36	76	38
	7.565	27	70	39
	7.57	37	76	30
	7.575	32	74	39
	7.58	39	69	35
	7.585	37	76	38
	7.59	34	75	37
	7.595	37	78	36
	7.6	30	78	35
	7.605	36	79	33
	7.61	42	78	40
	7.615	34	74	33
	7.62	38	75	37
	7.625	26	76	32
	7.63	36	77	32
	7.635	34	77	39
	7.64	35	75	35
	7.645	33	82	34
	7.65	32	77	37
	7.655	33	83	36
	7.66	29	82	41
	7.665	35	79	35
	7.67	39	88	39
	7.675	31	74	41
	7.68	34	82	35
	7.685	33	81	38
	7.69	35	79	29
	7.695	38	78	39
	7.7	38	75	39
	7.705	32	83	32
	7.71	33	85	35
	7.715	37	78	34
	7.72	37	84	40
	7.725	31	77	41
	7.73	34	81	35
	7.735	28	80	39
	7.74	34	77	33
	7.745	36	75	36
	7.75	32	65	33
	7.755	36	67	40
	7.76	32	59	38
	7.765	39	66	29
	7.77	28	62	38
	7.775	33	51	37
	7.78	37	56	40
	7.785	31	53	38
	7.79	36	56	32
	7.795	36	52	40
	7.8	34	49	35
	7.805	37	51	40
	7.81	29	48	39
	7.815	36	53	37
	7.82	32	50	38
	7.825	33	41	32
	7.83	37	49	37
	7.835	30	42	36
	7.84	36	44	35
	7.845	28	50	36
	7.85	37	40	33
	7.855	34	48	36
	7.86	32	40	39
	7.865	35	45	44
	7.87	29	42	38
	7.875	35	48	26
	7.88	41	48	38
	7.885	33	41	37
	7.89	43	44	37
	7.895	25	42	37
	7.9	35	43	27
	7.905	36	46	33
	7.91	37	36	38
	7.915	34	41	34
	7.92	29	39	36
	7.925	37	45	32
	7.93	38	41	39
	7.935	34	41	39
	7.94	34	43	45
	7.945	27	38	41
	7.95	37	45	42
	7.955	36	43	42
	7.96	36	43	42
	7.965	40	48	49
	7.97	30	44	50
	7.975	37	48	45
	7.98	33	48	51
	7.985	34	45	54
	7.99	39	56	55
	7.995	31	59	59
	8	37	61	58
	8.005	29	59	61
	8.01	43	63	55
	8.015	38	64	59
	8.02	35	59	59
	8.025	43	65	57
	8.03	31	62	57
	8.035	37	54	57
	8.04	36	59	55
	8.045	36	52	53
	8.05	39	53	45
	8.055	31	59	45
	8.06	35	56	45
	8.065	37	66	46
	8.07	38	55	55
	8.075	41	57	51
	8.08	30	52	51
	8.085	36	57	43
	8.09	32	56	50
	8.095	37	48	51
	8.1	34	55	41
	8.105	39	52	50
	8.11	40	55	44
	8.115	30	55	45
	8.12	34	53	50
	8.125	41	57	47
	8.13	34	54	51
	8.135	37	60	44
	8.14	32	59	51
	8.145	36	58	51
	8.15	38	66	49
	8.155	36	50	44
	8.16	38	52	41
	8.165	33	57	46
	8.17	36	57	47
	8.175	34	56	42
	8.18	38	55	45
	8.185	33	56	40
	8.19	34	59	47
	8.195	36	57	46
	8.2	37	59	48
	8.205	36	49	45
	8.21	38	55	37
	8.215	26	51	48
	8.22	40	55	39
	8.225	38	54	49
	8.23	41	50	45
	8.235	38	55	42
	8.24	34	49	45
	8.245	38	59	39
	8.25	41	52	43
	8.255	36	51	41
	8.26	39	53	40
	8.265	33	51	44
	8.27	39	53	42
	8.275	39	52	43
	8.28	37	51	49
	8.285	42	55	45
	8.29	33	44	44
	8.295	36	52	49
	8.3	30	42	43
	8.305	41	45	45
	8.31	38	49	36
	8.315	33	41	44
	8.32	40	49	44
	8.325	31	49	41
	8.33	38	48	44
	8.335	36	49	40
	8.34	34	44	42
	8.345	37	48	41
	8.35	31	41	43
	8.355	38	49	40
	8.36	33	43	44
	8.365	36	40	40
	8.37	37	46	39
	8.375	31	39	43
	8.38	42	43	44
	8.385	33	43	33
	8.39	40	40	38
	8.395	33	49	36
	8.4	35	40	47
	8.405	37	43	42
	8.41	30	45	39
	8.415	40	42	41
	8.42	35	45	33
	8.425	40	34	42
	8.43	41	45	42
	8.435	32	45	36
	8.44	38	45	41
	8.445	29	46	35
	8.45	33	41	43
	8.455	36	45	39
	8.46	30	43	38
	8.465	36	46	38
	8.47	34	46	37
	8.475	34	40	43
	8.48	37	44	41
	8.485	32	37	42
	8.49	33	45	43
	8.495	35	42	39
	8.5	41	43	44
	8.505	41	45	44
	8.51	37	39	36
	8.515	41	47	39
	8.52	30	47	36
	8.525	37	36	42
	8.53	33	44	41
	8.535	35	41	39
	8.54	39	43	44
	8.545	28	41	37
	8.55	39	45	38
	8.555	36	46	39
	8.56	39	37	36
	8.565	41	45	39
	8.57	32	35	36
	8.575	34	43	43
	8.58	29	42	35
	8.585	36	39	37
	8.59	34	44	43
	8.595	27	41	36
	8.6	37	44	43
	8.605	33	44	40
	8.61	40	41	35
	8.615	40	41	42
	8.62	35	35	36
	8.625	36	44	41
	8.63	33	45	44
	8.635	38	37	37
	8.64	35	44	45
	8.645	35	41	40
	8.65	37	48	58
	8.655	29	54	78
	8.66	41	59	136
	8.665	48	93	276
	8.67	53	152	554
	8.675	70	267	1085
	8.68	110	465	2013
	8.685	184	780	3497
	8.69	295	1266	5741
	8.695	477	1897	8814
	8.7	724	2697	12690
	8.705	1047	3592	17169
	8.71	1423	4547	21555
	8.715	1822	5367	25564
	8.72	2212	5960	28690
	8.725	2545	6253	30289
	8.73	2726	6265	30461
	8.735	2814	5976	28993
	8.74	2795	5474	26543
	8.745	2652	4838	23526
	8.75	2445	4158	20163
	8.755	2205	3506	17058
	8.76	1927	2957	14282
	8.765	1679	2476	11929
	8.77	1458	2094	10121
	8.775	1280	1790	8676
	8.78	1106	1545	7559
	8.785	992	1332	6716
	8.79	888	1167	6069
	8.795	795	1050	5533
	8.8	713	943	5130
	8.805	654	858	4764
	8.81	603	790	4471
	8.815	549	723	4197
	8.82	519	653	3943
	8.825	475	615	3704
	8.83	440	565	3462
	8.835	415	530	3254
	8.84	377	495	3042
	8.845	353	460	2852
	8.85	328	437	2698
	8.855	310	411	2527
	8.86	287	395	2417
	8.865	268	380	2289
	8.87	257	365	2199
	8.875	242	350	2109
	8.88	238	332	2029
	8.885	225	327	1972
	8.89	208	312	1922
	8.895	210	309	1860
	8.9	189	294	1814
	8.905	196	282	1780
	8.91	188	270	1738
	8.915	174	259	1654
	8.92	170	243	1573
	8.925	154	229	1479
	8.93	145	205	1371
	8.935	135	186	1224
	8.94	121	165	1060
	8.945	109	148	898
	8.95	97	122	746
	8.955	90	110	600
	8.96	85	94	478
	8.965	76	81	375
	8.97	69	71	303
	8.975	58	68	239
	8.98	69	65	210
	8.985	56	64	179
	8.99	55	60	151
	8.995	59	61	140
	9	53	54	130
	9.005	59	61	129
	9.01	50	55	120
	9.015	55	58	110
	9.02	55	56	107
	9.025	47	49	104
	9.03	51	55	106
	9.035	43	50	97
	9.04	52	55	96
	9.045	50	54	98
	9.05	50	50	85
	9.055	47	53	89
	9.06	46	50	85
	9.065	48	48	83
	9.07	46	50	88
	9.075	47	45	79
	9.08	50	53	86
	9.085	36	47	80
	9.09	48	52	77
	9.095	48	52	75
	9.1	50	51	73
	9.105	44	49	78
	9.11	43	48	71
	9.115	48	48	74
	9.12	42	49	71
	9.125	42	45	71
	9.13	45	53	69
	9.135	43	51	71
	9.14	44	50	72
	9.145	45	50	72
	9.15	47	48	65
	9.155	47	48	69
	9.16	37	46	65
	9.165	47	51	62
	9.17	39	46	60
	9.175	42	45	62
	9.18	43	43	64
	9.185	44	41	57
	9.19	47	46	64
	9.195	40	49	58
	9.2	43	45	62
	9.205	43	50	66
	9.21	40	48	60
	9.215	44	47	61
	9.22	36	53	56
	9.225	45	51	59
	9.23	48	49	65
	9.235	43	38	59
	9.24	44	43	59
	9.245	37	46	52
	9.25	40	45	56
	9.255	37	47	57
	9.26	38	42	54
	9.265	45	50	66
	9.27	36	49	51
	9.275	43	48	56
	9.28	44	52	57
	9.285	42	44	58
	9.29	46	52	51
	9.295	34	42	50
	9.3	44	47	56
	9.305	35	45	53
	9.31	44	46	54
	9.315	45	46	58
	9.32	46	45	54
	9.325	44	48	58
	9.33	35	48	55
	9.335	39	43	60
	9.34	40	46	53
	9.345	39	41	49
	9.35	40	48	60
	9.355	39	46	46
	9.36	42	44	56
	9.365	41	48	47
	9.37	37	42	55
	9.375	42	48	59
	9.38	33	48	50
	9.385	42	42	46
	9.39	41	46	54
	9.395	36	44	48
	9.4	42	46	57
	9.405	36	46	50
	9.41	38	43	51
	9.415	41	51	51
	9.42	37	45	57
	9.425	43	46	53
	9.43	35	41	48
	9.435	42	52	53
	9.44	46	45	49
	9.445	42	43	56
	9.45	44	45	52
	9.455	33	43	45
	9.46	41	45	53
	9.465	36	43	49
	9.47	42	38	56
	9.475	43	53	57
	9.48	35	44	50
	9.485	41	53	48
	9.49	39	46	48
	9.495	42	45	52
	9.5	45	44	53
	9.505	39	50	48
	9.51	38	48	48
	9.515	36	45	52
	9.52	43	39	51
	9.525	44	46	48
	9.53	35	42	46
	9.535	39	50	46
	9.54	41	50	49
	9.545	42	44	56
	9.55	42	49	48
	9.555	32	40	51
	9.56	46	51	53
	9.565	30	47	43
	9.57	42	50	53
	9.575	40	46	50
	9.58	40	40	51
	9.585	44	47	54
	9.59	40	47	43
	9.595	44	46	54
	9.6	35	42	47
	9.605	39	38	48
	9.61	41	52	52
	9.615	35	41	38
	9.62	39	46	50
	9.625	38	51	45
	9.63	43	45	48
	9.635	41	49	49
	9.64	39	44	54
	9.645	43	45	45
	9.65	37	46	48
	9.655	40	37	51
	9.66	42	45	44
	9.665	36	43	44
	9.67	40	45	54
	9.675	41	45	42
	9.68	40	45	52
	9.685	39	51	44
	9.69	39	40	51
	9.695	42	46	47
	9.7	41	47	44
	9.705	40	48	46
	9.71	42	50	46
	9.715	29	40	47
	9.72	41	46	42
	9.725	34	44	46
	9.73	39	44	48
	9.735	42	47	41
	9.74	37	43	52
	9.745	37	48	47
	9.75	33	50	50
	9.755	40	46	47
	9.76	45	46	42
	9.765	39	37	47
	9.77	46	50	41
	9.775	33	39	48
	9.78	40	40	49
	9.785	42	48	45
	9.79	42	36	49
	9.795	39	52	41
	9.8	35	45	46
	9.805	41	43	44
	9.81	35	45	47
	9.815	44	40	49
	9.82	41	48	48
	9.825	37	43	48
	9.83	43	40	47
	9.835	36	45	49
	9.84	40	41	47
	9.845	37	42	43
	9.85	42	43	51
	9.855	48	39	48
	9.86	36	46	47
	9.865	39	43	47
	9.87	37	42	37
	9.875	40	44	45
	9.88	41	47	44
	9.885	30	43	46
