# Supplementary material for: Methanogenesis in the presence of oxygenic photosynthetic bacteria may contribute to global methane cycle
Source: Nat Commun. 2024 Jul 6;15:5682. doi: 10.1038/s41467-024-50108-3 (PMC11227571; doi:10.1038/s41467-024-50108-3)
Supplement: Supplementary file 4 — Source Data [file 41467_2024_50108_MOESM4_ESM.zip › Source Data-NCOMMS-24-04041C/Source_Data_Fig 6.xlsx]

## Sheet: Fig. 6b
			CH4 yield (μmol)			p-value
M. b+Fe-EDTA	PCC6803	Dark	0.11957	0.189744	0.0327772	0.00127904
		Light	2.92542	1.96051	2.76296
	C. sp.	Dark	0.385502	0.502977	0.469849	0.0129659
		Light	0.618702	0.756813	0.789942
	E. sp.	Dark	0.319244	0.330438	0.438054	0.000610896
		Light	0.869992	0.784796	0.795358
	T.m	Dark	0.153601	0.373911	0.100471	0.00175042
		Light	0.823522	0.949194	0.889382
PCC6803+Fe-EDTA	M. b	Dark	0.11957	0.189744	0.0327772	0.00127904
		Light	2.92542	1.96051	2.76296
	M. br	Dark	0.351034	0.0796981	0.2832	0.003133
		Light	3.37378	5.69467	4.52273
	M. o	Dark	0.18803	0.0654087	0.17254	0.000143257
		Light	1.05367	0.938795	0.911263
	M. s	Dark	0.228452	0.533055	0.939192	0.000181461
		Light	3.57908	3.93445	4.0106
PCC6803+M. b	Fe-EDTA	Dark	0.11957	0.189744	0.0327772	0.00127904
		Light	2.92542	1.96051	2.76296
	ZVI	Dark	0.352184	0.237348	0.250363	0.000340993
		Light	1.31141	1.48681	1.65619
	Fe3O4	Dark	0.442288	0.431521	0.493055	4.71586e-05
		Light	0.892274	0.933808	0.888425
	Fe2+	Dark	0.142301	0.0561507	0.116918	0.000251
		Light	1.15151	0.916891	0.985356
