# Supplementary material for: Methanogenesis in the presence of oxygenic photosynthetic bacteria may contribute to global methane cycle
Source: Nat Commun. 2024 Jul 6;15:5682. doi: 10.1038/s41467-024-50108-3 (PMC11227571; doi:10.1038/s41467-024-50108-3)
Supplement: Supplementary file 4 — Source Data [file 41467_2024_50108_MOESM4_ESM.zip › Source Data-NCOMMS-24-04041C/Supplementary Data.xlsx]

## Sheet: Fig. s1
		Wavelength (nm)	Intensity
		299.81	22
		300.09	15
		300.38	7
		300.66	2
		300.94	1
		301.23	0
		301.51	0
		301.8	1
		302.08	2
		302.37	5
		302.65	10
		302.94	13
		303.22	13
		303.51	11
		303.79	10
		304.07	15
		304.36	24
		304.64	32
		304.93	36
		305.21	34
		305.5	26
		305.78	17
		306.06	8
		306.35	3
		306.63	1
		306.92	0
		307.2	0
		307.49	0
		307.77	2
		308.05	4
		308.34	8
		308.62	11
		308.91	10
		309.19	7
		309.47	4
		309.76	2
		310.04	2
		310.33	3
		310.61	5
		310.89	4
		311.18	2
		311.46	1
		311.74	0
		312.03	0
		312.31	2
		312.6	7
		312.88	16
		313.16	27
		313.45	33
		313.73	28
		314.01	17
		314.3	7
		314.58	2
		314.86	0
		315.15	0
		315.43	0
		315.71	0
		316	0
		316.28	0
		316.57	0
		316.85	0
		317.13	0
		317.42	0
		317.7	0
		317.98	0
		318.26	0
		318.55	0
		318.83	0
		319.11	0
		319.4	0
		319.68	0
		319.96	0
		320.25	0
		320.53	0
		320.81	0
		321.1	0
		321.38	0
		321.66	1
		321.94	2
		322.23	3
		322.51	5
		322.79	6
		323.08	4
		323.36	2
		323.64	1
		323.92	0
		324.21	0
		324.49	0
		324.77	0
		325.06	0
		325.34	0
		325.62	0
		325.9	0
		326.19	0
		326.47	0
		326.75	2
		327.03	5
		327.32	10
		327.6	14
		327.88	13
		328.16	10
		328.45	8
		328.73	7
		329.01	5
		329.29	2
		329.58	1
		329.86	0
		330.14	0
		330.42	0
		330.7	0
		330.99	0
		331.27	0
		331.55	0
		331.83	0
		332.11	0
		332.4	1
		332.68	3
		332.96	7
		333.24	13
		333.52	16
		333.81	13
		334.09	7
		334.37	3
		334.65	1
		334.93	0
		335.22	0
		335.5	0
		335.78	1
		336.06	2
		336.34	6
		336.62	13
		336.91	17
		337.19	17
		337.47	12
		337.75	6
		338.03	2
		338.31	1
		338.6	1
		338.88	3
		339.16	6
		339.44	9
		339.72	9
		340	9
		340.28	6
		340.57	3
		340.85	2
		341.13	2
		341.41	3
		341.69	4
		341.97	5
		342.25	6
		342.54	8
		342.82	11
		343.1	12
		343.38	10
		343.66	6
		343.94	3
		344.22	1
		344.5	1
		344.78	2
		345.06	4
		345.35	5
		345.63	5
		345.91	6
		346.19	7
		346.47	9
		346.75	10
		347.03	11
		347.31	12
		347.59	11
		347.87	9
		348.15	5
		348.43	2
		348.72	2
		349	3
		349.28	7
		349.56	9
		349.84	11
		350.12	12
		350.4	13
		350.68	11
		350.96	7
		351.24	4
		351.52	1
		351.8	0
		352.08	1
		352.36	3
		352.64	7
		352.92	14
		353.2	20
		353.48	23
		353.76	23
		354.04	25
		354.32	27
		354.6	30
		354.88	27
		355.16	22
		355.44	18
		355.73	20
		356.01	27
		356.29	35
		356.57	38
		356.85	36
		357.13	31
		357.41	26
		357.68	21
		357.96	15
		358.24	9
		358.52	5
		358.8	2
		359.08	1
		359.36	0
		359.64	2
		359.92	5
		360.2	10
		360.48	15
		360.76	18
		361.04	19
		361.32	20
		361.6	23
		361.88	24
		362.16	22
		362.44	16
		362.72	13
		363	13
		363.28	16
		363.56	16
		363.84	11
		364.12	5
		364.4	2
		364.68	1
		364.95	2
		365.23	5
		365.51	12
		365.79	19
		366.07	24
		366.35	27
		366.63	28
		366.91	26
		367.19	22
		367.47	16
		367.75	11
		368.03	6
		368.3	5
		368.58	4
		368.86	6
		369.14	5
		369.42	4
		369.7	2
		369.98	1
		370.26	0
		370.54	0
		370.81	0
		371.09	1
		371.37	1
		371.65	1
		371.93	0
		372.21	0
		372.49	0
		372.77	0
		373.04	0
		373.32	1
		373.6	2
		373.88	7
		374.16	13
		374.44	18
		374.71	20
		374.99	21
		375.27	23
		375.55	27
		375.83	31
		376.11	31
		376.39	27
		376.66	25
		376.94	29
		377.22	39
		377.5	51
		377.78	56
		378.05	55
		378.33	51
		378.61	48
		378.89	47
		379.17	45
		379.44	40
		379.72	34
		380	28
		380.28	24
		380.56	24
		380.83	26
		381.11	32
		381.39	40
		381.67	50
		381.95	59
		382.22	64
		382.5	64
		382.78	58
		383.06	53
		383.34	53
		383.61	59
		383.89	67
		384.17	72
		384.45	72
		384.72	69
		385	67
		385.28	67
		385.56	70
		385.83	77
		386.11	86
		386.39	95
		386.67	102
		386.94	106
		387.22	109
		387.5	111
		387.78	113
		388.05	116
		388.33	118
		388.61	118
		388.88	114
		389.16	109
		389.44	104
		389.72	101
		389.99	102
		390.27	106
		390.55	114
		390.82	122
		391.1	130
		391.38	133
		391.66	133
		391.93	132
		392.21	132
		392.49	133
		392.76	136
		393.04	140
		393.32	145
		393.59	149
		393.87	152
		394.15	151
		394.42	151
		394.7	154
		394.98	164
		395.25	178
		395.53	191
		395.81	199
		396.08	203
		396.36	205
		396.64	208
		396.91	212
		397.19	215
		397.47	218
		397.74	222
		398.02	225
		398.3	228
		398.57	227
		398.85	225
		399.12	227
		399.4	237
		399.68	254
		399.95	272
		400.23	284
		400.51	288
		400.78	285
		401.06	282
		401.33	282
		401.61	286
		401.89	293
		402.16	302
		402.44	312
		402.71	319
		402.99	325
		403.27	334
		403.54	349
		403.82	369
		404.09	390
		404.37	406
		404.65	416
		404.92	424
		405.2	429
		405.47	432
		405.75	434
		406.02	435
		406.3	440
		406.58	449
		406.85	463
		407.13	480
		407.4	494
		407.68	503
		407.95	508
		408.23	512
		408.51	518
		408.78	529
		409.06	546
		409.33	571
		409.61	602
		409.88	635
		410.16	662
		410.43	679
		410.71	688
		410.98	697
		411.26	709
		411.53	722
		411.81	733
		412.08	740
		412.36	746
		412.63	755
		412.91	771
		413.18	796
		413.46	830
		413.73	872
		414.01	916
		414.28	962
		414.56	1005
		414.83	1039
		415.11	1065
		415.38	1084
		415.66	1105
		415.93	1132
		416.21	1165
		416.48	1206
		416.76	1252
		417.03	1302
		417.31	1354
		417.58	1407
		417.86	1461
		418.13	1516
		418.41	1570
		418.68	1620
		418.96	1665
		419.23	1710
		419.5	1759
		419.78	1815
		420.05	1876
		420.33	1937
		420.6	1995
		420.88	2052
		421.15	2112
		421.43	2175
		421.7	2236
		421.97	2292
		422.25	2342
		422.52	2389
		422.8	2438
		423.07	2496
		423.35	2565
		423.62	2648
		423.89	2738
		424.17	2825
		424.44	2905
		424.72	2980
		424.99	3054
		425.26	3132
		425.54	3213
		425.81	3291
		426.09	3369
		426.36	3443
		426.63	3517
		426.91	3589
		427.18	3656
		427.46	3717
		427.73	3774
		428	3833
		428.28	3900
		428.55	3977
		428.82	4056
		429.1	4130
		429.37	4194
		429.64	4250
		429.92	4306
		430.19	4370
		430.47	4441
		430.74	4516
		431.01	4593
		431.29	4675
		431.56	4762
		431.83	4854
		432.11	4957
		432.38	5071
		432.65	5198
		432.93	5325
		433.2	5440
		433.47	5539
		433.75	5628
		434.02	5716
		434.29	5810
		434.57	5910
		434.84	6015
		435.11	6123
		435.38	6242
		435.66	6375
		435.93	6525
		436.2	6689
		436.48	6862
		436.75	7041
		437.02	7223
		437.3	7407
		437.57	7598
		437.84	7803
		438.11	8028
		438.39	8268
		438.66	8512
		438.93	8747
		439.21	8974
		439.48	9200
		439.75	9434
		440.02	9683
		440.3	9948
		440.57	10229
		440.84	10533
		441.11	10864
		441.39	11236
		441.66	11648
		441.93	12090
		442.2	12547
		442.48	13005
		442.75	13458
		443.02	13911
		443.29	14372
		443.57	14855
		443.84	15360
		444.11	15881
		444.38	16408
		444.66	16936
		444.93	17467
		445.2	18012
		445.47	18576
		445.74	19154
		446.02	19742
		446.29	20336
		446.56	20938
		446.83	21556
		447.1	22187
		447.38	22835
		447.65	23488
		447.92	24136
		448.19	24776
		448.46	25398
		448.74	26002
		449.01	26581
		449.28	27132
		449.55	27655
		449.82	28144
		450.1	28595
		450.37	29000
		450.64	29349
		450.91	29646
		451.18	29897
		451.45	30103
		451.73	30286
		452	30450
		452.27	30604
		452.54	30738
		452.81	30842
		453.08	30916
		453.35	30972
		453.63	31007
		453.9	31000
		454.17	30929
		454.44	30784
		454.71	30568
		454.98	30286
		455.25	29946
		455.52	29561
		455.8	29158
		456.07	28757
		456.34	28359
		456.61	27954
		456.88	27526
		457.15	27069
		457.42	26581
		457.69	26058
		457.97	25506
		458.24	24937
		458.51	24372
		458.78	23833
		459.05	23328
		459.32	22862
		459.59	22424
		459.86	22001
		460.13	21576
		460.4	21136
		460.67	20676
		460.94	20188
		461.22	19685
		461.49	19185
		461.76	18709
		462.03	18272
		462.3	17874
		462.57	17506
		462.84	17151
		463.11	16795
		463.38	16437
		463.65	16079
		463.92	15738
		464.19	15430
		464.46	15165
		464.73	14935
		465	14726
		465.27	14518
		465.54	14298
		465.81	14071
		466.08	13852
		466.35	13654
		466.63	13478
		466.9	13312
		467.17	13149
		467.44	12989
		467.71	12832
		467.98	12675
		468.25	12514
		468.52	12349
		468.79	12180
		469.06	12008
		469.33	11840
		469.6	11682
		469.87	11542
		470.14	11420
		470.41	11311
		470.68	11207
		470.95	11105
		471.22	11010
		471.48	10926
		471.75	10858
		472.02	10793
		472.29	10715
		472.56	10620
		472.83	10510
		473.1	10399
		473.37	10295
		473.64	10192
		473.91	10091
		474.18	9994
		474.45	9906
		474.72	9832
		474.99	9771
		475.26	9720
		475.53	9668
		475.8	9606
		476.07	9533
		476.34	9457
		476.61	9393
		476.88	9351
		477.14	9328
		477.41	9320
		477.68	9321
		477.95	9326
		478.22	9332
		478.49	9333
		478.76	9324
		479.03	9311
		479.3	9298
		479.57	9287
		479.84	9271
		480.1	9253
		480.37	9245
		480.64	9259
		480.91	9298
		481.18	9347
		481.45	9391
		481.72	9425
		481.99	9454
		482.26	9491
		482.52	9542
		482.79	9609
		483.06	9687
		483.33	9765
		483.6	9832
		483.87	9880
		484.14	9910
		484.41	9929
		484.67	9953
		484.94	9989
		485.21	10037
		485.48	10086
		485.75	10130
		486.02	10165
		486.28	10188
		486.55	10203
		486.82	10208
		487.09	10213
		487.36	10224
		487.63	10251
		487.89	10300
		488.16	10373
		488.43	10460
		488.7	10549
		488.97	10624
		489.24	10685
		489.5	10737
		489.77	10789
		490.04	10839
		490.31	10883
		490.58	10913
		490.84	10931
		491.11	10936
		491.38	10933
		491.65	10926
		491.92	10916
		492.18	10907
		492.45	10904
		492.72	10904
		492.99	10904
		493.25	10902
		493.52	10902
		493.79	10911
		494.06	10929
		494.33	10949
		494.59	10970
		494.86	10983
		495.13	10993
		495.4	11007
		495.66	11030
		495.93	11068
		496.2	11115
		496.47	11155
		496.73	11180
		497	11181
		497.27	11164
		497.53	11141
		497.8	11121
		498.07	11115
		498.34	11126
		498.6	11151
		498.87	11177
		499.14	11187
		499.41	11177
		499.67	11153
		499.94	11120
		500.21	11093
		500.47	11075
		500.74	11078
		501.01	11100
		501.28	11135
		501.54	11166
		501.81	11186
		502.08	11192
		502.34	11195
		502.61	11203
		502.88	11217
		503.14	11239
		503.41	11263
		503.68	11290
		503.94	11319
		504.21	11346
		504.48	11369
		504.74	11385
		505.01	11398
		505.28	11415
		505.54	11438
		505.81	11467
		506.08	11496
		506.34	11522
		506.61	11544
		506.88	11565
		507.14	11589
		507.41	11619
		507.68	11655
		507.94	11690
		508.21	11722
		508.47	11755
		508.74	11799
		509.01	11857
		509.27	11923
		509.54	11990
		509.81	12049
		510.07	12094
		510.34	12131
		510.6	12163
		510.87	12202
		511.14	12255
		511.4	12324
		511.67	12403
		511.93	12486
		512.2	12564
		512.47	12640
		512.73	12718
		513	12791
		513.26	12856
		513.53	12906
		513.8	12946
		514.06	12987
		514.33	13038
		514.59	13103
		514.86	13184
		515.12	13280
		515.39	13385
		515.66	13497
		515.92	13612
		516.19	13724
		516.45	13836
		516.72	13948
		516.98	14067
		517.25	14182
		517.51	14280
		517.78	14348
		518.04	14395
		518.31	14448
		518.58	14536
		518.84	14669
		519.11	14836
		519.37	15007
		519.64	15164
		519.9	15296
		520.17	15409
		520.43	15501
		520.7	15580
		520.96	15650
		521.23	15723
		521.49	15810
		521.76	15911
		522.02	16027
		522.29	16144
		522.55	16253
		522.82	16340
		523.08	16408
		523.35	16472
		523.61	16558
		523.88	16680
		524.14	16829
		524.41	16978
		524.67	17106
		524.94	17212
		525.2	17309
		525.47	17407
		525.73	17501
		525.99	17586
		526.26	17661
		526.52	17734
		526.79	17817
		527.05	17908
		527.32	17994
		527.58	18062
		527.85	18103
		528.11	18130
		528.38	18156
		528.64	18184
		528.9	18217
		529.17	18248
		529.43	18277
		529.7	18310
		529.96	18349
		530.23	18388
		530.49	18420
		530.75	18444
		531.02	18466
		531.28	18487
		531.55	18502
		531.81	18505
		532.07	18494
		532.34	18475
		532.6	18456
		532.87	18442
		533.13	18423
		533.39	18395
		533.66	18351
		533.92	18296
		534.19	18242
		534.45	18202
		534.71	18176
		534.98	18149
		535.24	18098
		535.5	18008
		535.77	17892
		536.03	17769
		536.3	17658
		536.56	17565
		536.82	17493
		537.09	17441
		537.35	17401
		537.61	17362
		537.88	17315
		538.14	17245
		538.4	17152
		538.67	17044
		538.93	16934
		539.19	16846
		539.46	16785
		539.72	16741
		539.98	16696
		540.25	16638
		540.51	16581
		540.77	16528
		541.04	16492
		541.3	16464
		541.56	16442
		541.83	16413
		542.09	16378
		542.35	16328
		542.62	16269
		542.88	16203
		543.14	16135
		543.4	16072
		543.67	16018
		543.93	15966
		544.19	15915
		544.46	15868
		544.72	15829
		544.98	15801
		545.24	15784
		545.51	15773
		545.77	15762
		546.03	15749
		546.3	15728
		546.56	15709
		546.82	15700
		547.08	15702
		547.35	15716
		547.61	15736
		547.87	15760
		548.13	15777
		548.4	15791
		548.66	15807
		548.92	15828
		549.18	15854
		549.45	15887
		549.71	15929
		549.97	15984
		550.23	16040
		550.49	16089
		550.76	16127
		551.02	16157
		551.28	16182
		551.54	16197
		551.81	16204
		552.07	16205
		552.33	16209
		552.59	16223
		552.85	16249
		553.12	16281
		553.38	16300
		553.64	16300
		553.9	16285
		554.16	16275
		554.43	16278
		554.69	16297
		554.95	16329
		555.21	16363
		555.47	16396
		555.73	16424
		556	16452
		556.26	16480
		556.52	16498
		556.78	16497
		557.04	16483
		557.3	16471
		557.57	16473
		557.83	16488
		558.09	16502
		558.35	16511
		558.61	16511
		558.87	16501
		559.13	16480
		559.4	16450
		559.66	16423
		559.92	16402
		560.18	16391
		560.44	16388
		560.7	16389
		560.96	16396
		561.23	16403
		561.49	16409
		561.75	16404
		562.01	16386
		562.27	16359
		562.53	16336
		562.79	16323
		563.05	16325
		563.31	16337
		563.57	16363
		563.84	16398
		564.1	16442
		564.36	16487
		564.62	16519
		564.88	16537
		565.14	16551
		565.4	16572
		565.66	16607
		565.92	16651
		566.18	16704
		566.44	16768
		566.7	16838
		566.97	16905
		567.23	16957
		567.49	16988
		567.75	16998
		568.01	16999
		568.27	16994
		568.53	16996
		568.79	17005
		569.05	17021
		569.31	17050
		569.57	17083
		569.83	17116
		570.09	17136
		570.35	17146
		570.61	17158
		570.87	17183
		571.13	17228
		571.39	17273
		571.65	17309
		571.91	17319
		572.17	17313
		572.43	17302
		572.69	17300
		572.95	17324
		573.21	17376
		573.47	17458
		573.73	17562
		573.99	17672
		574.25	17775
		574.51	17861
		574.77	17927
		575.03	17977
		575.29	18015
		575.55	18046
		575.81	18075
		576.07	18112
		576.33	18150
		576.59	18190
		576.85	18235
		577.11	18290
		577.37	18360
		577.63	18435
		577.89	18498
		578.15	18539
		578.41	18568
		578.67	18596
		578.93	18632
		579.19	18676
		579.45	18719
		579.71	18759
		579.96	18796
		580.22	18836
		580.48	18888
		580.74	18954
		581	19035
		581.26	19129
		581.52	19227
		581.78	19322
		582.04	19406
		582.3	19480
		582.56	19552
		582.82	19623
		583.08	19687
		583.33	19749
		583.59	19809
		583.85	19871
		584.11	19932
		584.37	19988
		584.63	20044
		584.89	20095
		585.15	20132
		585.41	20152
		585.66	20154
		585.92	20143
		586.18	20118
		586.44	20076
		586.7	20014
		586.96	19932
		587.22	19833
		587.47	19728
		587.73	19635
		587.99	19568
		588.25	19535
		588.51	19525
		588.77	19512
		589.03	19482
		589.28	19417
		589.54	19321
		589.8	19198
		590.06	19055
		590.32	18914
		590.58	18782
		590.83	18666
		591.09	18557
		591.35	18450
		591.61	18347
		591.87	18245
		592.13	18142
		592.38	18027
		592.64	17899
		592.9	17764
		593.16	17624
		593.42	17488
		593.67	17358
		593.93	17229
		594.19	17096
		594.45	16956
		594.71	16814
		594.96	16671
		595.22	16525
		595.48	16373
		595.74	16227
		595.99	16096
		596.25	15983
		596.51	15873
		596.77	15742
		597.03	15586
		597.28	15417
		597.54	15255
		597.8	15117
		598.06	15004
		598.31	14908
		598.57	14814
		598.83	14706
		599.09	14584
		599.34	14456
		599.6	14338
		599.86	14235
		600.12	14140
		600.37	14045
		600.63	13941
		600.89	13833
		601.14	13730
		601.4	13635
		601.66	13551
		601.92	13476
		602.17	13407
		602.43	13338
		602.69	13262
		602.94	13180
		603.2	13098
		603.46	13029
		603.72	12971
		603.97	12920
		604.23	12861
		604.49	12791
		604.74	12708
		605	12626
		605.26	12548
		605.51	12480
		605.77	12418
		606.03	12358
		606.28	12294
		606.54	12227
		606.8	12159
		607.05	12085
		607.31	12009
		607.57	11932
		607.82	11856
		608.08	11781
		608.34	11700
		608.59	11614
		608.85	11525
		609.11	11436
		609.36	11354
		609.62	11288
		609.88	11244
		610.13	11221
		610.39	11207
		610.64	11191
		610.9	11166
		611.16	11134
		611.41	11098
		611.67	11069
		611.92	11042
		612.18	11017
		612.44	10986
		612.69	10951
		612.95	10916
		613.21	10884
		613.46	10860
		613.72	10838
		613.97	10819
		614.23	10801
		614.48	10784
		614.74	10768
		615	10744
		615.25	10709
		615.51	10663
		615.76	10616
		616.02	10575
		616.28	10537
		616.53	10496
		616.79	10452
		617.04	10411
		617.3	10380
		617.55	10359
		617.81	10348
		618.06	10345
		618.32	10349
		618.58	10348
		618.83	10331
		619.09	10292
		619.34	10242
		619.6	10196
		619.85	10160
		620.11	10130
		620.36	10097
		620.62	10068
		620.87	10054
		621.13	10052
		621.38	10050
		621.64	10039
		621.89	10012
		622.15	9971
		622.4	9921
		622.66	9872
		622.91	9836
		623.17	9819
		623.42	9815
		623.68	9819
		623.93	9828
		624.19	9841
		624.44	9856
		624.7	9866
		624.95	9855
		625.21	9818
		625.46	9761
		625.72	9701
		625.97	9652
		626.23	9621
		626.48	9607
		626.74	9603
		626.99	9602
		627.25	9600
		627.5	9593
		627.76	9579
		628.01	9551
		628.26	9507
		628.52	9454
		628.77	9407
		629.03	9370
		629.28	9342
		629.54	9312
		629.79	9281
		630.05	9249
		630.3	9215
		630.55	9172
		630.81	9122
		631.06	9069
		631.32	9018
		631.57	8974
		631.82	8939
		632.08	8915
		632.33	8898
		632.59	8879
		632.84	8848
		633.09	8804
		633.35	8760
		633.6	8721
		633.86	8696
		634.11	8678
		634.36	8659
		634.62	8625
		634.87	8572
		635.13	8499
		635.38	8423
		635.63	8360
		635.89	8319
		636.14	8301
		636.39	8298
		636.65	8295
		636.9	8285
		637.16	8264
		637.41	8231
		637.66	8193
		637.92	8151
		638.17	8105
		638.42	8057
		638.68	8002
		638.93	7942
		639.18	7883
		639.44	7828
		639.69	7782
		639.94	7742
		640.2	7698
		640.45	7657
		640.7	7626
		640.96	7611
		641.21	7599
		641.46	7567
		641.71	7504
		641.97	7415
		642.22	7316
		642.47	7219
		642.73	7135
		642.98	7069
		643.23	7021
		643.49	6983
		643.74	6941
		643.99	6887
		644.24	6822
		644.5	6758
		644.75	6704
		645	6663
		645.26	6627
		645.51	6587
		645.76	6537
		646.01	6477
		646.27	6416
		646.52	6359
		646.77	6308
		647.02	6265
		647.28	6228
		647.53	6194
		647.78	6160
		648.03	6112
		648.29	6046
		648.54	5962
		648.79	5871
		649.04	5792
		649.3	5727
		649.55	5681
		649.8	5644
		650.05	5610
		650.3	5570
		650.56	5518
		650.81	5457
		651.06	5396
		651.31	5341
		651.57	5292
		651.82	5244
		652.07	5186
		652.32	5119
		652.57	5048
		652.83	4984
		653.08	4934
		653.33	4902
		653.58	4879
		653.83	4844
		654.09	4786
		654.34	4707
		654.59	4621
		654.84	4541
		655.09	4475
		655.34	4413
		655.6	4354
		655.85	4298
		656.1	4249
		656.35	4212
		656.6	4178
		656.85	4144
		657.1	4103
		657.36	4059
		657.61	4015
		657.86	3977
		658.11	3940
		658.36	3903
		658.61	3864
		658.86	3825
		659.12	3791
		659.37	3763
		659.62	3739
		659.87	3711
		660.12	3673
		660.37	3625
		660.62	3575
		660.87	3527
		661.13	3479
		661.38	3431
		661.63	3388
		661.88	3351
		662.13	3317
		662.38	3280
		662.63	3237
		662.88	3192
		663.13	3150
		663.38	3112
		663.64	3077
		663.89	3042
		664.14	3004
		664.39	2963
		664.64	2924
		664.89	2890
		665.14	2866
		665.39	2844
		665.64	2823
		665.89	2797
		666.14	2771
		666.39	2747
		666.64	2725
		666.89	2703
		667.14	2677
		667.39	2649
		667.64	2616
		667.9	2580
		668.15	2542
		668.4	2503
		668.65	2466
		668.9	2433
		669.15	2404
		669.4	2379
		669.65	2358
		669.9	2336
		670.15	2312
		670.4	2289
		670.65	2271
		670.9	2258
		671.15	2246
		671.4	2227
		671.65	2200
		671.9	2170
		672.15	2143
		672.4	2120
		672.65	2100
		672.9	2077
		673.15	2050
		673.4	2022
		673.65	1996
		673.9	1976
		674.15	1962
		674.4	1955
		674.65	1954
		674.9	1952
		675.14	1944
		675.39	1929
		675.64	1914
		675.89	1898
		676.14	1884
		676.39	1870
		676.64	1856
		676.89	1843
		677.14	1825
		677.39	1801
		677.64	1771
		677.89	1741
		678.14	1716
		678.39	1697
		678.64	1683
		678.89	1672
		679.14	1661
		679.38	1652
		679.63	1644
		679.88	1635
		680.13	1625
		680.38	1612
		680.63	1593
		680.88	1570
		681.13	1545
		681.38	1526
		681.63	1513
		681.88	1505
		682.12	1496
		682.37	1487
		682.62	1474
		682.87	1460
		683.12	1445
		683.37	1433
		683.62	1426
		683.87	1427
		684.11	1434
		684.36	1442
		684.61	1444
		684.86	1439
		685.11	1425
		685.36	1408
		685.61	1390
		685.85	1373
		686.1	1359
		686.35	1344
		686.6	1327
		686.85	1306
		687.1	1282
		687.34	1261
		687.59	1245
		687.84	1233
		688.09	1224
		688.34	1215
		688.59	1209
		688.83	1206
		689.08	1206
		689.33	1206
		689.58	1204
		689.83	1202
		690.07	1200
		690.32	1196
		690.57	1187
		690.82	1175
		691.07	1163
		691.31	1150
		691.56	1138
		691.81	1125
		692.06	1111
		692.31	1099
		692.55	1088
		692.8	1081
		693.05	1079
		693.3	1079
		693.54	1081
		693.79	1081
		694.04	1079
		694.29	1074
		694.54	1065
		694.78	1055
		695.03	1045
		695.28	1036
		695.53	1026
		695.77	1015
		696.02	1003
		696.27	990
		696.51	978
		696.76	970
		697.01	969
		697.26	972
		697.5	978
		697.75	981
		698	982
		698.25	979
		698.49	972
		698.74	961
		698.99	950
		699.23	937
		699.48	929
		699.73	927
		699.98	930
		700.22	933
		700.47	932
		700.72	925
		700.96	915
		701.21	907
		701.46	904
		701.7	902
		701.95	900
		702.2	894
		702.44	886
		702.69	876
		702.94	869
		703.18	864
		703.43	859
		703.68	850
		703.92	837
		704.17	829
		704.42	829
		704.66	836
		704.91	843
		705.16	840
		705.4	826
		705.65	806
		705.9	788
		706.14	778
		706.39	774
		706.63	774
		706.88	772
		707.13	773
		707.37	776
		707.62	780
		707.87	778
		708.11	765
		708.36	743
		708.6	722
		708.85	708
		709.1	702
		709.34	703
		709.59	706
		709.83	709
		710.08	709
		710.33	703
		710.57	693
		710.82	681
		711.06	671
		711.31	664
		711.55	660
		711.8	659
		712.05	661
		712.29	665
		712.54	671
		712.78	675
		713.03	674
		713.27	671
		713.52	664
		713.77	654
		714.01	641
		714.26	624
		714.5	608
		714.75	595
		714.99	585
		715.24	577
		715.48	572
		715.73	570
		715.97	571
		716.22	571
		716.46	572
		716.71	575
		716.96	580
		717.2	587
		717.45	593
		717.69	596
		717.94	592
		718.18	581
		718.43	563
		718.67	540
		718.92	522
		719.16	513
		719.41	513
		719.65	518
		719.9	522
		720.14	522
		720.38	517
		720.63	509
		720.87	501
		721.12	492
		721.36	482
		721.61	472
		721.85	465
		722.1	459
		722.34	456
		722.59	456
		722.83	457
		723.08	456
		723.32	454
		723.57	450
		723.81	448
		724.05	448
		724.3	447
		724.54	440
		724.79	430
		725.03	421
		725.28	416
		725.52	418
		725.76	421
		726.01	419
		726.25	412
		726.5	403
		726.74	399
		726.99	400
		727.23	402
		727.47	401
		727.72	398
		727.96	394
		728.21	391
		728.45	391
		728.69	390
		728.94	386
		729.18	378
		729.42	368
		729.67	356
		729.91	347
		730.16	341
		730.4	340
		730.64	343
		730.89	347
		731.13	350
		731.37	348
		731.62	344
		731.86	339
		732.11	336
		732.35	332
		732.59	327
		732.84	321
		733.08	314
		733.32	309
		733.57	306
		733.81	305
		734.05	305
		734.3	305
		734.54	301
		734.78	294
		735.03	288
		735.27	285
		735.51	290
		735.76	300
		736	309
		736.24	310
		736.48	302
		736.73	293
		736.97	288
		737.21	289
		737.46	293
		737.7	294
		737.94	289
		738.19	278
		738.43	266
		738.67	256
		738.91	251
		739.16	251
		739.4	253
		739.64	253
		739.89	250
		740.13	243
		740.37	237
		740.61	233
		740.86	234
		741.1	238
		741.34	244
		741.58	251
		741.83	257
		742.07	257
		742.31	250
		742.55	236
		742.8	220
		743.04	207
		743.28	204
		743.52	209
		743.77	218
		744.01	224
		744.25	223
		744.49	218
		744.73	211
		744.98	206
		745.22	203
		745.46	202
		745.7	201
		745.94	200
		746.19	201
		746.43	206
		746.67	214
		746.91	219
		747.15	219
		747.4	212
		747.64	203
		747.88	193
		748.12	185
		748.36	179
		748.61	175
		748.85	173
		749.09	173
		749.33	177
		749.57	180
		749.81	178
		750.06	169
		750.3	155
		750.54	142
		750.78	131
		751.02	125
		751.26	122
		751.5	120
		751.75	117
		751.99	115
		752.23	116
		752.47	122
		752.71	135
		752.95	151
		753.19	164
		753.44	168
		753.68	165
		753.92	156
		754.16	149
		754.4	143
		754.64	142
		754.88	147
		755.12	156
		755.36	162
		755.61	162
		755.85	154
		756.09	141
		756.33	128
		756.57	119
		756.81	114
		757.05	115
		757.29	118
		757.53	119
		757.77	116
		758.01	108
		758.25	98
		758.5	92
		758.74	90
		758.98	92
		759.22	94
		759.46	95
		759.7	95
		759.94	96
		760.18	101
		760.42	112
		760.66	125
		760.9	136
		761.14	141
		761.38	138
		761.62	132
		761.86	124
		762.1	117
		762.34	109
		762.58	102
		762.82	99
		763.06	101
		763.3	108
		763.54	115
		763.78	119
		764.02	118
		764.26	113
		764.5	106
		764.74	98
		764.98	89
		765.22	80
		765.46	72
		765.7	66
		765.94	65
		766.18	70
		766.42	79
		766.66	89
		766.9	94
		767.14	92
		767.38	87
		767.62	85
		767.86	89
		768.1	98
		768.34	108
		768.58	112
		768.82	110
		769.06	104
		769.3	96
		769.54	90
		769.78	87
		770.02	88
		770.26	89
		770.5	88
		770.74	80
		770.97	72
		771.21	67
		771.45	68
		771.69	72
		771.93	77
		772.17	83
		772.41	92
		772.65	100
		772.89	107
		773.13	109
		773.37	108
		773.61	102
		773.84	94
		774.08	85
		774.32	79
		774.56	78
		774.8	78
		775.04	77
		775.28	71
		775.52	66
		775.76	65
		775.99	71
		776.23	82
		776.47	96
		776.71	106
		776.95	108
		777.19	103
		777.43	91
		777.67	77
		777.9	65
		778.14	54
		778.38	48
		778.62	46
		778.86	50
		779.1	57
		779.33	63
		779.57	68
		779.81	70
		780.05	72
		780.29	78
		780.53	84
		780.76	90
		781	91
		781.24	85
		781.48	72
		781.72	56
		781.96	41
		782.19	33
		782.43	32
		782.67	36
		782.91	41
		783.15	43
		783.38	43
		783.62	43
		783.86	43
		784.1	41
		784.33	38
		784.57	35
		784.81	35
		785.05	36
		785.29	38
		785.52	41
		785.76	47
		786	55
		786.24	64
		786.47	71
		786.71	74
		786.95	74
		787.19	74
		787.42	75
		787.66	74
		787.9	71
		788.14	68
		788.37	68
		788.61	73
		788.85	78
		789.09	81
		789.32	77
		789.56	67
		789.8	56
		790.04	48
		790.27	48
		790.51	53
		790.75	59
		790.98	64
		791.22	67
		791.46	65
		791.69	58
		791.93	46
		792.17	34
		792.41	26
		792.64	24
		792.88	26
		793.12	31
		793.35	38
		793.59	46
		793.83	54
		794.06	62
		794.3	69
		794.54	75
		794.77	79
		795.01	80
		795.25	77
		795.48	71
		795.72	64
		795.96	56
		796.19	48
		796.43	40
		796.67	35
		796.9	33
		797.14	36
		797.38	42
		797.61	50
		797.85	60
		798.08	69
		798.32	71
		798.56	64
		798.79	51
		799.03	40
		799.27	34
		799.5	33
		799.74	33
		799.97	31
		800.21	29
		800.45	28
		800.68	28
		800.92	27

## Sheet: Fig. s2
	Fe-EDTA content (mg/L)	CH4 yield (μmol)	Standard deviation		Fe-EDTA content (mg/L)	Linear fit	95% Confidence band		95% Prediction band
	0	0.84465	0.14022		-0.5	0.6058	-0.25691	1.46851	-0.33055	1.54215
	1	0.93658	0.05072		-0.49299	0.60712	-0.25444	1.46869	-0.32817	1.54242
	3	1.05792	0.21209		-0.48599	0.60845	-0.25197	1.46887	-0.32579	1.54269
	6	1.92453	0.24317		-0.47898	0.60977	-0.2495	1.46905	-0.32341	1.54296
					-0.47197	0.6111	-0.24703	1.46923	-0.32104	1.54323
					-0.46496	0.61242	-0.24456	1.46941	-0.31866	1.5435
					-0.45796	0.61375	-0.2421	1.46959	-0.31628	1.54378
					-0.45095	0.61507	-0.23963	1.46977	-0.3139	1.54405
					-0.44394	0.6164	-0.23716	1.46996	-0.31153	1.54432
					-0.43694	0.61772	-0.2347	1.47014	-0.30916	1.5446
					-0.42993	0.61905	-0.23223	1.47032	-0.30678	1.54487
					-0.42292	0.62037	-0.22977	1.47051	-0.30441	1.54515
					-0.41592	0.6217	-0.2273	1.47069	-0.30204	1.54543
					-0.40891	0.62302	-0.22484	1.47088	-0.29966	1.54571
					-0.4019	0.62435	-0.22237	1.47107	-0.29729	1.54599
					-0.39489	0.62567	-0.21991	1.47125	-0.29492	1.54627
					-0.38789	0.627	-0.21745	1.47144	-0.29256	1.54655
					-0.38088	0.62832	-0.21499	1.47163	-0.29019	1.54683
					-0.37387	0.62964	-0.21253	1.47182	-0.28782	1.54711
					-0.36687	0.63097	-0.21007	1.47201	-0.28545	1.54739
					-0.35986	0.63229	-0.20761	1.4722	-0.28309	1.54768
					-0.35285	0.63362	-0.20515	1.47239	-0.28072	1.54796
					-0.34585	0.63494	-0.20269	1.47258	-0.27836	1.54825
					-0.33884	0.63627	-0.20023	1.47277	-0.27599	1.54853
					-0.33183	0.63759	-0.19778	1.47297	-0.27363	1.54882
					-0.32482	0.63892	-0.19532	1.47316	-0.27127	1.54911
					-0.31782	0.64024	-0.19287	1.47335	-0.26891	1.5494
					-0.31081	0.64157	-0.19041	1.47355	-0.26655	1.54968
					-0.3038	0.64289	-0.18796	1.47374	-0.26419	1.54997
					-0.2968	0.64422	-0.1855	1.47394	-0.26183	1.55027
					-0.28979	0.64554	-0.18305	1.47414	-0.25947	1.55056
					-0.28278	0.64687	-0.1806	1.47433	-0.25711	1.55085
					-0.27578	0.64819	-0.17815	1.47453	-0.25476	1.55114
					-0.26877	0.64952	-0.1757	1.47473	-0.2524	1.55144
					-0.26176	0.65084	-0.17325	1.47493	-0.25005	1.55173
					-0.25475	0.65217	-0.1708	1.47513	-0.2477	1.55203
					-0.24775	0.65349	-0.16835	1.47533	-0.24534	1.55233
					-0.24074	0.65482	-0.1659	1.47553	-0.24299	1.55262
					-0.23373	0.65614	-0.16345	1.47573	-0.24064	1.55292
					-0.22673	0.65747	-0.161	1.47594	-0.23829	1.55322
					-0.21972	0.65879	-0.15856	1.47614	-0.23594	1.55352
					-0.21271	0.66012	-0.15611	1.47634	-0.23359	1.55382
					-0.20571	0.66144	-0.15367	1.47655	-0.23124	1.55412
					-0.1987	0.66277	-0.15122	1.47675	-0.2289	1.55443
					-0.19169	0.66409	-0.14878	1.47696	-0.22655	1.55473
					-0.18468	0.66542	-0.14634	1.47717	-0.22421	1.55504
					-0.17768	0.66674	-0.14389	1.47737	-0.22186	1.55534
					-0.17067	0.66806	-0.14145	1.47758	-0.21952	1.55565
					-0.16366	0.66939	-0.13901	1.47779	-0.21718	1.55595
					-0.15666	0.67071	-0.13657	1.478	-0.21483	1.55626
					-0.14965	0.67204	-0.13413	1.47821	-0.21249	1.55657
					-0.14264	0.67336	-0.13169	1.47842	-0.21015	1.55688
					-0.13564	0.67469	-0.12926	1.47863	-0.20781	1.55719
					-0.12863	0.67601	-0.12682	1.47885	-0.20548	1.5575
					-0.12162	0.67734	-0.12438	1.47906	-0.20314	1.55782
					-0.11461	0.67866	-0.12195	1.47927	-0.2008	1.55813
					-0.10761	0.67999	-0.11951	1.47949	-0.19847	1.55844
					-0.1006	0.68131	-0.11708	1.4797	-0.19613	1.55876
					-0.09359	0.68264	-0.11464	1.47992	-0.1938	1.55907
					-0.08659	0.68396	-0.11221	1.48014	-0.19147	1.55939
					-0.07958	0.68529	-0.10978	1.48035	-0.18913	1.55971
					-0.07257	0.68661	-0.10735	1.48057	-0.1868	1.56003
					-0.06557	0.68794	-0.10492	1.48079	-0.18447	1.56035
					-0.05856	0.68926	-0.10249	1.48101	-0.18214	1.56067
					-0.05155	0.69059	-0.10006	1.48123	-0.17982	1.56099
					-0.04454	0.69191	-0.09763	1.48145	-0.17749	1.56131
					-0.03754	0.69324	-0.0952	1.48167	-0.17516	1.56164
					-0.03053	0.69456	-0.09277	1.4819	-0.17284	1.56196
					-0.02352	0.69589	-0.09035	1.48212	-0.17051	1.56229
					-0.01652	0.69721	-0.08792	1.48234	-0.16819	1.56261
					-0.00951	0.69854	-0.0855	1.48257	-0.16587	1.56294
					-0.0025	0.69986	-0.08307	1.4828	-0.16355	1.56327
					0.0045	0.70119	-0.08065	1.48302	-0.16123	1.5636
					0.01151	0.70251	-0.07823	1.48325	-0.15891	1.56393
					0.01852	0.70383	-0.07581	1.48348	-0.15659	1.56426
					0.02553	0.70516	-0.07339	1.48371	-0.15427	1.56459
					0.03253	0.70648	-0.07097	1.48394	-0.15195	1.56492
					0.03954	0.70781	-0.06855	1.48417	-0.14964	1.56526
					0.04655	0.70913	-0.06613	1.4844	-0.14732	1.56559
					0.05355	0.71046	-0.06371	1.48463	-0.14501	1.56593
					0.06056	0.71178	-0.0613	1.48486	-0.1427	1.56626
					0.06757	0.71311	-0.05888	1.4851	-0.14038	1.5666
					0.07457	0.71443	-0.05646	1.48533	-0.13807	1.56694
					0.08158	0.71576	-0.05405	1.48557	-0.13576	1.56728
					0.08859	0.71708	-0.05164	1.4858	-0.13345	1.56762
					0.0956	0.71841	-0.04922	1.48604	-0.13115	1.56796
					0.1026	0.71973	-0.04681	1.48628	-0.12884	1.56831
					0.10961	0.72106	-0.0444	1.48652	-0.12653	1.56865
					0.11662	0.72238	-0.04199	1.48676	-0.12423	1.56899
					0.12362	0.72371	-0.03958	1.487	-0.12193	1.56934
					0.13063	0.72503	-0.03717	1.48724	-0.11962	1.56969
					0.13764	0.72636	-0.03476	1.48748	-0.11732	1.57003
					0.14464	0.72768	-0.03236	1.48772	-0.11502	1.57038
					0.15165	0.72901	-0.02995	1.48797	-0.11272	1.57073
					0.15866	0.73033	-0.02755	1.48821	-0.11042	1.57108
					0.16567	0.73166	-0.02514	1.48846	-0.10812	1.57144
					0.17267	0.73298	-0.02274	1.4887	-0.10583	1.57179
					0.17968	0.73431	-0.02034	1.48895	-0.10353	1.57214
					0.18669	0.73563	-0.01793	1.4892	-0.10124	1.5725
					0.19369	0.73696	-0.01553	1.48945	-0.09894	1.57285
					0.2007	0.73828	-0.01313	1.48969	-0.09665	1.57321
					0.20771	0.73961	-0.01074	1.48995	-0.09436	1.57357
					0.21471	0.74093	-0.00834	1.4902	-0.09207	1.57393
					0.22172	0.74225	-0.00594	1.49045	-0.08978	1.57429
					0.22873	0.74358	-0.00354	1.4907	-0.08749	1.57465
					0.23574	0.7449	-0.00115	1.49096	-0.0852	1.57501
					0.24274	0.74623	0.00125	1.49121	-0.08292	1.57538
					0.24975	0.74755	0.00364	1.49147	-0.08063	1.57574
					0.25676	0.74888	0.00603	1.49172	-0.07835	1.57611
					0.26376	0.7502	0.00843	1.49198	-0.07606	1.57647
					0.27077	0.75153	0.01082	1.49224	-0.07378	1.57684
					0.27778	0.75285	0.01321	1.4925	-0.0715	1.57721
					0.28478	0.75418	0.0156	1.49276	-0.06922	1.57758
					0.29179	0.7555	0.01798	1.49302	-0.06694	1.57795
					0.2988	0.75683	0.02037	1.49328	-0.06467	1.57832
					0.30581	0.75815	0.02276	1.49355	-0.06239	1.5787
					0.31281	0.75948	0.02514	1.49381	-0.06011	1.57907
					0.31982	0.7608	0.02753	1.49408	-0.05784	1.57944
					0.32683	0.76213	0.02991	1.49434	-0.05557	1.57982
					0.33383	0.76345	0.03229	1.49461	-0.0533	1.5802
					0.34084	0.76478	0.03468	1.49488	-0.05102	1.58058
					0.34785	0.7661	0.03706	1.49515	-0.04875	1.58096
					0.35485	0.76743	0.03944	1.49542	-0.04649	1.58134
					0.36186	0.76875	0.04182	1.49569	-0.04422	1.58172
					0.36887	0.77008	0.04419	1.49596	-0.04195	1.5821
					0.37588	0.7714	0.04657	1.49623	-0.03969	1.58249
					0.38288	0.77273	0.04895	1.49651	-0.03742	1.58287
					0.38989	0.77405	0.05132	1.49678	-0.03516	1.58326
					0.3969	0.77538	0.05369	1.49706	-0.0329	1.58365
					0.4039	0.7767	0.05607	1.49733	-0.03064	1.58404
					0.41091	0.77802	0.05844	1.49761	-0.02838	1.58443
					0.41792	0.77935	0.06081	1.49789	-0.02612	1.58482
					0.42492	0.78067	0.06318	1.49817	-0.02386	1.58521
					0.43193	0.782	0.06555	1.49845	-0.02161	1.58561
					0.43894	0.78332	0.06792	1.49873	-0.01935	1.586
					0.44595	0.78465	0.07028	1.49901	-0.0171	1.5864
					0.45295	0.78597	0.07265	1.4993	-0.01485	1.5868
					0.45996	0.7873	0.07502	1.49958	-0.0126	1.58719
					0.46697	0.78862	0.07738	1.49987	-0.01035	1.58759
					0.47397	0.78995	0.07974	1.50015	-0.0081	1.58799
					0.48098	0.79127	0.0821	1.50044	-0.00585	1.5884
					0.48799	0.7926	0.08446	1.50073	-0.0036	1.5888
					0.49499	0.79392	0.08682	1.50102	-0.00136	1.5892
					0.502	0.79525	0.08918	1.50131	0.000884877	1.58961
					0.50901	0.79657	0.09154	1.5016	0.00313	1.59002
					0.51602	0.7979	0.0939	1.5019	0.00537	1.59043
					0.52302	0.79922	0.09625	1.50219	0.00761	1.59083
					0.53003	0.80055	0.09861	1.50249	0.00985	1.59125
					0.53704	0.80187	0.10096	1.50278	0.01209	1.59166
					0.54404	0.8032	0.10331	1.50308	0.01432	1.59207
					0.55105	0.80452	0.10566	1.50338	0.01656	1.59249
					0.55806	0.80585	0.10801	1.50368	0.01879	1.5929
					0.56507	0.80717	0.11036	1.50398	0.02102	1.59332
					0.57207	0.8085	0.11271	1.50428	0.02326	1.59374
					0.57908	0.80982	0.11506	1.50458	0.02549	1.59416
					0.58609	0.81115	0.1174	1.50489	0.02771	1.59458
					0.59309	0.81247	0.11975	1.50519	0.02994	1.595
					0.6001	0.8138	0.12209	1.5055	0.03217	1.59542
					0.60711	0.81512	0.12443	1.50581	0.03439	1.59585
					0.61411	0.81644	0.12677	1.50612	0.03662	1.59627
					0.62112	0.81777	0.12911	1.50642	0.03884	1.5967
					0.62813	0.81909	0.13145	1.50674	0.04106	1.59713
					0.63514	0.82042	0.13379	1.50705	0.04328	1.59756
					0.64214	0.82174	0.13613	1.50736	0.0455	1.59799
					0.64915	0.82307	0.13846	1.50767	0.04772	1.59842
					0.65616	0.82439	0.1408	1.50799	0.04993	1.59885
					0.66316	0.82572	0.14313	1.50831	0.05215	1.59929
					0.67017	0.82704	0.14546	1.50862	0.05436	1.59973
					0.67718	0.82837	0.14779	1.50894	0.05657	1.60016
					0.68418	0.82969	0.15012	1.50926	0.05878	1.6006
					0.69119	0.83102	0.15245	1.50958	0.06099	1.60104
					0.6982	0.83234	0.15478	1.50991	0.0632	1.60148
					0.70521	0.83367	0.1571	1.51023	0.06541	1.60193
					0.71221	0.83499	0.15943	1.51056	0.06761	1.60237
					0.71922	0.83632	0.16175	1.51088	0.06982	1.60282
					0.72623	0.83764	0.16408	1.51121	0.07202	1.60326
					0.73323	0.83897	0.1664	1.51154	0.07422	1.60371
					0.74024	0.84029	0.16872	1.51187	0.07642	1.60416
					0.74725	0.84162	0.17104	1.5122	0.07862	1.60461
					0.75425	0.84294	0.17335	1.51253	0.08082	1.60507
					0.76126	0.84427	0.17567	1.51286	0.08301	1.60552
					0.76827	0.84559	0.17798	1.5132	0.08521	1.60597
					0.77528	0.84692	0.1803	1.51353	0.0874	1.60643
					0.78228	0.84824	0.18261	1.51387	0.08959	1.60689
					0.78929	0.84957	0.18492	1.51421	0.09178	1.60735
					0.7963	0.85089	0.18723	1.51455	0.09397	1.60781
					0.8033	0.85221	0.18954	1.51489	0.09616	1.60827
					0.81031	0.85354	0.19185	1.51523	0.09834	1.60874
					0.81732	0.85486	0.19415	1.51557	0.10053	1.6092
					0.82432	0.85619	0.19646	1.51592	0.10271	1.60967
					0.83133	0.85751	0.19876	1.51627	0.10489	1.61014
					0.83834	0.85884	0.20106	1.51661	0.10707	1.6106
					0.84535	0.86016	0.20337	1.51696	0.10925	1.61108
					0.85235	0.86149	0.20567	1.51731	0.11143	1.61155
					0.85936	0.86281	0.20796	1.51766	0.11361	1.61202
					0.86637	0.86414	0.21026	1.51802	0.11578	1.6125
					0.87337	0.86546	0.21256	1.51837	0.11795	1.61297
					0.88038	0.86679	0.21485	1.51872	0.12012	1.61345
					0.88739	0.86811	0.21714	1.51908	0.12229	1.61393
					0.89439	0.86944	0.21944	1.51944	0.12446	1.61441
					0.9014	0.87076	0.22173	1.5198	0.12663	1.61489
					0.90841	0.87209	0.22402	1.52016	0.1288	1.61538
					0.91542	0.87341	0.2263	1.52052	0.13096	1.61586
					0.92242	0.87474	0.22859	1.52088	0.13312	1.61635
					0.92943	0.87606	0.23087	1.52125	0.13528	1.61684
					0.93644	0.87739	0.23316	1.52162	0.13744	1.61733
					0.94344	0.87871	0.23544	1.52198	0.1396	1.61782
					0.95045	0.88004	0.23772	1.52235	0.14176	1.61831
					0.95746	0.88136	0.24	1.52272	0.14391	1.61881
					0.96446	0.88269	0.24228	1.52309	0.14607	1.61931
					0.97147	0.88401	0.24455	1.52347	0.14822	1.6198
					0.97848	0.88534	0.24683	1.52384	0.15037	1.6203
					0.98549	0.88666	0.2491	1.52422	0.15252	1.6208
					0.99249	0.88798	0.25137	1.5246	0.15467	1.6213
					0.9995	0.88931	0.25364	1.52497	0.15681	1.62181
					1.00651	0.89063	0.25591	1.52536	0.15896	1.62231
					1.01351	0.89196	0.25818	1.52574	0.1611	1.62282
					1.02052	0.89328	0.26045	1.52612	0.16324	1.62333
					1.02753	0.89461	0.26271	1.5265	0.16538	1.62384
					1.03453	0.89593	0.26498	1.52689	0.16752	1.62435
					1.04154	0.89726	0.26724	1.52728	0.16965	1.62486
					1.04855	0.89858	0.2695	1.52767	0.17179	1.62538
					1.05556	0.89991	0.27176	1.52806	0.17392	1.6259
					1.06256	0.90123	0.27402	1.52845	0.17605	1.62641
					1.06957	0.90256	0.27627	1.52884	0.17818	1.62693
					1.07658	0.90388	0.27853	1.52924	0.18031	1.62745
					1.08358	0.90521	0.28078	1.52964	0.18244	1.62798
					1.09059	0.90653	0.28303	1.53003	0.18456	1.6285
					1.0976	0.90786	0.28528	1.53043	0.18669	1.62903
					1.1046	0.90918	0.28753	1.53084	0.18881	1.62956
					1.11161	0.91051	0.28978	1.53124	0.19093	1.63009
					1.11862	0.91183	0.29202	1.53164	0.19305	1.63062
					1.12563	0.91316	0.29426	1.53205	0.19516	1.63115
					1.13263	0.91448	0.29651	1.53246	0.19728	1.63168
					1.13964	0.91581	0.29875	1.53287	0.19939	1.63222
					1.14665	0.91713	0.30099	1.53328	0.20151	1.63276
					1.15365	0.91846	0.30322	1.53369	0.20362	1.6333
					1.16066	0.91978	0.30546	1.5341	0.20572	1.63384
					1.16767	0.92111	0.30769	1.53452	0.20783	1.63438
					1.17467	0.92243	0.30993	1.53494	0.20994	1.63492
					1.18168	0.92376	0.31216	1.53535	0.21204	1.63547
					1.18869	0.92508	0.31439	1.53577	0.21414	1.63602
					1.1957	0.9264	0.31661	1.5362	0.21624	1.63657
					1.2027	0.92773	0.31884	1.53662	0.21834	1.63712
					1.20971	0.92905	0.32106	1.53705	0.22044	1.63767
					1.21672	0.93038	0.32329	1.53747	0.22253	1.63823
					1.22372	0.9317	0.32551	1.5379	0.22463	1.63878
					1.23073	0.93303	0.32773	1.53833	0.22672	1.63934
					1.23774	0.93435	0.32994	1.53876	0.22881	1.6399
					1.24474	0.93568	0.33216	1.5392	0.2309	1.64046
					1.25175	0.937	0.33437	1.53963	0.23298	1.64102
					1.25876	0.93833	0.33659	1.54007	0.23507	1.64159
					1.26577	0.93965	0.3388	1.54051	0.23715	1.64216
					1.27277	0.94098	0.34101	1.54095	0.23923	1.64273
					1.27978	0.9423	0.34321	1.54139	0.24131	1.6433
					1.28679	0.94363	0.34542	1.54183	0.24339	1.64387
					1.29379	0.94495	0.34762	1.54228	0.24546	1.64444
					1.3008	0.94628	0.34983	1.54273	0.24754	1.64502
					1.30781	0.9476	0.35203	1.54318	0.24961	1.64559
					1.31481	0.94893	0.35423	1.54363	0.25168	1.64617
					1.32182	0.95025	0.35642	1.54408	0.25375	1.64675
					1.32883	0.95158	0.35862	1.54453	0.25581	1.64734
					1.33584	0.9529	0.36081	1.54499	0.25788	1.64792
					1.34284	0.95423	0.363	1.54545	0.25994	1.64851
					1.34985	0.95555	0.36519	1.54591	0.262	1.6491
					1.35686	0.95688	0.36738	1.54637	0.26406	1.64969
					1.36386	0.9582	0.36957	1.54683	0.26612	1.65028
					1.37087	0.95953	0.37175	1.5473	0.26818	1.65087
					1.37788	0.96085	0.37393	1.54777	0.27023	1.65147
					1.38488	0.96217	0.37612	1.54823	0.27228	1.65207
					1.39189	0.9635	0.37829	1.54871	0.27433	1.65267
					1.3989	0.96482	0.38047	1.54918	0.27638	1.65327
					1.40591	0.96615	0.38265	1.54965	0.27843	1.65387
					1.41291	0.96747	0.38482	1.55013	0.28047	1.65448
					1.41992	0.9688	0.38699	1.55061	0.28252	1.65508
					1.42693	0.97012	0.38916	1.55109	0.28456	1.65569
					1.43393	0.97145	0.39133	1.55157	0.2866	1.6563
					1.44094	0.97277	0.39349	1.55205	0.28863	1.65692
					1.44795	0.9741	0.39566	1.55254	0.29067	1.65753
					1.45495	0.97542	0.39782	1.55303	0.2927	1.65815
					1.46196	0.97675	0.39998	1.55352	0.29473	1.65876
					1.46897	0.97807	0.40214	1.55401	0.29676	1.65938
					1.47598	0.9794	0.40429	1.5545	0.29879	1.66001
					1.48298	0.98072	0.40645	1.555	0.30081	1.66063
					1.48999	0.98205	0.4086	1.55549	0.30284	1.66126
					1.497	0.98337	0.41075	1.55599	0.30486	1.66189
					1.504	0.9847	0.4129	1.5565	0.30688	1.66252
					1.51101	0.98602	0.41504	1.557	0.3089	1.66315
					1.51802	0.98735	0.41719	1.5575	0.31091	1.66378
					1.52503	0.98867	0.41933	1.55801	0.31293	1.66442
					1.53203	0.99	0.42147	1.55852	0.31494	1.66506
					1.53904	0.99132	0.42361	1.55903	0.31695	1.6657
					1.54605	0.99265	0.42575	1.55955	0.31895	1.66634
					1.55305	0.99397	0.42788	1.56006	0.32096	1.66698
					1.56006	0.9953	0.43001	1.56058	0.32296	1.66763
					1.56707	0.99662	0.43214	1.5611	0.32497	1.66828
					1.57407	0.99795	0.43427	1.56162	0.32696	1.66893
					1.58108	0.99927	0.4364	1.56214	0.32896	1.66958
					1.58809	1.00059	0.43852	1.56267	0.33096	1.67023
					1.5951	1.00192	0.44064	1.5632	0.33295	1.67089
					1.6021	1.00324	0.44276	1.56373	0.33494	1.67155
					1.60911	1.00457	0.44488	1.56426	0.33693	1.67221
					1.61612	1.00589	0.44699	1.56479	0.33892	1.67287
					1.62312	1.00722	0.44911	1.56533	0.34091	1.67353
					1.63013	1.00854	0.45122	1.56587	0.34289	1.6742
					1.63714	1.00987	0.45333	1.56641	0.34487	1.67487
					1.64414	1.01119	0.45543	1.56695	0.34685	1.67554
					1.65115	1.01252	0.45754	1.5675	0.34883	1.67621
					1.65816	1.01384	0.45964	1.56805	0.3508	1.67689
					1.66517	1.01517	0.46174	1.56859	0.35277	1.67756
					1.67217	1.01649	0.46384	1.56915	0.35474	1.67824
					1.67918	1.01782	0.46593	1.5697	0.35671	1.67892
					1.68619	1.01914	0.46803	1.57026	0.35868	1.67961
					1.69319	1.02047	0.47012	1.57081	0.36064	1.68029
					1.7002	1.02179	0.47221	1.57138	0.36261	1.68098
					1.70721	1.02312	0.4743	1.57194	0.36457	1.68167
					1.71421	1.02444	0.47638	1.5725	0.36652	1.68236
					1.72122	1.02577	0.47846	1.57307	0.36848	1.68305
					1.72823	1.02709	0.48054	1.57364	0.37043	1.68375
					1.73524	1.02842	0.48262	1.57421	0.37238	1.68445
					1.74224	1.02974	0.4847	1.57479	0.37433	1.68515
					1.74925	1.03107	0.48677	1.57536	0.37628	1.68585
					1.75626	1.03239	0.48884	1.57594	0.37823	1.68655
					1.76326	1.03372	0.49091	1.57652	0.38017	1.68726
					1.77027	1.03504	0.49298	1.5771	0.38211	1.68797
					1.77728	1.03636	0.49504	1.57769	0.38405	1.68868
					1.78428	1.03769	0.4971	1.57828	0.38598	1.6894
					1.79129	1.03901	0.49916	1.57887	0.38792	1.69011
					1.7983	1.04034	0.50122	1.57946	0.38985	1.69083
					1.80531	1.04166	0.50327	1.58006	0.39178	1.69155
					1.81231	1.04299	0.50532	1.58065	0.39371	1.69227
					1.81932	1.04431	0.50737	1.58125	0.39563	1.693
					1.82633	1.04564	0.50942	1.58186	0.39755	1.69372
					1.83333	1.04696	0.51147	1.58246	0.39948	1.69445
					1.84034	1.04829	0.51351	1.58307	0.40139	1.69518
					1.84735	1.04961	0.51555	1.58368	0.40331	1.69592
					1.85435	1.05094	0.51759	1.58429	0.40522	1.69665
					1.86136	1.05226	0.51962	1.5849	0.40713	1.69739
					1.86837	1.05359	0.52166	1.58552	0.40904	1.69813
					1.87538	1.05491	0.52369	1.58614	0.41095	1.69887
					1.88238	1.05624	0.52571	1.58676	0.41286	1.69962
					1.88939	1.05756	0.52774	1.58739	0.41476	1.70037
					1.8964	1.05889	0.52976	1.58801	0.41666	1.70112
					1.9034	1.06021	0.53178	1.58864	0.41856	1.70187
					1.91041	1.06154	0.5338	1.58927	0.42045	1.70262
					1.91742	1.06286	0.53582	1.58991	0.42234	1.70338
					1.92442	1.06419	0.53783	1.59054	0.42423	1.70414
					1.93143	1.06551	0.53984	1.59118	0.42612	1.7049
					1.93844	1.06684	0.54185	1.59183	0.42801	1.70566
					1.94545	1.06816	0.54385	1.59247	0.42989	1.70643
					1.95245	1.06949	0.54585	1.59312	0.43177	1.7072
					1.95946	1.07081	0.54785	1.59377	0.43365	1.70797
					1.96647	1.07214	0.54985	1.59442	0.43553	1.70874
					1.97347	1.07346	0.55185	1.59507	0.4374	1.70952
					1.98048	1.07478	0.55384	1.59573	0.43928	1.71029
					1.98749	1.07611	0.55583	1.59639	0.44115	1.71107
					1.99449	1.07743	0.55781	1.59705	0.44301	1.71186
					2.0015	1.07876	0.5598	1.59772	0.44488	1.71264
					2.00851	1.08008	0.56178	1.59839	0.44674	1.71343
					2.01552	1.08141	0.56376	1.59906	0.4486	1.71422
					2.02252	1.08273	0.56573	1.59973	0.45046	1.71501
					2.02953	1.08406	0.56771	1.60041	0.45231	1.7158
					2.03654	1.08538	0.56968	1.60109	0.45417	1.7166
					2.04354	1.08671	0.57165	1.60177	0.45602	1.7174
					2.05055	1.08803	0.57361	1.60245	0.45786	1.7182
					2.05756	1.08936	0.57557	1.60314	0.45971	1.71901
					2.06456	1.09068	0.57753	1.60383	0.46155	1.71981
					2.07157	1.09201	0.57949	1.60452	0.46339	1.72062
					2.07858	1.09333	0.58145	1.60522	0.46523	1.72143
					2.08559	1.09466	0.5834	1.60592	0.46707	1.72225
					2.09259	1.09598	0.58535	1.60662	0.4689	1.72306
					2.0996	1.09731	0.58729	1.60732	0.47073	1.72388
					2.10661	1.09863	0.58924	1.60803	0.47256	1.72471
					2.11361	1.09996	0.59118	1.60874	0.47438	1.72553
					2.12062	1.10128	0.59311	1.60945	0.47621	1.72636
					2.12763	1.10261	0.59505	1.61016	0.47803	1.72719
					2.13463	1.10393	0.59698	1.61088	0.47984	1.72802
					2.14164	1.10526	0.59891	1.6116	0.48166	1.72885
					2.14865	1.10658	0.60084	1.61233	0.48347	1.72969
					2.15566	1.10791	0.60276	1.61305	0.48528	1.73053
					2.16266	1.10923	0.60468	1.61378	0.48709	1.73137
					2.16967	1.11055	0.6066	1.61451	0.4889	1.73221
					2.17668	1.11188	0.60851	1.61525	0.4907	1.73306
					2.18368	1.1132	0.61042	1.61599	0.4925	1.73391
					2.19069	1.11453	0.61233	1.61673	0.4943	1.73476
					2.1977	1.11585	0.61424	1.61747	0.49609	1.73562
					2.2047	1.11718	0.61614	1.61822	0.49789	1.73647
					2.21171	1.1185	0.61804	1.61897	0.49968	1.73733
					2.21872	1.11983	0.61994	1.61972	0.50146	1.73819
					2.22573	1.12115	0.62183	1.62048	0.50325	1.73906
					2.23273	1.12248	0.62372	1.62123	0.50503	1.73993
					2.23974	1.1238	0.62561	1.622	0.50681	1.7408
					2.24675	1.12513	0.6275	1.62276	0.50859	1.74167
					2.25375	1.12645	0.62938	1.62353	0.51036	1.74254
					2.26076	1.12778	0.63126	1.6243	0.51213	1.74342
					2.26777	1.1291	0.63313	1.62507	0.5139	1.7443
					2.27477	1.13043	0.63501	1.62585	0.51567	1.74519
					2.28178	1.13175	0.63688	1.62663	0.51743	1.74607
					2.28879	1.13308	0.63874	1.62741	0.51919	1.74696
					2.2958	1.1344	0.64061	1.6282	0.52095	1.74785
					2.3028	1.13573	0.64247	1.62899	0.52271	1.74874
					2.30981	1.13705	0.64432	1.62978	0.52446	1.74964
					2.31682	1.13838	0.64618	1.63057	0.52621	1.75054
					2.32382	1.1397	0.64803	1.63137	0.52796	1.75144
					2.33083	1.14103	0.64988	1.63217	0.52971	1.75235
					2.33784	1.14235	0.65172	1.63298	0.53145	1.75325
					2.34484	1.14368	0.65356	1.63379	0.53319	1.75416
					2.35185	1.145	0.6554	1.6346	0.53493	1.75507
					2.35886	1.14633	0.65724	1.63541	0.53666	1.75599
					2.36587	1.14765	0.65907	1.63623	0.53839	1.75691
					2.37287	1.14897	0.6609	1.63705	0.54012	1.75783
					2.37988	1.1503	0.66273	1.63787	0.54185	1.75875
					2.38689	1.15162	0.66455	1.6387	0.54357	1.75968
					2.39389	1.15295	0.66637	1.63953	0.54529	1.76061
					2.4009	1.15427	0.66818	1.64036	0.54701	1.76154
					2.40791	1.1556	0.67	1.6412	0.54873	1.76247
					2.41491	1.15692	0.67181	1.64204	0.55044	1.76341
					2.42192	1.15825	0.67361	1.64288	0.55215	1.76435
					2.42893	1.15957	0.67542	1.64373	0.55386	1.76529
					2.43594	1.1609	0.67722	1.64458	0.55556	1.76623
					2.44294	1.16222	0.67901	1.64543	0.55726	1.76718
					2.44995	1.16355	0.68081	1.64629	0.55896	1.76813
					2.45696	1.16487	0.6826	1.64715	0.56066	1.76909
					2.46396	1.1662	0.68438	1.64801	0.56235	1.77004
					2.47097	1.16752	0.68617	1.64888	0.56404	1.771
					2.47798	1.16885	0.68795	1.64975	0.56573	1.77196
					2.48498	1.17017	0.68972	1.65062	0.56742	1.77293
					2.49199	1.1715	0.6915	1.65149	0.5691	1.77389
					2.499	1.17282	0.69327	1.65237	0.57078	1.77486
					2.50601	1.17415	0.69504	1.65326	0.57246	1.77584
					2.51301	1.17547	0.6968	1.65414	0.57413	1.77681
					2.52002	1.1768	0.69856	1.65503	0.5758	1.77779
					2.52703	1.17812	0.70032	1.65593	0.57747	1.77877
					2.53403	1.17945	0.70207	1.65682	0.57913	1.77976
					2.54104	1.18077	0.70382	1.65772	0.5808	1.78074
					2.54805	1.1821	0.70556	1.65863	0.58246	1.78173
					2.55506	1.18342	0.70731	1.65953	0.58411	1.78273
					2.56206	1.18474	0.70905	1.66044	0.58577	1.78372
					2.56907	1.18607	0.71078	1.66136	0.58742	1.78472
					2.57608	1.18739	0.71252	1.66227	0.58907	1.78572
					2.58308	1.18872	0.71424	1.66319	0.59071	1.78673
					2.59009	1.19004	0.71597	1.66412	0.59236	1.78773
					2.5971	1.19137	0.71769	1.66505	0.594	1.78874
					2.6041	1.19269	0.71941	1.66598	0.59563	1.78975
					2.61111	1.19402	0.72113	1.66691	0.59727	1.79077
					2.61812	1.19534	0.72284	1.66785	0.5989	1.79179
					2.62513	1.19667	0.72454	1.66879	0.60053	1.79281
					2.63213	1.19799	0.72625	1.66974	0.60215	1.79383
					2.63914	1.19932	0.72795	1.67069	0.60377	1.79486
					2.64615	1.20064	0.72965	1.67164	0.60539	1.79589
					2.65315	1.20197	0.73134	1.67259	0.60701	1.79692
					2.66016	1.20329	0.73303	1.67355	0.60862	1.79796
					2.66717	1.20462	0.73472	1.67452	0.61024	1.799
					2.67417	1.20594	0.7364	1.67548	0.61184	1.80004
					2.68118	1.20727	0.73808	1.67645	0.61345	1.80108
					2.68819	1.20859	0.73976	1.67743	0.61505	1.80213
					2.6952	1.20992	0.74143	1.6784	0.61665	1.80318
					2.7022	1.21124	0.7431	1.67938	0.61825	1.80424
					2.70921	1.21257	0.74476	1.68037	0.61984	1.80529
					2.71622	1.21389	0.74642	1.68136	0.62143	1.80635
					2.72322	1.21522	0.74808	1.68235	0.62302	1.80741
					2.73023	1.21654	0.74974	1.68334	0.6246	1.80848
					2.73724	1.21787	0.75139	1.68434	0.62618	1.80955
					2.74424	1.21919	0.75303	1.68535	0.62776	1.81062
					2.75125	1.22051	0.75468	1.68635	0.62934	1.81169
					2.75826	1.22184	0.75632	1.68736	0.63091	1.81277
					2.76527	1.22316	0.75795	1.68838	0.63248	1.81385
					2.77227	1.22449	0.75958	1.68939	0.63405	1.81493
					2.77928	1.22581	0.76121	1.69042	0.63561	1.81602
					2.78629	1.22714	0.76284	1.69144	0.63717	1.81711
					2.79329	1.22846	0.76446	1.69247	0.63873	1.8182
					2.8003	1.22979	0.76608	1.6935	0.64029	1.81929
					2.80731	1.23111	0.76769	1.69454	0.64184	1.82039
					2.81431	1.23244	0.7693	1.69558	0.64339	1.82149
					2.82132	1.23376	0.77091	1.69662	0.64493	1.82259
					2.82833	1.23509	0.77251	1.69767	0.64648	1.8237
					2.83534	1.23641	0.77411	1.69872	0.64802	1.82481
					2.84234	1.23774	0.7757	1.69977	0.64955	1.82592
					2.84935	1.23906	0.77729	1.70083	0.65109	1.82704
					2.85636	1.24039	0.77888	1.7019	0.65262	1.82816
					2.86336	1.24171	0.78046	1.70296	0.65414	1.82928
					2.87037	1.24304	0.78204	1.70403	0.65567	1.8304
					2.87738	1.24436	0.78362	1.7051	0.65719	1.83153
					2.88438	1.24569	0.78519	1.70618	0.65871	1.83266
					2.89139	1.24701	0.78676	1.70726	0.66023	1.8338
					2.8984	1.24834	0.78832	1.70835	0.66174	1.83493
					2.90541	1.24966	0.78988	1.70944	0.66325	1.83607
					2.91241	1.25099	0.79144	1.71053	0.66476	1.83722
					2.91942	1.25231	0.79299	1.71163	0.66626	1.83836
					2.92643	1.25364	0.79454	1.71273	0.66776	1.83951
					2.93343	1.25496	0.79609	1.71383	0.66926	1.84066
					2.94044	1.25629	0.79763	1.71494	0.67075	1.84182
					2.94745	1.25761	0.79917	1.71605	0.67224	1.84298
					2.95445	1.25893	0.8007	1.71717	0.67373	1.84414
					2.96146	1.26026	0.80223	1.71829	0.67522	1.8453
					2.96847	1.26158	0.80376	1.71941	0.6767	1.84647
					2.97548	1.26291	0.80528	1.72054	0.67818	1.84764
					2.98248	1.26423	0.8068	1.72167	0.67965	1.84881
					2.98949	1.26556	0.80831	1.72281	0.68113	1.84999
					2.9965	1.26688	0.80982	1.72395	0.6826	1.85117
					3.0035	1.26821	0.81133	1.72509	0.68406	1.85235
					3.01051	1.26953	0.81283	1.72624	0.68553	1.85354
					3.01752	1.27086	0.81433	1.72739	0.68699	1.85473
					3.02452	1.27218	0.81583	1.72854	0.68845	1.85592
					3.03153	1.27351	0.81732	1.7297	0.6899	1.85711
					3.03854	1.27483	0.8188	1.73086	0.69135	1.85831
					3.04555	1.27616	0.82029	1.73203	0.6928	1.85951
					3.05255	1.27748	0.82177	1.7332	0.69425	1.86072
					3.05956	1.27881	0.82324	1.73437	0.69569	1.86192
					3.06657	1.28013	0.82471	1.73555	0.69713	1.86313
					3.07357	1.28146	0.82618	1.73673	0.69857	1.86435
					3.08058	1.28278	0.82764	1.73792	0.7	1.86556
					3.08759	1.28411	0.8291	1.73911	0.70143	1.86678
					3.09459	1.28543	0.83056	1.7403	0.70286	1.86801
					3.1016	1.28676	0.83201	1.7415	0.70428	1.86923
					3.10861	1.28808	0.83346	1.7427	0.7057	1.87046
					3.11562	1.28941	0.8349	1.74391	0.70712	1.87169
					3.12262	1.29073	0.83634	1.74512	0.70853	1.87293
					3.12963	1.29206	0.83778	1.74633	0.70994	1.87417
					3.13664	1.29338	0.83921	1.74755	0.71135	1.87541
					3.14364	1.2947	0.84064	1.74877	0.71276	1.87665
					3.15065	1.29603	0.84206	1.75	0.71416	1.8779
					3.15766	1.29735	0.84348	1.75123	0.71556	1.87915
					3.16466	1.29868	0.8449	1.75246	0.71695	1.8804
					3.17167	1.3	0.84631	1.7537	0.71835	1.88166
					3.17868	1.30133	0.84772	1.75494	0.71974	1.88292
					3.18569	1.30265	0.84912	1.75619	0.72112	1.88418
					3.19269	1.30398	0.85052	1.75744	0.72251	1.88545
					3.1997	1.3053	0.85192	1.75869	0.72389	1.88672
					3.20671	1.30663	0.85331	1.75995	0.72526	1.88799
					3.21371	1.30795	0.8547	1.76121	0.72664	1.88927
					3.22072	1.30928	0.85608	1.76248	0.72801	1.89055
					3.22773	1.3106	0.85746	1.76374	0.72938	1.89183
					3.23473	1.31193	0.85884	1.76502	0.73074	1.89311
					3.24174	1.31325	0.86021	1.7663	0.7321	1.8944
					3.24875	1.31458	0.86158	1.76758	0.73346	1.89569
					3.25576	1.3159	0.86294	1.76886	0.73482	1.89699
					3.26276	1.31723	0.8643	1.77015	0.73617	1.89828
					3.26977	1.31855	0.86566	1.77145	0.73752	1.89958
					3.27678	1.31988	0.86701	1.77274	0.73887	1.90089
					3.28378	1.3212	0.86836	1.77405	0.74021	1.90219
					3.29079	1.32253	0.8697	1.77535	0.74155	1.9035
					3.2978	1.32385	0.87104	1.77666	0.74289	1.90482
					3.3048	1.32518	0.87238	1.77797	0.74422	1.90613
					3.31181	1.3265	0.87371	1.77929	0.74555	1.90745
					3.31882	1.32783	0.87504	1.78061	0.74688	1.90877
					3.32583	1.32915	0.87636	1.78194	0.7482	1.9101
					3.33283	1.33048	0.87768	1.78327	0.74952	1.91143
					3.33984	1.3318	0.879	1.7846	0.75084	1.91276
					3.34685	1.33312	0.88031	1.78594	0.75215	1.91409
					3.35385	1.33445	0.88162	1.78728	0.75347	1.91543
					3.36086	1.33577	0.88292	1.78863	0.75477	1.91677
					3.36787	1.3371	0.88422	1.78998	0.75608	1.91812
					3.37487	1.33842	0.88552	1.79133	0.75738	1.91947
					3.38188	1.33975	0.88681	1.79269	0.75868	1.92082
					3.38889	1.34107	0.8881	1.79405	0.75998	1.92217
					3.3959	1.3424	0.88938	1.79542	0.76127	1.92353
					3.4029	1.34372	0.89066	1.79678	0.76256	1.92489
					3.40991	1.34505	0.89194	1.79816	0.76385	1.92625
					3.41692	1.34637	0.89321	1.79954	0.76513	1.92761
					3.42392	1.3477	0.89448	1.80092	0.76641	1.92898
					3.43093	1.34902	0.89574	1.8023	0.76769	1.93036
					3.43794	1.35035	0.897	1.80369	0.76896	1.93173
					3.44494	1.35167	0.89826	1.80509	0.77023	1.93311
					3.45195	1.353	0.89951	1.80648	0.7715	1.93449
					3.45896	1.35432	0.90076	1.80789	0.77277	1.93588
					3.46597	1.35565	0.902	1.80929	0.77403	1.93726
					3.47297	1.35697	0.90324	1.8107	0.77529	1.93865
					3.47998	1.3583	0.90448	1.81211	0.77654	1.94005
					3.48699	1.35962	0.90571	1.81353	0.7778	1.94145
					3.49399	1.36095	0.90694	1.81495	0.77905	1.94285
					3.501	1.36227	0.90816	1.81638	0.78029	1.94425
					3.50801	1.3636	0.90938	1.81781	0.78154	1.94566
					3.51502	1.36492	0.9106	1.81924	0.78278	1.94707
					3.52202	1.36625	0.91181	1.82068	0.78401	1.94848
					3.52903	1.36757	0.91302	1.82212	0.78525	1.94989
					3.53604	1.36889	0.91422	1.82357	0.78648	1.95131
					3.54304	1.37022	0.91542	1.82501	0.78771	1.95273
					3.55005	1.37154	0.91662	1.82647	0.78893	1.95416
					3.55706	1.37287	0.91781	1.82792	0.79015	1.95559
					3.56406	1.37419	0.919	1.82939	0.79137	1.95702
					3.57107	1.37552	0.92019	1.83085	0.79258	1.95845
					3.57808	1.37684	0.92137	1.83232	0.7938	1.95989
					3.58509	1.37817	0.92254	1.83379	0.79501	1.96133
					3.59209	1.37949	0.92372	1.83527	0.79621	1.96277
					3.5991	1.38082	0.92489	1.83675	0.79742	1.96422
					3.60611	1.38214	0.92605	1.83824	0.79862	1.96567
					3.61311	1.38347	0.92721	1.83972	0.79981	1.96712
					3.62012	1.38479	0.92837	1.84122	0.80101	1.96858
					3.62713	1.38612	0.92952	1.84271	0.8022	1.97004
					3.63413	1.38744	0.93067	1.84421	0.80338	1.9715
					3.64114	1.38877	0.93182	1.84572	0.80457	1.97297
					3.64815	1.39009	0.93296	1.84723	0.80575	1.97443
					3.65516	1.39142	0.9341	1.84874	0.80693	1.97591
					3.66216	1.39274	0.93523	1.85025	0.8081	1.97738
					3.66917	1.39407	0.93636	1.85177	0.80928	1.97886
					3.67618	1.39539	0.93749	1.8533	0.81045	1.98034
					3.68318	1.39672	0.93861	1.85482	0.81161	1.98182
					3.69019	1.39804	0.93973	1.85636	0.81277	1.98331
					3.6972	1.39937	0.94084	1.85789	0.81393	1.9848
					3.7042	1.40069	0.94195	1.85943	0.81509	1.98629
					3.71121	1.40202	0.94306	1.86097	0.81625	1.98779
					3.71822	1.40334	0.94416	1.86252	0.8174	1.98928
					3.72523	1.40467	0.94526	1.86407	0.81854	1.99079
					3.73223	1.40599	0.94635	1.86562	0.81969	1.99229
					3.73924	1.40731	0.94745	1.86718	0.82083	1.9938
					3.74625	1.40864	0.94853	1.86875	0.82197	1.99531
					3.75325	1.40996	0.94962	1.87031	0.8231	1.99682
					3.76026	1.41129	0.9507	1.87188	0.82424	1.99834
					3.76727	1.41261	0.95177	1.87345	0.82537	1.99986
					3.77427	1.41394	0.95285	1.87503	0.82649	2.00138
					3.78128	1.41526	0.95391	1.87661	0.82762	2.00291
					3.78829	1.41659	0.95498	1.8782	0.82874	2.00444
					3.7953	1.41791	0.95604	1.87979	0.82986	2.00597
					3.8023	1.41924	0.9571	1.88138	0.83097	2.00751
					3.80931	1.42056	0.95815	1.88298	0.83208	2.00904
					3.81632	1.42189	0.9592	1.88458	0.83319	2.01059
					3.82332	1.42321	0.96025	1.88618	0.8343	2.01213
					3.83033	1.42454	0.96129	1.88779	0.8354	2.01368
					3.83734	1.42586	0.96233	1.8894	0.8365	2.01523
					3.84434	1.42719	0.96336	1.89101	0.83759	2.01678
					3.85135	1.42851	0.96439	1.89263	0.83869	2.01834
					3.85836	1.42984	0.96542	1.89425	0.83978	2.01989
					3.86537	1.43116	0.96644	1.89588	0.84087	2.02146
					3.87237	1.43249	0.96746	1.89751	0.84195	2.02302
					3.87938	1.43381	0.96848	1.89914	0.84303	2.02459
					3.88639	1.43514	0.96949	1.90078	0.84411	2.02616
					3.89339	1.43646	0.9705	1.90242	0.84519	2.02773
					3.9004	1.43779	0.9715	1.90407	0.84626	2.02931
					3.90741	1.43911	0.97251	1.90571	0.84733	2.03089
					3.91441	1.44044	0.9735	1.90737	0.8484	2.03247
					3.92142	1.44176	0.9745	1.90902	0.84946	2.03406
					3.92843	1.44308	0.97549	1.91068	0.85052	2.03565
					3.93544	1.44441	0.97647	1.91234	0.85158	2.03724
					3.94244	1.44573	0.97746	1.91401	0.85263	2.03883
					3.94945	1.44706	0.97844	1.91568	0.85369	2.04043
					3.95646	1.44838	0.97941	1.91735	0.85474	2.04203
					3.96346	1.44971	0.98039	1.91903	0.85578	2.04364
					3.97047	1.45103	0.98135	1.92071	0.85683	2.04524
					3.97748	1.45236	0.98232	1.9224	0.85787	2.04685
					3.98448	1.45368	0.98328	1.92409	0.8589	2.04846
					3.99149	1.45501	0.98424	1.92578	0.85994	2.05008
					3.9985	1.45633	0.98519	1.92747	0.86097	2.0517
					4.00551	1.45766	0.98614	1.92917	0.862	2.05332
					4.01251	1.45898	0.98709	1.93087	0.86302	2.05494
					4.01952	1.46031	0.98804	1.93258	0.86405	2.05657
					4.02653	1.46163	0.98898	1.93429	0.86507	2.0582
					4.03353	1.46296	0.98991	1.936	0.86609	2.05983
					4.04054	1.46428	0.99085	1.93772	0.8671	2.06146
					4.04755	1.46561	0.99178	1.93944	0.86811	2.0631
					4.05455	1.46693	0.9927	1.94116	0.86912	2.06474
					4.06156	1.46826	0.99362	1.94289	0.87013	2.06639
					4.06857	1.46958	0.99454	1.94462	0.87113	2.06803
					4.07558	1.47091	0.99546	1.94635	0.87213	2.06968
					4.08258	1.47223	0.99637	1.94809	0.87313	2.07134
					4.08959	1.47356	0.99728	1.94983	0.87412	2.07299
					4.0966	1.47488	0.99819	1.95158	0.87511	2.07465
					4.1036	1.47621	0.99909	1.95332	0.8761	2.07631
					4.11061	1.47753	0.99999	1.95507	0.87709	2.07797
					4.11762	1.47885	1.00088	1.95683	0.87807	2.07964
					4.12462	1.48018	1.00177	1.95859	0.87905	2.08131
					4.13163	1.4815	1.00266	1.96035	0.88003	2.08298
					4.13864	1.48283	1.00355	1.96211	0.881	2.08466
					4.14565	1.48415	1.00443	1.96388	0.88197	2.08634
					4.15265	1.48548	1.00531	1.96565	0.88294	2.08802
					4.15966	1.4868	1.00618	1.96743	0.88391	2.0897
					4.16667	1.48813	1.00705	1.9692	0.88487	2.09139
					4.17367	1.48945	1.00792	1.97099	0.88583	2.09307
					4.18068	1.49078	1.00879	1.97277	0.88679	2.09477
					4.18769	1.4921	1.00965	1.97456	0.88775	2.09646
					4.19469	1.49343	1.01051	1.97635	0.8887	2.09816
					4.2017	1.49475	1.01136	1.97815	0.88965	2.09986
					4.20871	1.49608	1.01221	1.97994	0.89059	2.10156
					4.21572	1.4974	1.01306	1.98174	0.89154	2.10327
					4.22272	1.49873	1.01391	1.98355	0.89248	2.10498
					4.22973	1.50005	1.01475	1.98536	0.89342	2.10669
					4.23674	1.50138	1.01559	1.98717	0.89435	2.1084
					4.24374	1.5027	1.01642	1.98898	0.89529	2.11012
					4.25075	1.50403	1.01725	1.9908	0.89622	2.11184
					4.25776	1.50535	1.01808	1.99262	0.89714	2.11356
					4.26476	1.50668	1.01891	1.99444	0.89807	2.11528
					4.27177	1.508	1.01973	1.99627	0.89899	2.11701
					4.27878	1.50933	1.02055	1.9981	0.89991	2.11874
					4.28579	1.51065	1.02137	1.99994	0.90083	2.12047
					4.29279	1.51198	1.02218	2.00177	0.90174	2.12221
					4.2998	1.5133	1.02299	2.00361	0.90265	2.12395
					4.30681	1.51463	1.02379	2.00546	0.90356	2.12569
					4.31381	1.51595	1.0246	2.0073	0.90447	2.12743
					4.32082	1.51727	1.0254	2.00915	0.90537	2.12918
					4.32783	1.5186	1.0262	2.011	0.90627	2.13093
					4.33483	1.51992	1.02699	2.01286	0.90717	2.13268
					4.34184	1.52125	1.02778	2.01472	0.90806	2.13443
					4.34885	1.52257	1.02857	2.01658	0.90896	2.13619
					4.35586	1.5239	1.02935	2.01844	0.90985	2.13795
					4.36286	1.52522	1.03013	2.02031	0.91073	2.13971
					4.36987	1.52655	1.03091	2.02218	0.91162	2.14148
					4.37688	1.52787	1.03169	2.02406	0.9125	2.14325
					4.38388	1.5292	1.03246	2.02593	0.91338	2.14502
					4.39089	1.53052	1.03323	2.02781	0.91426	2.14679
					4.3979	1.53185	1.034	2.0297	0.91513	2.14856
					4.4049	1.53317	1.03476	2.03158	0.916	2.15034
					4.41191	1.5345	1.03552	2.03347	0.91687	2.15212
					4.41892	1.53582	1.03628	2.03537	0.91774	2.15391
					4.42593	1.53715	1.03703	2.03726	0.9186	2.15569
					4.43293	1.53847	1.03778	2.03916	0.91946	2.15748
					4.43994	1.5398	1.03853	2.04106	0.92032	2.15927
					4.44695	1.54112	1.03928	2.04296	0.92118	2.16107
					4.45395	1.54245	1.04002	2.04487	0.92203	2.16286
					4.46096	1.54377	1.04076	2.04678	0.92288	2.16466
					4.46797	1.5451	1.0415	2.04869	0.92373	2.16646
					4.47497	1.54642	1.04223	2.05061	0.92458	2.16827
					4.48198	1.54775	1.04296	2.05253	0.92542	2.17007
					4.48899	1.54907	1.04369	2.05445	0.92626	2.17188
					4.496	1.5504	1.04442	2.05637	0.9271	2.17369
					4.503	1.55172	1.04514	2.0583	0.92793	2.17551
					4.51001	1.55304	1.04586	2.06023	0.92877	2.17732
					4.51702	1.55437	1.04657	2.06216	0.9296	2.17914
					4.52402	1.55569	1.04729	2.0641	0.93043	2.18096
					4.53103	1.55702	1.048	2.06604	0.93125	2.18279
					4.53804	1.55834	1.04871	2.06798	0.93207	2.18461
					4.54505	1.55967	1.04941	2.06992	0.93289	2.18644
					4.55205	1.56099	1.05012	2.07187	0.93371	2.18827
					4.55906	1.56232	1.05082	2.07382	0.93453	2.19011
					4.56607	1.56364	1.05151	2.07577	0.93534	2.19195
					4.57307	1.56497	1.05221	2.07773	0.93615	2.19378
					4.58008	1.56629	1.0529	2.07969	0.93696	2.19563
					4.58709	1.56762	1.05359	2.08165	0.93777	2.19747
					4.59409	1.56894	1.05427	2.08361	0.93857	2.19932
					4.6011	1.57027	1.05496	2.08558	0.93937	2.20116
					4.60811	1.57159	1.05564	2.08755	0.94017	2.20302
					4.61512	1.57292	1.05631	2.08952	0.94097	2.20487
					4.62212	1.57424	1.05699	2.09149	0.94176	2.20673
					4.62913	1.57557	1.05766	2.09347	0.94255	2.20858
					4.63614	1.57689	1.05833	2.09545	0.94334	2.21044
					4.64314	1.57822	1.059	2.09743	0.94413	2.21231
					4.65015	1.57954	1.05966	2.09942	0.94491	2.21417
					4.65716	1.58087	1.06033	2.10141	0.94569	2.21604
					4.66416	1.58219	1.06098	2.1034	0.94647	2.21791
					4.67117	1.58352	1.06164	2.10539	0.94725	2.21978
					4.67818	1.58484	1.06229	2.10739	0.94802	2.22166
					4.68519	1.58617	1.06295	2.10938	0.94879	2.22354
					4.69219	1.58749	1.06359	2.11139	0.94956	2.22542
					4.6992	1.58882	1.06424	2.11339	0.95033	2.2273
					4.70621	1.59014	1.06488	2.1154	0.9511	2.22918
					4.71321	1.59146	1.06553	2.1174	0.95186	2.23107
					4.72022	1.59279	1.06616	2.11942	0.95262	2.23296
					4.72723	1.59411	1.0668	2.12143	0.95338	2.23485
					4.73423	1.59544	1.06743	2.12345	0.95413	2.23675
					4.74124	1.59676	1.06806	2.12546	0.95488	2.23864
					4.74825	1.59809	1.06869	2.12749	0.95564	2.24054
					4.75526	1.59941	1.06932	2.12951	0.95638	2.24244
					4.76226	1.60074	1.06994	2.13154	0.95713	2.24435
					4.76927	1.60206	1.07056	2.13356	0.95788	2.24625
					4.77628	1.60339	1.07118	2.1356	0.95862	2.24816
					4.78328	1.60471	1.0718	2.13763	0.95936	2.25007
					4.79029	1.60604	1.07241	2.13967	0.96009	2.25198
					4.7973	1.60736	1.07302	2.1417	0.96083	2.2539
					4.8043	1.60869	1.07363	2.14375	0.96156	2.25581
					4.81131	1.61001	1.07424	2.14579	0.96229	2.25773
					4.81832	1.61134	1.07484	2.14784	0.96302	2.25965
					4.82533	1.61266	1.07544	2.14988	0.96375	2.26158
					4.83233	1.61399	1.07604	2.15193	0.96447	2.2635
					4.83934	1.61531	1.07664	2.15399	0.96519	2.26543
					4.84635	1.61664	1.07723	2.15604	0.96591	2.26736
					4.85335	1.61796	1.07782	2.1581	0.96663	2.26929
					4.86036	1.61929	1.07841	2.16016	0.96734	2.27123
					4.86737	1.62061	1.079	2.16222	0.96805	2.27317
					4.87437	1.62194	1.07958	2.16429	0.96877	2.27511
					4.88138	1.62326	1.08016	2.16636	0.96947	2.27705
					4.88839	1.62459	1.08075	2.16843	0.97018	2.27899
					4.8954	1.62591	1.08132	2.1705	0.97088	2.28094
					4.9024	1.62723	1.0819	2.17257	0.97158	2.28288
					4.90941	1.62856	1.08247	2.17465	0.97228	2.28483
					4.91642	1.62988	1.08304	2.17673	0.97298	2.28679
					4.92342	1.63121	1.08361	2.17881	0.97368	2.28874
					4.93043	1.63253	1.08418	2.18089	0.97437	2.2907
					4.93744	1.63386	1.08474	2.18298	0.97506	2.29266
					4.94444	1.63518	1.0853	2.18506	0.97575	2.29462
					4.95145	1.63651	1.08586	2.18715	0.97644	2.29658
					4.95846	1.63783	1.08642	2.18925	0.97712	2.29855
					4.96547	1.63916	1.08698	2.19134	0.9778	2.30051
					4.97247	1.64048	1.08753	2.19344	0.97848	2.30248
					4.97948	1.64181	1.08808	2.19554	0.97916	2.30445
					4.98649	1.64313	1.08863	2.19764	0.97984	2.30643
					4.99349	1.64446	1.08917	2.19974	0.98051	2.3084
					5.0005	1.64578	1.08972	2.20185	0.98118	2.31038
					5.00751	1.64711	1.09026	2.20395	0.98185	2.31236
					5.01451	1.64843	1.0908	2.20606	0.98252	2.31434
					5.02152	1.64976	1.09134	2.20818	0.98319	2.31633
					5.02853	1.65108	1.09187	2.21029	0.98385	2.31831
					5.03554	1.65241	1.09241	2.21241	0.98451	2.3203
					5.04254	1.65373	1.09294	2.21452	0.98517	2.32229
					5.04955	1.65506	1.09347	2.21665	0.98583	2.32428
					5.05656	1.65638	1.09399	2.21877	0.98648	2.32628
					5.06356	1.65771	1.09452	2.22089	0.98714	2.32828
					5.07057	1.65903	1.09504	2.22302	0.98779	2.33027
					5.07758	1.66036	1.09556	2.22515	0.98844	2.33227
					5.08458	1.66168	1.09608	2.22728	0.98908	2.33428
					5.09159	1.66301	1.0966	2.22941	0.98973	2.33628
					5.0986	1.66433	1.09711	2.23155	0.99037	2.33829
					5.10561	1.66565	1.09763	2.23368	0.99101	2.3403
					5.11261	1.66698	1.09814	2.23582	0.99165	2.34231
					5.11962	1.6683	1.09865	2.23796	0.99229	2.34432
					5.12663	1.66963	1.09915	2.24011	0.99292	2.34633
					5.13363	1.67095	1.09966	2.24225	0.99356	2.34835
					5.14064	1.67228	1.10016	2.2444	0.99419	2.35037
					5.14765	1.6736	1.10066	2.24655	0.99482	2.35239
					5.15465	1.67493	1.10116	2.2487	0.99545	2.35441
					5.16166	1.67625	1.10166	2.25085	0.99607	2.35643
					5.16867	1.67758	1.10215	2.25301	0.99669	2.35846
					5.17568	1.6789	1.10264	2.25516	0.99732	2.36049
					5.18268	1.68023	1.10313	2.25732	0.99794	2.36252
					5.18969	1.68155	1.10362	2.25948	0.99855	2.36455
					5.1967	1.68288	1.10411	2.26164	0.99917	2.36659
					5.2037	1.6842	1.1046	2.26381	0.99978	2.36862
					5.21071	1.68553	1.10508	2.26598	1.0004	2.37066
					5.21772	1.68685	1.10556	2.26814	1.00101	2.3727
					5.22472	1.68818	1.10604	2.27031	1.00161	2.37474
					5.23173	1.6895	1.10652	2.27249	1.00222	2.37678
					5.23874	1.69083	1.10699	2.27466	1.00282	2.37883
					5.24575	1.69215	1.10747	2.27684	1.00343	2.38088
					5.25275	1.69348	1.10794	2.27901	1.00403	2.38292
					5.25976	1.6948	1.10841	2.28119	1.00463	2.38498
					5.26677	1.69613	1.10888	2.28338	1.00522	2.38703
					5.27377	1.69745	1.10934	2.28556	1.00582	2.38908
					5.28078	1.69878	1.10981	2.28774	1.00641	2.39114
					5.28779	1.7001	1.11027	2.28993	1.007	2.3932
					5.29479	1.70142	1.11073	2.29212	1.00759	2.39526
					5.3018	1.70275	1.11119	2.29431	1.00818	2.39732
					5.30881	1.70407	1.11165	2.2965	1.00876	2.39938
					5.31582	1.7054	1.1121	2.2987	1.00935	2.40145
					5.32282	1.70672	1.11256	2.30089	1.00993	2.40352
					5.32983	1.70805	1.11301	2.30309	1.01051	2.40559
					5.33684	1.70937	1.11346	2.30529	1.01109	2.40766
					5.34384	1.7107	1.11391	2.30749	1.01167	2.40973
					5.35085	1.71202	1.11435	2.30969	1.01224	2.41181
					5.35786	1.71335	1.1148	2.3119	1.01281	2.41388
					5.36486	1.71467	1.11524	2.3141	1.01339	2.41596
					5.37187	1.716	1.11568	2.31631	1.01396	2.41804
					5.37888	1.71732	1.11612	2.31852	1.01452	2.42012
					5.38589	1.71865	1.11656	2.32073	1.01509	2.42221
					5.39289	1.71997	1.117	2.32295	1.01565	2.42429
					5.3999	1.7213	1.11743	2.32516	1.01622	2.42638
					5.40691	1.72262	1.11786	2.32738	1.01678	2.42847
					5.41391	1.72395	1.1183	2.3296	1.01734	2.43056
					5.42092	1.72527	1.11873	2.33182	1.01789	2.43265
					5.42793	1.7266	1.11915	2.33404	1.01845	2.43474
					5.43493	1.72792	1.11958	2.33626	1.019	2.43684
					5.44194	1.72925	1.12	2.33849	1.01956	2.43894
					5.44895	1.73057	1.12043	2.34071	1.02011	2.44104
					5.45596	1.7319	1.12085	2.34294	1.02066	2.44314
					5.46296	1.73322	1.12127	2.34517	1.0212	2.44524
					5.46997	1.73455	1.12169	2.3474	1.02175	2.44734
					5.47698	1.73587	1.1221	2.34964	1.02229	2.44945
					5.48398	1.73719	1.12252	2.35187	1.02283	2.45156
					5.49099	1.73852	1.12293	2.35411	1.02337	2.45367
					5.498	1.73984	1.12334	2.35635	1.02391	2.45578
					5.50501	1.74117	1.12375	2.35859	1.02445	2.45789
					5.51201	1.74249	1.12416	2.36083	1.02498	2.46
					5.51902	1.74382	1.12457	2.36307	1.02552	2.46212
					5.52603	1.74514	1.12497	2.36531	1.02605	2.46424
					5.53303	1.74647	1.12538	2.36756	1.02658	2.46636
					5.54004	1.74779	1.12578	2.36981	1.02711	2.46848
					5.54705	1.74912	1.12618	2.37206	1.02764	2.4706
					5.55405	1.75044	1.12658	2.37431	1.02816	2.47272
					5.56106	1.75177	1.12698	2.37656	1.02869	2.47485
					5.56807	1.75309	1.12737	2.37881	1.02921	2.47698
					5.57508	1.75442	1.12777	2.38107	1.02973	2.47911
					5.58208	1.75574	1.12816	2.38332	1.03025	2.48124
					5.58909	1.75707	1.12855	2.38558	1.03077	2.48337
					5.5961	1.75839	1.12894	2.38784	1.03128	2.4855
					5.6031	1.75972	1.12933	2.3901	1.0318	2.48764
					5.61011	1.76104	1.12972	2.39236	1.03231	2.48978
					5.61712	1.76237	1.1301	2.39463	1.03282	2.49191
					5.62412	1.76369	1.13049	2.39689	1.03333	2.49405
					5.63113	1.76502	1.13087	2.39916	1.03384	2.4962
					5.63814	1.76634	1.13125	2.40143	1.03434	2.49834
					5.64515	1.76767	1.13163	2.4037	1.03485	2.50048
					5.65215	1.76899	1.13201	2.40597	1.03535	2.50263
					5.65916	1.77032	1.13239	2.40824	1.03585	2.50478
					5.66617	1.77164	1.13276	2.41052	1.03635	2.50693
					5.67317	1.77297	1.13314	2.41279	1.03685	2.50908
					5.68018	1.77429	1.13351	2.41507	1.03735	2.51123
					5.68719	1.77561	1.13388	2.41735	1.03784	2.51339
					5.69419	1.77694	1.13425	2.41963	1.03834	2.51554
					5.7012	1.77826	1.13462	2.42191	1.03883	2.5177
					5.70821	1.77959	1.13499	2.42419	1.03932	2.51986
					5.71522	1.78091	1.13535	2.42648	1.03981	2.52202
					5.72222	1.78224	1.13572	2.42876	1.0403	2.52418
					5.72923	1.78356	1.13608	2.43105	1.04078	2.52634
					5.73624	1.78489	1.13644	2.43334	1.04127	2.52851
					5.74324	1.78621	1.1368	2.43563	1.04175	2.53067
					5.75025	1.78754	1.13716	2.43792	1.04223	2.53284
					5.75726	1.78886	1.13752	2.44021	1.04272	2.53501
					5.76426	1.79019	1.13787	2.4425	1.04319	2.53718
					5.77127	1.79151	1.13823	2.4448	1.04367	2.53935
					5.77828	1.79284	1.13858	2.44709	1.04415	2.54153
					5.78529	1.79416	1.13893	2.44939	1.04462	2.5437
					5.79229	1.79549	1.13928	2.45169	1.0451	2.54588
					5.7993	1.79681	1.13963	2.45399	1.04557	2.54806
					5.80631	1.79814	1.13998	2.45629	1.04604	2.55024
					5.81331	1.79946	1.14033	2.45859	1.04651	2.55242
					5.82032	1.80079	1.14067	2.4609	1.04697	2.5546
					5.82733	1.80211	1.14102	2.4632	1.04744	2.55678
					5.83433	1.80344	1.14136	2.46551	1.0479	2.55897
					5.84134	1.80476	1.1417	2.46782	1.04837	2.56115
					5.84835	1.80609	1.14204	2.47013	1.04883	2.56334
					5.85536	1.80741	1.14238	2.47244	1.04929	2.56553
					5.86236	1.80874	1.14272	2.47475	1.04975	2.56772
					5.86937	1.81006	1.14306	2.47706	1.05021	2.56991
					5.87638	1.81138	1.14339	2.47938	1.05066	2.57211
					5.88338	1.81271	1.14373	2.48169	1.05112	2.5743
					5.89039	1.81403	1.14406	2.48401	1.05157	2.5765
					5.8974	1.81536	1.14439	2.48633	1.05202	2.5787
					5.9044	1.81668	1.14472	2.48865	1.05247	2.5809
					5.91141	1.81801	1.14505	2.49097	1.05292	2.5831
					5.91842	1.81933	1.14538	2.49329	1.05337	2.5853
					5.92543	1.82066	1.14571	2.49561	1.05382	2.5875
					5.93243	1.82198	1.14603	2.49794	1.05426	2.58971
					5.93944	1.82331	1.14636	2.50026	1.05471	2.59191
					5.94645	1.82463	1.14668	2.50259	1.05515	2.59412
					5.95345	1.82596	1.147	2.50492	1.05559	2.59633
					5.96046	1.82728	1.14732	2.50724	1.05603	2.59854
					5.96747	1.82861	1.14764	2.50957	1.05647	2.60075
					5.97447	1.82993	1.14796	2.51191	1.0569	2.60296
					5.98148	1.83126	1.14828	2.51424	1.05734	2.60517
					5.98849	1.83258	1.14859	2.51657	1.05777	2.60739
					5.9955	1.83391	1.14891	2.51891	1.05821	2.60961
					6.0025	1.83523	1.14922	2.52124	1.05864	2.61182
					6.00951	1.83656	1.14953	2.52358	1.05907	2.61404
					6.01652	1.83788	1.14985	2.52592	1.0595	2.61626
					6.02352	1.83921	1.15016	2.52826	1.05993	2.61849
					6.03053	1.84053	1.15046	2.5306	1.06035	2.62071
					6.03754	1.84186	1.15077	2.53294	1.06078	2.62293
					6.04454	1.84318	1.15108	2.53528	1.0612	2.62516
					6.05155	1.84451	1.15139	2.53763	1.06163	2.62738
					6.05856	1.84583	1.15169	2.53997	1.06205	2.62961
					6.06557	1.84716	1.15199	2.54232	1.06247	2.63184
					6.07257	1.84848	1.1523	2.54466	1.06289	2.63407
					6.07958	1.8498	1.1526	2.54701	1.0633	2.63631
					6.08659	1.85113	1.1529	2.54936	1.06372	2.63854
					6.09359	1.85245	1.1532	2.55171	1.06414	2.64077
					6.1006	1.85378	1.15349	2.55406	1.06455	2.64301
					6.10761	1.8551	1.15379	2.55642	1.06496	2.64525
					6.11461	1.85643	1.15409	2.55877	1.06537	2.64748
					6.12162	1.85775	1.15438	2.56112	1.06578	2.64972
					6.12863	1.85908	1.15468	2.56348	1.06619	2.65196
					6.13564	1.8604	1.15497	2.56584	1.0666	2.65421
					6.14264	1.86173	1.15526	2.5682	1.06701	2.65645
					6.14965	1.86305	1.15555	2.57055	1.06741	2.65869
					6.15666	1.86438	1.15584	2.57291	1.06782	2.66094
					6.16366	1.8657	1.15613	2.57528	1.06822	2.66319
					6.17067	1.86703	1.15642	2.57764	1.06862	2.66543
					6.17768	1.86835	1.1567	2.58	1.06902	2.66768
					6.18468	1.86968	1.15699	2.58237	1.06942	2.66993
					6.19169	1.871	1.15727	2.58473	1.06982	2.67218
					6.1987	1.87233	1.15756	2.5871	1.07022	2.67444
					6.20571	1.87365	1.15784	2.58946	1.07061	2.67669
					6.21271	1.87498	1.15812	2.59183	1.07101	2.67895
					6.21972	1.8763	1.1584	2.5942	1.0714	2.6812
					6.22673	1.87763	1.15868	2.59657	1.07179	2.68346
					6.23373	1.87895	1.15896	2.59894	1.07218	2.68572
					6.24074	1.88028	1.15923	2.60132	1.07257	2.68798
					6.24775	1.8816	1.15951	2.60369	1.07296	2.69024
					6.25475	1.88293	1.15979	2.60606	1.07335	2.6925
					6.26176	1.88425	1.16006	2.60844	1.07373	2.69477
					6.26877	1.88557	1.16033	2.61082	1.07412	2.69703
					6.27578	1.8869	1.16061	2.61319	1.0745	2.6993
					6.28278	1.88822	1.16088	2.61557	1.07489	2.70156
					6.28979	1.88955	1.16115	2.61795	1.07527	2.70383
					6.2968	1.89087	1.16142	2.62033	1.07565	2.7061
					6.3038	1.8922	1.16169	2.62271	1.07603	2.70837
					6.31081	1.89352	1.16195	2.62509	1.07641	2.71064
					6.31782	1.89485	1.16222	2.62748	1.07678	2.71291
					6.32482	1.89617	1.16249	2.62986	1.07716	2.71519
					6.33183	1.8975	1.16275	2.63225	1.07754	2.71746
					6.33884	1.89882	1.16301	2.63463	1.07791	2.71974
					6.34585	1.90015	1.16328	2.63702	1.07828	2.72201
					6.35285	1.90147	1.16354	2.63941	1.07865	2.72429
					6.35986	1.9028	1.1638	2.64179	1.07903	2.72657
					6.36687	1.90412	1.16406	2.64418	1.07939	2.72885
					6.37387	1.90545	1.16432	2.64657	1.07976	2.73113
					6.38088	1.90677	1.16458	2.64897	1.08013	2.73341
					6.38789	1.9081	1.16484	2.65136	1.0805	2.7357
					6.39489	1.90942	1.16509	2.65375	1.08086	2.73798
					6.4019	1.91075	1.16535	2.65615	1.08123	2.74027
					6.40891	1.91207	1.1656	2.65854	1.08159	2.74255
					6.41592	1.9134	1.16586	2.66094	1.08195	2.74484
					6.42292	1.91472	1.16611	2.66333	1.08231	2.74713
					6.42993	1.91605	1.16636	2.66573	1.08267	2.74942
					6.43694	1.91737	1.16661	2.66813	1.08303	2.75171
					6.44394	1.9187	1.16686	2.67053	1.08339	2.754
					6.45095	1.92002	1.16711	2.67293	1.08374	2.7563
					6.45796	1.92135	1.16736	2.67533	1.0841	2.75859
					6.46496	1.92267	1.16761	2.67773	1.08446	2.76088
					6.47197	1.92399	1.16785	2.68014	1.08481	2.76318
					6.47898	1.92532	1.1681	2.68254	1.08516	2.76548
					6.48599	1.92664	1.16834	2.68494	1.08551	2.76778
					6.49299	1.92797	1.16859	2.68735	1.08586	2.77008
					6.5	1.92929	1.16883	2.68976	1.08621	2.77238

## Sheet: Fig. s3
								P values
	CH4 yield (μmol)					PCC6803-M. b-Fe-EDTA-Light	PCC6803-M. b-Light	3.29318e-05
PCC6803-M. b-Fe-EDTA-Light	2.52542	1.94051	2.31292				PCC6803-M. b-Fe-EDTA	1.1953e-07
PCC6803-M. b-Light	0.816891	1.46148	1.03577				M. b-Fe-EDTA-Light	2.40307e-07
PCC6803-M. b-Fe-EDTA	0.172301	0.0761507	0.094523				PCC6803-Fe-EDTA-Light	1.27845e-07
M. b-Fe-EDTA-Light	0.243836	0.269219	0.28767			PCC6803-M. b-Light	PCC6803-M. b-Light	0.000117371
PCC6803-Fe-EDTA-Light	0.11598	0.126918	0.145475				M. b-Fe-EDTA-Light	0.000430839
							PCC6803-Fe-EDTA-Light	0.000132809
						PCC6803-M. b-Fe-EDTA	M. b-Fe-EDTA-Light	0.370282
							PCC6803-Fe-EDTA-Light	0.927692
						M. b-Fe-EDTA-Light	PCC6803-Fe-EDTA-Light	0.417833

## Sheet: Fig. s6
		Time (days)	H2 yield (μmol)
			M. b	Standard deviation	PCC6803	Standard deviation	PCC6803-M. b-Fe-EDTA	Standard deviation
		0	0	0	0	0	0	0
		2	0	0	1.09937	0.19434	0.38936	0.09717
		4	0.11452	0.03239	1.83228	0	0.50388	0.06478
		6	0	0	2.29035	0.06478	0.71001	0.22673
		8	0.09161	0.06478	2.45068	0.03239	1.03066	0.03239
		10	0.06871	0.03239	2.97746	6.28037e-16	1.09937	0.38869
		12	0.0229	0.09717	3.41263	0.03239	1.46583	2.22045e-16
		14	0.04581	0.06478	3.80199	0.12956	1.9468	0.3563
		16	0.06871	0.03239	4.07683	0	2.5652	0.38869
		18	0.0229	0.03239	5.06168	0.29151	2.88585	0.25912

## Sheet: Fig. s7
	Time (days)	CH4 yield (μmol)
		PCC6803-M. b-Fe-EDTA	Standard deviation	PCC6803-M. b-Fe-EDTA+SBES	Standard deviation
	0	0	0	0	0
	2	1.22669	0.29264	0.09614	0.06503
	4	1.39526	0.12221	0.20945	0.06048
	6	1.8694	0.27528	0.47917	0.09647
	8	1.91704	0.43406	0.5353	0.14018
	10	1.92453	0.24317	0.67574	0.19146
	12	2.08363	0.422	0.85719	0.23153
	14	2.20305	0.44554	1.06888	0.17307
	16	2.39885	0.52437	1.28057	0.04564
	18	2.54296	0.54087	1.35618	0.08078
	Time (days)	H2 yield (μmol)
		PCC6803-M. b-Fe-EDTA	Standard deviation	PCC6803-M. b-Fe-EDTA+SBES	Standard deviation
	0	0	0	0	0
	2	0.38936	0.09717	0.51915	0.18513
	4	0.50388	0.06478	1.00776	0.47824
	6	0.71001	0.22673	1.19098	0.36646
	8	1.03066	0.03239	1.78648	0.27863
	10	1.09937	0.38869	2.1682	0.66433
	12	1.46583	2.22045e-16	2.71789	0.52695
	14	1.9468	0.3563	3.71037	0.44175
	16	2.5652	0.38869	4.38221	0.34986
	18	2.88585	0.25912	4.90136	0.39934

## Sheet: Fig. s8
	Fig. s8a
	Time (days)	Chl a concentration (mg/L)
		PCC6803			PCC6803-M. b-Fe-EDTA
	0	0.242	0.216	0.23	0.192	0.216	0.224
	4	0.326	0.526	0.41	0.486	0.594	0.502
	8	0.522	0.664	0.8	0.65	0.664	0.774
	12	1.198	0.984	1.26	1.428	1.428	1.232
	Fig. s8b
	Time (days)	Fv/Fm
		PCC6803			PCC6803-M. b-Fe-EDTA
	0	0.35	0.32	0.36	0.37	0.35	0.34
	4	0.31	0.36	0.3	0.37	0.32	0.38
	8	0.291	0.29	0.3	0.36	0.39	0.33
	12	0.23	0.24	0.24	0.33	0.34	0.37
	Fig. s8c
	Time (days)	cpcG copy number
		PCC6803			PCC6803-M. b-Fe-EDTA
	0	6.87689e+07	1.12439e+08	1.40305e+08	1.29709e+08	8.39829e+07	1.14055e+08
	4	1.29337e+08	1.16539e+08	6.3807e+07	1.11666e+08	2.08652e+08	1.70695e+08
	8	6.81004e+07	1.0535e+08	1.09548e+08	3.61155e+08	1.79629e+08	1.33566e+08
	12	3.65434e+08	3.46883e+08	4.30043e+08	1.06166e+09	5.49976e+08	7.85142e+08
	Fig. s8a		P values		Fig. s8b		P values		Fig. s8c		P values
	PCC6803-0	PCC6803-4	0.0248289		PCC6803-0	PCC6803-4	0.297009		PCC6803-0	PCC6803-4	0.963828
		PCC6803-8	3.98935e-05			PCC6803-8	0.016529			PCC6803-8	0.882662
		PCC6803-12	2.37653e-09			PCC6803-12	2.98657e-05			PCC6803-12	0.0056214
		PCC6803-M. b-Fe-EDTA-0	0.812167			PCC6803-M. b-Fe-EDTA-0	0.5973			PCC6803-M. b-Fe-EDTA-0	0.980935
		PCC6803-M. b-Fe-EDTA-4	0.00139513			PCC6803-M. b-Fe-EDTA-4	0.482701			PCC6803-M. b-Fe-EDTA-4	0.518631
		PCC6803-M. b-Fe-EDTA-8	1.71831e-05			PCC6803-M. b-Fe-EDTA-8	0.382318			PCC6803-M. b-Fe-EDTA-8	0.188415
		PCC6803-M. b-Fe-EDTA-12	1.06834e-10			PCC6803-M. b-Fe-EDTA-12	0.859667			PCC6803-M. b-Fe-EDTA-12	4.86609e-07
	PCC6803-4	PCC6803-0	0.0248289		PCC6803-4	PCC6803-0	0.297009		PCC6803-4	PCC6803-0	0.963828
		PCC6803-8	0.0065504			PCC6803-8	0.129364			PCC6803-8	0.918536
		PCC6803-12	6.40673e-08			PCC6803-12	0.000255378			PCC6803-12	0.00510246
		PCC6803-M. b-Fe-EDTA-0	0.0152041			PCC6803-M. b-Fe-EDTA-0	0.125413			PCC6803-M. b-Fe-EDTA-0	0.944796
		PCC6803-M. b-Fe-EDTA-4	0.18641			PCC6803-M. b-Fe-EDTA-4	0.0912845			PCC6803-M. b-Fe-EDTA-4	0.490291
		PCC6803-M. b-Fe-EDTA-8	0.00259177			PCC6803-M. b-Fe-EDTA-8	0.0656132			PCC6803-M. b-Fe-EDTA-8	0.174808
		PCC6803-M. b-Fe-EDTA-12	1.63483e-09			PCC6803-M. b-Fe-EDTA-12	0.22655			PCC6803-M. b-Fe-EDTA-12	4.51855e-07
	PCC6803-8	PCC6803-0	3.98935e-05		PCC6803-8	PCC6803-0	0.016529		PCC6803-8	PCC6803-0	0.882662
		PCC6803-4	0.0065504			PCC6803-4	0.129364			PCC6803-4	0.918536
		PCC6803-12	1.09419e-05			PCC6803-12	0.00728965			PCC6803-12	0.00409952
		PCC6803-M. b-Fe-EDTA-0	2.50428e-05			PCC6803-M. b-Fe-EDTA-0	0.00539208			PCC6803-M. b-Fe-EDTA-0	0.86386
		PCC6803-M. b-Fe-EDTA-4	0.100533			PCC6803-M. b-Fe-EDTA-4	0.00369296			PCC6803-M. b-Fe-EDTA-4	0.42983
		PCC6803-M. b-Fe-EDTA-8	0.665795			PCC6803-M. b-Fe-EDTA-8	0.00252697			PCC6803-M. b-Fe-EDTA-8	0.14706
		PCC6803-M. b-Fe-EDTA-12	1.05196e-07			PCC6803-M. b-Fe-EDTA-12	0.01142			PCC6803-M. b-Fe-EDTA-12	3.82679e-07
	PCC6803-12	PCC6803-0	2.37653e-09		PCC6803-12	PCC6803-0	2.98657e-05		PCC6803-12	PCC6803-0	0.0056214
		PCC6803-4	6.40673e-08			PCC6803-4	0.000255378			PCC6803-4	0.00510246
		PCC6803-8	1.09419e-05			PCC6803-8	0.00728965			PCC6803-8	0.00409952
		PCC6803-M. b-Fe-EDTA-0	1.77535e-09			PCC6803-M. b-Fe-EDTA-0	1.07986e-05			PCC6803-M. b-Fe-EDTA-0	0.00591545
		PCC6803-M. b-Fe-EDTA-4	5.33178e-07			PCC6803-M. b-Fe-EDTA-4	7.761e-06			PCC6803-M. b-Fe-EDTA-4	0.0220054
		PCC6803-M. b-Fe-EDTA-8	2.50428e-05			PCC6803-M. b-Fe-EDTA-8	5.60259e-06			PCC6803-M. b-Fe-EDTA-8	0.0871407
		PCC6803-M. b-Fe-EDTA-12	0.0131925			PCC6803-M. b-Fe-EDTA-12	2.11842e-05			PCC6803-M. b-Fe-EDTA-12	0.000165303
	PCC6803-M. b-Fe-EDTA-0	PCC6803-0	0.812167		PCC6803-M. b-Fe-EDTA-0	PCC6803-0	0.5973		PCC6803-M. b-Fe-EDTA-0	PCC6803-0	0.980935
		PCC6803-4	0.0152041			PCC6803-4	0.125413			PCC6803-4	0.944796
		PCC6803-8	2.50428e-05			PCC6803-8	0.00539208			PCC6803-8	0.86386
		PCC6803-12	1.77535e-09			PCC6803-12	1.07986e-05			PCC6803-12	0.00591545
		PCC6803-M. b-Fe-EDTA-4	0.000839353			PCC6803-M. b-Fe-EDTA-4	0.859667			PCC6803-M. b-Fe-EDTA-4	0.533931
		PCC6803-M. b-Fe-EDTA-8	1.09419e-05			PCC6803-M. b-Fe-EDTA-8	0.724038			PCC6803-M. b-Fe-EDTA-8	0.195922
		PCC6803-M. b-Fe-EDTA-12	8.36572e-11			PCC6803-M. b-Fe-EDTA-12	0.724038			PCC6803-M. b-Fe-EDTA-12	5.0604e-07
	PCC6803-M. b-Fe-EDTA-4	PCC6803-0	0.00139513		PCC6803-M. b-Fe-EDTA-4	PCC6803-0	0.482701		PCC6803-M. b-Fe-EDTA-4	PCC6803-0	0.518631
		PCC6803-4	0.18641			PCC6803-4	0.0912845			PCC6803-4	0.490291
		PCC6803-8	0.100533			PCC6803-8	0.00369296			PCC6803-8	0.42983
		PCC6803-12	5.33178e-07			PCC6803-12	7.761e-06			PCC6803-12	0.0220054
		PCC6803-M. b-Fe-EDTA-0	0.000839353			PCC6803-M. b-Fe-EDTA-0	0.859667			PCC6803-M. b-Fe-EDTA-0	0.533931
		PCC6803-M. b-Fe-EDTA-8	0.0442857			PCC6803-M. b-Fe-EDTA-8	0.859667			PCC6803-M. b-Fe-EDTA-8	0.485582
		PCC6803-M. b-Fe-EDTA-12	9.18239e-09			PCC6803-M. b-Fe-EDTA-12	0.5973			PCC6803-M. b-Fe-EDTA-12	1.4496e-06
	PCC6803-M. b-Fe-EDTA-8	PCC6803-0	1.71831e-05		PCC6803-M. b-Fe-EDTA-8	PCC6803-0	0.382318		PCC6803-M. b-Fe-EDTA-8	PCC6803-0	0.188415
		PCC6803-4	0.00259177			PCC6803-4	0.0656132			PCC6803-4	0.174808
		PCC6803-8	0.665795			PCC6803-8	0.00252697			PCC6803-8	0.14706
		PCC6803-12	2.50428e-05			PCC6803-12	5.60259e-06			PCC6803-12	0.0871407
		PCC6803-M. b-Fe-EDTA-0	1.09419e-05			PCC6803-M. b-Fe-EDTA-0	0.724038			PCC6803-M. b-Fe-EDTA-0	0.195922
		PCC6803-M. b-Fe-EDTA-4	0.0442857			PCC6803-M. b-Fe-EDTA-4	0.859667			PCC6803-M. b-Fe-EDTA-4	0.485582
		PCC6803-M. b-Fe-EDTA-12	2.05187e-07			PCC6803-M. b-Fe-EDTA-12	0.482701			PCC6803-M. b-Fe-EDTA-12	5.03773e-06
	PCC6803-M. b-Fe-EDTA-12	PCC6803-0	1.06834e-10		PCC6803-M. b-Fe-EDTA-12	PCC6803-0	0.859667		PCC6803-M. b-Fe-EDTA-12	PCC6803-0	4.86609e-07
		PCC6803-4	1.63483e-09			PCC6803-4	0.22655			PCC6803-4	4.51855e-07
		PCC6803-8	1.05196e-07			PCC6803-8	0.01142			PCC6803-8	3.82679e-07
		PCC6803-12	0.0131925			PCC6803-12	2.11842e-05			PCC6803-12	0.000165303
		PCC6803-M. b-Fe-EDTA-0	8.36572e-11			PCC6803-M. b-Fe-EDTA-0	0.724038			PCC6803-M. b-Fe-EDTA-0	5.0604e-07
		PCC6803-M. b-Fe-EDTA-4	9.18239e-09			PCC6803-M. b-Fe-EDTA-4	0.5973			PCC6803-M. b-Fe-EDTA-4	1.4496e-06
		PCC6803-M. b-Fe-EDTA-8	2.05187e-07			PCC6803-M. b-Fe-EDTA-8	0.482701			PCC6803-M. b-Fe-EDTA-8	5.03773e-06

## Sheet: Fig. s9
Fig. s9a				Fig. s9b
Time (s)	Current density (μA)			Time (s)	Current density (μA)
	Heat-killed(PCC6803-M. b)-Fe-EDTA	PCC6803-M. b-Fe-EDTA
-86400	-23.3386	-26.1777		-43200	-0.000288868
-86340	-18.0763	-18.8487		-43140	-0.001
-86280	-15.641	-13.9511		-43080	-0.00205
-86220	-14.1328	-10.7124		-43020	-0.00191
-86160	-13.0566	-8.74928		-42960	-0.00186
-86100	-12.2335	-7.38361		-42900	-0.00248
-86040	-11.5545	-6.56154		-42840	-0.00205
-85980	-10.9847	-5.91495		-42780	-0.00248
-85920	-10.4907	-5.40998		-42720	-0.00172
-85860	-10.0444	-5.05664		-42660	-0.00277
-85800	-9.64192	-4.72047		-42600	-0.00334
-85740	-9.31195	-6.06992		-42540	-0.00377
-85680	-8.98436	-13.0923		-42480	-0.00301
-85620	-8.69492	-18.9889		-42420	-0.0032
-85560	-8.42694	-21.9344		-42360	-0.00282
-85500	-8.17374	-23.2056		-42300	-0.00282
-85440	-7.93102	-24.0963		-42240	-0.00334
-85380	-7.69308	-24.2547		-42180	-0.00348
-85320	-7.46563	-24.4735		-42120	-0.00248
-85260	-7.25201	-24.3162		-42060	-0.0011
-85200	-7.04887	-23.764		-42000	-0.000479603
-85140	-6.85384	-22.9133		-41940	-9.81331e-05
-85080	-6.66835	-22.3831		-41880	-0.000193501
-85020	-6.49288	-21.4237		-41820	0.00233
-84960	-6.32694	-20.5921		-41760	0.00157
-84900	-6.17292	-19.7223		-41700	0.00243
-84840	-6.01509	-18.9861		-41640	0.00343
-84780	-5.87013	-18.175		-41580	0.00415
-84720	-5.73423	-17.5479		-41520	0.00429
-84660	-5.60262	-16.8369		-41460	0.00486
-84600	-5.47864	-16.404		-41400	0.00682
-84540	-5.36181	-15.91		-41340	0.00739
-84480	-5.25071	-15.5261		-41280	0.00701
-84420	-5.14199	-15.0221		-41220	0.00729
-84360	-5.04043	-14.4318		-41160	0.00791
-84300	-4.94267	-14.0584		-41100	0.00896
-84240	-4.84731	-13.7432		-41040	0.00963
-84180	-4.75718	-13.5244		-40980	0.00934
-84120	-4.6704	-13.1476		-40920	0.01144
-84060	-4.58695	-12.9259		-40860	0.01063
-84000	-4.50208	-12.7695		-40800	0.01168
-83940	-4.4234	-12.647		-40740	0.01373
-83880	-4.34281	-12.5306		-40680	0.01311
-83820	-4.27081	-12.3871		-40620	0.0133
-83760	-4.2031	-12.1663		-40560	0.01301
-83700	-4.13205	-11.8821		-40500	0.01507
-83640	-4.06767	-11.7348		-40440	0.01521
-83580	-4.00807	-11.6508		-40380	0.01583
-83520	-3.95228	-11.5555		-40320	0.01468
-83460	-3.8941	-11.2379		-40260	0.01588
-83400	-3.84165	-11.1425		-40200	0.01583
-83340	-3.79254	-11.1239		-40140	0.01702
-83280	-3.73913	-10.9413		-40080	0.01759
-83220	-3.69145	-10.8312		-40020	0.01769
-83160	-3.64567	-10.7806		-39960	0.01764
-83100	-3.60466	-10.7763		-39900	0.01754
-83040	-3.56843	-10.7029		-39840	0.01912
-82980	-3.53028	-10.4034		-39780	0.01864
-82920	-3.49452	-10.4907		-39720	0.01931
-82860	-3.45446	-10.4492		-39660	0.01964
-82800	-3.42061	-10.3605		-39600	0.01907
-82740	-3.38532	-9.89942		-39540	0.01883
-82680	-3.34622	-9.67673		-39480	0.02012
-82620	-3.31332	-9.87987		-39420	0.01979
-82560	-3.28042	-9.70773		-39360	0.01902
-82500	-3.24322	-9.34866		-39300	0.01855
-82440	-3.21366	-9.13552		-39240	0.02022
-82380	-3.18743	-9.34723		-39180	0.02017
-82320	-3.1531	-8.87469		-39120	0.02031
-82260	-3.12544	-8.88566		-39060	0.02026
-82200	-3.09397	-8.88661		-39000	0.02022
-82140	-3.06631	-8.8003		-38940	0.02079
-82080	-3.03007	-8.73402		-38880	0.0225
-82020	-2.99955	-8.56045		-38820	0.02031
-81960	-2.97333	-8.50371		-38760	0.02074
-81900	-2.93852	-8.49226		-38700	0.02246
-81840	-2.91039	-8.33872		-38640	0.02255
-81780	-2.88654	-8.33443		-38580	0.02184
-81720	-2.8565	-8.2815		-38520	0.02188
-81660	-2.82551	-8.23334		-38460	0.02303
-81600	-2.79881	-8.26005		-38400	0.02198
-81540	-2.78259	-8.1437		-38340	0.02265
-81480	-2.76733	-8.09935		-38280	0.0237
-81420	-2.74015	-8.04451		-38220	0.02274
-81360	-2.71536	-8.03259		-38160	0.02231
-81300	-2.69009	-7.98109		-38100	0.02289
-81240	-2.66195	-7.9911		-38040	0.02236
-81180	-2.64288	-7.96106		-37980	0.02346
-81120	-2.62142	-8.03116		-37920	0.02274
-81060	-2.59329	-8.05023		-37860	0.02413
-81000	-2.57231	-7.97155		-37800	0.02284
-80940	-2.54799	-7.96059		-37740	0.02398
-80880	-2.52558	-7.92625		-37680	0.02451
-80820	-2.50889	-7.93961		-37620	0.02417
-80760	-2.49125	-7.91672		-37560	0.02446
-80700	-2.47265	-7.83184		-37500	0.02489
-80640	-2.45405	-7.91004		-37440	0.02665
-80580	-2.44213	-7.83136		-37380	0.02503
-80520	-2.4345	-7.93198		-37320	0.02479
-80460	-2.42737	-7.88572		-37260	0.02484
-80400	-2.41545	-7.89192		-37200	0.02689
-80340	-2.40925	-7.79799		-37140	0.02708
-80280	-2.40472	-7.84233		-37080	0.02536
-80220	-2.40162	-7.81706		-37020	0.02646
-80160	-2.41135	-7.75364		-36960	0.02613
-80100	-2.40735	-7.79799		-36900	0.02713
-80040	-2.40053	-7.85282		-36840	0.02756
-79980	-2.39161	-7.79846		-36780	0.02627
-79920	-2.3918	-7.77939		-36720	0.02765
-79860	-2.38288	-7.78988		-36660	0.02694
-79800	-2.38427	-7.68879		-36600	0.02804
-79740	-2.37993	-7.76031		-36540	0.02727
-79680	-2.37244	-7.75316		-36480	0.02794
-79620	-2.37263	-7.72455		-36420	0.02894
-79560	-2.36448	-7.71835		-36360	0.02823
-79500	-2.36247	-7.63681		-36300	0.02784
-79440	-2.36772	-7.61393		-36240	0.02866
-79380	-2.37611	-7.55814		-36180	0.02832
-79320	-2.37831	-7.54526		-36120	0.02928
-79260	-2.37559	-7.56958		-36060	0.02904
-79200	-2.37211	-7.52047		-36000	0.0298
-79140	-2.36729	-7.56481		-35940	0.02899
-79080	-2.365	-7.59199		-35880	0.02942
-79020	-2.36243	-7.5157		-35820	0.02942
-78960	-2.35809	-7.47278		-35760	0.02894
-78900	-2.35375	-7.51856		-35700	0.03013
-78840	-2.34621	-7.4785		-35640	0.02937
-78780	-2.3414	-7.48327		-35580	0.03152
-78720	-2.33315	-7.5176		-35520	0.02999
-78660	-2.33944	-7.46134		-35460	0.0308
-78600	-2.33677	-7.53048		-35400	0.03113
-78540	-2.33673	-7.50378		-35340	0.03152
-78480	-2.33115	-7.53763		-35280	0.03104
-78420	-2.32685	-7.48232		-35220	0.03075
-78360	-2.32538	-7.49424		-35160	0.0319
-78300	-2.32218	-7.48232		-35100	0.0318
-78240	-2.32185	-7.46372		-35040	0.03237
-78180	-2.31784	-7.42748		-34980	0.03195
-78120	-2.32056	-7.40221		-34920	0.03175
-78060	-2.31598	-7.44846		-34860	0.0319
-78000	-2.31822	-7.40602		-34800	0.03233
-77940	-2.31741	-7.43654		-34740	0.03261
-77880	-2.31179	-7.37646		-34680	0.03271
-77820	-2.30564	-7.40984		-34620	0.03237
-77760	-2.29653	-7.29826		-34560	0.0338
-77700	-2.29042	-7.31447		-34500	0.03276
-77640	-2.28394	-7.25821		-34440	0.03366
-77580	-2.27855	-7.33402		-34380	0.03438
-77520	-2.27903	-7.25582		-34320	0.03495
-77460	-2.27645	-7.28014		-34260	0.03528
-77400	-2.2734	-7.26822		-34200	0.03409
-77340	-2.26439	-7.26774		-34140	0.03466
-77280	-2.255	-7.20766		-34080	0.03495
-77220	-2.24822	-7.1781		-34020	0.03533
-77160	-2.23788	-7.18143		-33960	0.03676
-77100	-2.23206	-7.20718		-33900	0.03628
-77040	-2.22362	-7.21434		-33840	0.03566
-76980	-2.21942	-7.18		-33780	0.03667
-76920	-2.21256	-7.23913		-33720	0.03662
-76860	-2.20688	-7.20909		-33660	0.03752
-76800	-2.20774	-7.22483		-33600	0.03624
-76740	-2.2168	-5.66223		-33540	0.03686
-76680	-2.21747	-6.15385		-33480	0.03733
-76620	-2.22486	-6.33314		-33420	0.03791
-76560	-2.21446	-6.4142		-33360	0.03867
-76500	-2.20235	-6.17912		-33300	0.03724
-76440	-2.19324	-6.22013		-33240	0.03977
-76380	-2.18776	-6.27019		-33180	0.03834
-76320	-2.18304	-6.25732		-33120	0.03891
-76260	-2.18175	-6.29404		-33060	0.03981
-76200	-2.17841	-6.23395		-33000	0.04148
-76140	-2.18294	-6.18675		-32940	0.04
-76080	-2.17965	-6.3174		-32880	0.04048
-76020	-2.18166	-6.44567		-32820	0.04034
-75960	-2.17932	-6.33743		-32760	0.04105
-75900	-2.17555	-6.3875		-32700	0.04148
-75840	-2.17236	-6.49526		-32640	0.04148
-75780	-2.17117	-6.48143		-32580	0.04124
-75720	-2.17641	-6.45854		-32520	0.04248
-75660	-2.17903	-6.42278		-32460	0.04158
-75600	-2.17675	-6.3832		-32400	0.04291
-75540	-2.17393	-6.41849		-32340	0.04239
-75480	-2.17999	-6.41229		-32280	0.0421
-75420	-2.18075	-6.42898		-32220	0.04296
-75360	-2.17622	-6.40323		-32160	0.04401
-75300	-2.17756	-6.41229		-32100	0.04296
-75240	-2.17899	-6.47428		-32040	0.04425
-75180	-2.18132	-6.43232		-31980	0.04377
-75120	-2.1828	-6.44376		-31920	0.04463
-75060	-2.17255	-6.46522		-31860	0.04453
-75000	-2.17341	-6.49478		-31800	0.0452
-74940	-2.16726	-6.47905		-31740	0.04501
-74880	-2.16821	-6.33743		-31680	0.04368
-74820	-2.1633	-6.26209		-31620	0.04577
-74760	-2.15319	-6.38654		-31560	0.04682
-74700	-2.14871	-6.42803		-31500	0.04587
-74640	-2.14284	-6.43899		-31440	0.04744
-74580	-2.14017	-6.41515		-31380	0.04864
-74520	-2.14094	-6.46236		-31320	0.04668
-74460	-2.14313	-6.42087		-31260	0.04854
-74400	-2.14127	-6.33361		-31200	0.04797
-74340	-2.13588	-6.40991		-31140	0.04849
-74280	-2.13607	-6.39751		-31080	0.04992
-74220	-2.13374	-6.32551		-31020	0.04968
-74160	-2.12901	-6.38082		-30960	0.0503
-74100	-2.12901	-6.41325		-30900	0.04945
-74040	-2.13145	-6.45521		-30840	0.05011
-73980	-2.12787	-6.43709		-30780	0.04949
-73920	-2.13245	-6.51958		-30720	0.05088
-73860	-2.13006	-6.42087		-30660	0.05145
-73800	-2.13126	-6.3174		-30600	0.05302
-73740	-2.12954	-6.49383		-30540	0.0019
-73680	-2.12968	-6.34744		-30480	0.00248
-73620	-2.12844	-6.35793		-30420	0.00252
-73560	-2.12091	-6.36318		-30360	0.00148
-73500	-2.11671	-6.37987		-30300	0.0031
-73440	-2.11132	-6.35507		-30240	0.00171
-73380	-2.11008	-6.19771		-30180	0.00138
-73320	-2.10069	-6.47428		-30120	0.00224
-73260	-2.10007	-6.35221		-30060	0.00152
-73200	-2.09401	-6.34744		-30000	0.00257
-73140	-2.0963	-6.27687		-29940	0.00257
-73080	-2.09354	-6.40848		-29880	0.00233
-73020	-2.08958	-6.34029		-29820	0.00295
-72960	-2.08991	-6.41372		-29760	0.00334
-72900	-2.09387	-6.19247		-29700	0.00291
-72840	-2.0922	-6.20201		-29640	0.00291
-72780	-2.09401	-5.84533		-29580	0.00419
-72720	-2.09535	-5.87204		-29520	0.00319
-72660	-2.09626	-6.02415		-29460	0.00438
-72600	-2.09812	-6.05419		-29400	0.00415
-72540	-2.10379	-6.17197		-29340	0.00291
-72480	-2.1015	-6.0046		-29280	0.00295
-72420	-2.10532	-6.13477		-29220	0.00453
-72360	-2.10303	-6.10187		-29160	0.00558
-72300	-2.10265	-6.14002		-29100	0.00562
-72240	-2.10193	-6.17912		-29040	0.00586
-72180	-2.10718	-6.19342		-28980	0.00767
-72120	-2.10479	-6.21202		-28920	0.00748
-72060	-2.10408	-6.20534		-28860	0.00686
-72000	-2.10851	-6.16529		-28800	0.00815
-71940	-2.10861	-6.16243		-28740	0.00963
-71880	-2.10393	-6.10664		-28680	0.01111
-71820	-2.10322	-6.09329		-28620	0.00982
-71760	-2.10846	-6.22919		-28560	0.01087
-71700	-2.10741	-6.10616		-28500	0.01092
-71640	-2.10746	-5.94785		-28440	0.01096
-71580	-2.10255	-5.98218		-28380	0.01192
-71520	-2.10107	-6.13477		-28320	0.01182
-71460	-2.10465	-6.09996		-28260	0.01192
-71400	-2.10412	-6.03082		-28200	0.01254
-71340	-2.07442	-5.94928		-28140	0.01282
-71280	-2.06717	-5.76856		-28080	0.01373
-71220	-2.05696	-5.95453		-28020	0.01325
-71160	-2.04619	-5.75426		-27960	0.01406
-71100	-2.02525	-5.58259		-27900	0.01387
-71040	-2.00775	-5.7018		-27840	0.01387
-70980	-1.99378	-5.70371		-27780	0.01487
-70920	-1.98544	-5.72851		-27720	0.01373
-70860	-1.97814	-5.57019		-27660	0.01573
-70800	-1.96827	-5.65889		-27600	0.0165
-70740	-1.96288	-5.65078		-27540	0.01521
-70680	-1.9595	-5.62885		-27480	0.01435
-70620	-1.95568	-5.56924		-27420	0.01602
-70560	-1.95201	-5.55732		-27360	0.01616
-70500	-1.94839	-5.56256		-27300	0.01607
-70440	-1.94643	-5.533		-27240	0.01635
-70380	-1.94248	-5.60786		-27180	0.0154
-70320	-1.93728	-5.38804		-27120	0.01464
-70260	-1.92893	-5.50439		-27060	0.01602
-70200	-1.92726	-5.48055		-27000	0.01516
-70140	-1.91973	-5.39567		-26940	0.01659
-70080	-1.91544	-5.60214		-26880	0.01626
-70020	-1.91315	-5.37087		-26820	0.01721
-69960	-1.90323	-5.35895		-26760	0.01626
-69900	-1.89689	-5.26454		-26700	0.01702
-69840	-1.89179	-5.42142		-26640	0.01797
-69780	-1.88201	-5.35562		-26580	0.0175
-69720	-1.88077	-5.30364		-26520	0.01783
-69660	-1.87424	-5.27122		-26460	0.01759
-69600	-1.8699	-5.1625		-26400	0.01821
-69540	-1.86218	-5.25691		-26340	0.01912
-69480	-1.85674	-5.26978		-26280	0.0194
-69420	-1.84849	-5.09812		-26220	0.01864
-69360	-1.84448	-5.03613		-26160	0.0196
-69300	-1.83724	-5.27646		-26100	0.02022
-69240	-1.82842	-5.12292		-26040	0.01969
-69180	-1.82155	-5.23736		-25980	0.02084
-69120	-1.8195	-5.17632		-25920	0.02098
-69060	-1.8132	-5.08763		-25860	0.02036
-69000	-1.80715	-5.11624		-25800	0.02126
-68940	-1.80486	-5.13818		-25740	0.02165
-68880	-1.80014	-5.13103		-25680	0.02188
-68820	-1.79618	-5.18825		-25620	0.02184
-68760	-1.7896	-5.26073		-25560	0.02184
-68700	-1.79041	-5.05902		-25500	0.02274
-68640	-1.78598	-5.11815		-25440	0.02284
-68580	-1.78207	-5.04233		-25380	0.0225
-68520	-1.77844	-4.97558		-25320	0.02308
-68460	-1.7752	-5.01134		-25260	0.02455
-68400	-1.77358	-4.97939		-25200	0.02432
-68340	-1.76757	-4.99656		-25140	0.02398
-68280	-1.765	-4.95364		-25080	0.02341
-68220	-1.75956	-4.93218		-25020	0.02422
-68160	-1.75613	-4.92455		-24960	0.02465
-68100	-1.75203	-4.93218		-24900	0.02441
-68040	-1.74912	-4.9565		-24840	0.02522
-67980	-1.74487	-4.93171		-24780	0.0247
-67920	-1.74607	-4.91168		-24720	0.02684
-67860	-1.74235	-4.85589		-24660	0.02622
-67800	-1.74063	-4.86829		-24600	0.02646
-67740	-1.73577	-4.84015		-24540	0.02665
-67680	-1.73343	-4.85398		-24480	0.02694
-67620	-1.72876	-4.83348		-24420	0.02718
-67560	-1.73066	-4.84111		-24360	0.02808
-67500	-1.72566	-4.80725		-24300	0.02856
-67440	-1.72327	-4.81584		-24240	0.02923
-67380	-1.72322	-4.88164		-24180	0.02832
-67320	-1.72022	-4.83014		-24120	0.02975
-67260	-1.71846	-4.79629		-24060	0.02985
-67200	-1.71669	-4.70569		-24000	0.02956
-67140	-1.71431	-4.80058		-23940	0.0308
-67080	-1.70968	-4.7858		-23880	0.0309
-67020	-1.70768	-4.7753		-23820	0.03051
-66960	-1.7042	-4.73859		-23760	0.03137
-66900	-1.70654	-4.75003		-23700	0.03171
-66840	-1.70181	-4.72095		-23640	0.03152
-66780	-1.70282	-4.6766		-23580	0.03237
-66720	-1.69476	-4.65657		-23520	0.03328
-66660	-1.69557	-4.62224		-23460	0.0318
-66600	-1.6949	-4.61366		-23400	0.03333
-66540	-1.69452	-4.65514		-23340	0.03252
-66480	-1.69047	-4.62272		-23280	0.03352
-66420	-1.69075	-4.67135		-23220	0.03214
-66360	-1.68598	-4.65466		-23160	0.03395
-66300	-1.68536	-4.59888		-23100	0.03423
-66240	-1.68212	-4.59983		-23040	0.03495
-66180	-1.67988	-4.52926		-22980	0.03442
-66120	-1.67974	-4.53784		-22920	0.034
-66060	-1.68164	-4.54547		-22860	0.03533
-66000	-1.67778	-4.54928		-22800	0.0359
-65940	-1.67506	-4.54547		-22740	0.03609
-65880	-1.67111	-4.52115		-22680	0.03509
-65820	-1.67254	-4.51686		-22620	0.03409
-65760	-1.67049	-4.48777		-22560	0.036
-65700	-1.66762	-4.50971		-22500	0.03667
-65640	-1.66724	-4.56836		-22440	0.03657
-65580	-1.6671	-4.47967		-22380	0.036
-65520	-1.66414	-4.44581		-22320	0.03686
-65460	-1.66271	-4.53069		-22260	0.03776
-65400	-1.6598	-4.44819		-22200	0.03738
-65340	-1.65876	-4.42197		-22140	0.03824
-65280	-1.65737	-4.41482		-22080	0.03791
-65220	-1.65122	-4.39574		-22020	0.03915
-65160	-1.65365	-4.37667		-21960	0.0391
-65100	-1.65103	-4.39384		-21900	0.03919
-65040	-1.6485	-4.3781		-21840	0.03953
-64980	-1.64545	-4.43246		-21780	0.03948
-64920	-1.64612	-4.41005		-21720	0.04048
-64860	-1.6414	-4.33756		-21660	0.03977
-64800	-1.64192	-4.2956		-21600	0.03958
-64740	-1.63596	-4.34042		-21540	0.04096
-64680	-1.63525	-4.27605		-21480	0.04043
-64620	-1.63639	-4.27224		-21420	0.04172
-64560	-1.63415	-4.36045		-21360	0.04177
-64500	-1.63382	-4.35139		-21300	0.00319
-64440	-1.63224	-4.33947		-21240	0.00438
-64380	-1.62991	-4.29942		-21180	0.00415
-64320	-1.6269	-4.26795		-21120	0.00291
-64260	-1.62633	-4.31754		-21060	0.00295
-64200	-1.62523	-4.36617		-21000	0.00453
-64140	-1.62438	-4.29083		-20940	0.00558
-64080	-1.6248	-4.26461		-20880	0.00562
-64020	-1.62223	-4.32707		-20820	0.00586
-63960	-1.61837	-4.24553		-20760	0.00767
-63900	-1.61789	-4.21311		-20700	0.00748
-63840	-1.61675	-4.26032		-20640	0.00686
-63780	-1.61169	-4.26175		-20580	0.00815
-63720	-1.61365	-4.18641		-20520	0.00963
-63660	-1.61207	-4.1907		-20460	0.01111
-63600	-1.61136	-4.15637		-20400	0.00982
-63540	-1.61083	-4.21311		-20340	0.01087
-63480	-1.6043	-4.22026		-20280	0.01092
-63420	-1.6094	-4.20929		-20220	0.01096
-63360	-1.60502	-4.18498		-20160	0.01192
-63300	-1.60239	-4.18545		-20100	0.01182
-63240	-1.60049	-4.14826		-20040	0.01192
-63180	-1.6002	-4.14444		-19980	0.01254
-63120	-1.59481	-4.13157		-19920	0.01282
-63060	-1.59839	-4.14635		-19860	0.01373
-63000	-1.5971	-4.17258		-19800	0.01325
-62940	-1.59419	-4.14254		-19740	0.01406
-62880	-1.59033	-4.08675		-19680	0.01387
-62820	-1.59119	-4.10534		-19620	0.01387
-62760	-1.58876	-4.10201		-19560	0.01487
-62700	-1.58532	-4.02714		-19500	0.01373
-62640	-1.58756	-4.08913		-19440	0.01573
-62580	-1.58237	-4.09199		-19380	0.0165
-62520	-1.58218	-4.10105		-19320	0.01521
-62460	-1.57898	-3.99996		-19260	0.01435
-62400	-1.58132	-3.9766		-19200	0.01602
-62340	-1.57617	-3.97231		-19140	0.01616
-62280	-1.57202	-3.96372		-19080	0.01607
-62220	-1.57273	-4.02953		-19020	0.01635
-62160	-1.57016	-3.92033		-18960	0.0154
-62100	-1.56911	-3.91413		-18900	0.01464
-62040	-1.56687	-3.91366		-18840	0.01602
-61980	-1.56601	-3.93225		-18780	0.01516
-61920	-1.56115	-3.90555		-18720	0.01659
-61860	-1.56053	-3.90984		-18660	0.01626
-61800	-1.55781	-3.88409		-18600	0.01721
-61740	-1.55728	-3.89554		-18540	0.01626
-61680	-1.55581	-3.85214		-18480	0.01702
-61620	-1.5508	-3.86645		-18420	0.01797
-61560	-1.55027	-3.86645		-18360	0.0175
-61500	-1.54899	-3.86216		-18300	0.01783
-61440	-1.55056	-3.83116		-18240	0.01759
-61380	-1.54365	-3.8531		-18180	0.01821
-61320	-1.54112	-3.86502		-18120	0.01912
-61260	-1.5415	-3.86979		-18060	0.0194
-61200	-1.54179	-3.91747		-18000	0.01864
-61140	-1.53773	-3.97326		-17940	0.0196
-61080	-1.53621	-3.84118		-17880	0.02022
-61020	-1.53545	-3.7439		-17820	0.01969
-60960	-1.53335	-3.78062		-17760	0.02084
-60900	-1.52801	-3.77919		-17700	0.02098
-60840	-1.52839	-3.80923		-17640	0.02036
-60780	-1.52362	-3.78062		-17580	0.02126
-60720	-1.52209	-3.76917		-17520	0.02165
-60660	-1.52114	-3.76107		-17460	0.02188
-60600	-1.52009	-3.72864		-17400	0.02184
-60540	-1.51728	-3.74533		-17340	0.02184
-60480	-1.51861	-3.67667		-17280	0.02274
-60420	-1.51561	-3.69717		-17220	0.02284
-60360	-1.51265	-3.69288		-17160	0.0225
-60300	-1.51213	-3.74819		-17100	0.02308
-60240	-1.51065	-3.67238		-17040	0.02455
-60180	-1.50946	-3.69002		-16980	0.02432
-60120	-1.5075	-3.67905		-16920	0.02398
-60060	-1.50803	-3.62517		-16860	0.02341
-60000	-1.50502	-3.59847		-16800	0.02422
-59940	-1.50068	-3.61229		-16740	0.02465
-59880	-1.50025	-3.60991		-16680	0.02441
-59820	-1.49582	-3.60371		-16620	0.02522
-59760	-1.49477	-3.66618		-16560	0.0247
-59700	-1.49544	-3.51597		-16500	0.02684
-59640	-1.49234	-3.56795		-16440	0.02622
-59580	-1.49248	-3.55698		-16380	0.02646
-59520	-1.488	-3.50834		-16320	0.02665
-59460	-1.48752	-3.50214		-16260	0.02694
-59400	-1.48671	-3.536		-16200	0.02718
-59340	-1.48461	-3.54411		-16140	0.02808
-59280	-1.48094	-3.51168		-16080	0.02856
-59220	-1.47951	-3.45875		-16020	0.02923
-59160	-1.47598	-3.48259		-15960	0.02832
-59100	-1.47656	-3.49833		-15900	0.02975
-59040	-1.47536	-3.46447		-15840	0.02985
-58980	-1.47107	-3.45637		-15780	0.02956
-58920	-1.47231	-3.47353		-15720	0.0308
-58860	-1.4684	-3.44826		-15660	0.0309
-58800	-1.46745	-3.4764		-15600	0.03051
-58740	-1.46483	-3.48498		-15540	0.03137
-58680	-1.46144	-3.48355		-15480	0.03171
-58620	-1.45891	-3.45065		-15420	0.03152
-58560	-1.46039	-3.41965		-15360	0.03237
-58500	-1.45758	-3.4187		-15300	0.03328
-58440	-1.45839	-3.3734		-15240	0.0318
-58380	-1.45667	-3.36291		-15180	0.03333
-58320	-1.45352	-3.38151		-15120	0.03252
-58260	-1.45262	-3.39104		-15060	0.03352
-58200	-1.45176	-3.31141		-15000	0.03214
-58140	-1.45143	-3.3095		-14940	0.03395
-58080	-1.44737	-3.31809		-14880	0.03423
-58020	-1.44775	-3.30616		-14820	0.03495
-57960	-1.44585	-3.32619		-14760	0.03442
-57900	-1.44485	-3.29472		-14700	0.034
-57840	-1.44337	-3.27136		-14640	0.03533
-57780	-1.44175	-3.28614		-14580	0.0359
-57720	-1.44103	-3.26849		-14520	0.03609
-57660	-1.43745	-3.30807		-14460	0.03509
-57600	-1.44046	-3.31332		-14400	0.03409
-57540	-1.43683	-3.2499		-14340	0.036
-57480	-1.43297	-3.22987		-14280	0.03667
-57420	-1.43374	-3.20698		-14220	0.03657
-57360	-1.42954	-3.21938		-14160	0.036
-57300	-1.42768	-3.16359		-14100	0.03686
-57240	-1.42892	-3.19506		-14040	0.03776
-57180	-1.42787	-3.18696		-13980	0.03738
-57120	-1.42425	-3.1531		-13920	0.03824
-57060	-1.42229	-3.17408		-13860	0.03791
-57000	-1.42105	-3.15358		-13800	0.03915
-56940	-1.41929	-3.12497		-13740	0.0391
-56880	-1.41881	-3.16884		-13680	0.03919
-56820	-1.41905	-3.14118		-13620	0.03953
-56760	-1.41442	-3.10684		-13560	0.03948
-56700	-1.41538	-3.12115		-13500	0.04048
-56640	-1.41399	-3.07346		-13440	0.03977
-56580	-1.41409	-3.11113		-13380	0.03958
-56520	-1.41156	-3.08825		-13320	0.04096
-56460	-1.41032	-3.06059		-13260	0.04043
-56400	-1.40861	-3.11686		-13200	0.04172
-56340	-1.40851	-3.06154		-13140	0.04177
-56280	-1.40455	-3.03865		-13080	0.04282
-56220	-1.40045	-3.03961		-13020	0.04182
-56160	-1.40236	-3.02769		-12960	0.04234
-56100	-1.39854	-3.01386		-12900	0.02556
-56040	-1.39511	-3.02912		-12840	0.0277
-55980	-1.39258	-3.02912		-12780	0.02813
-55920	-1.39659	-2.99145		-12720	0.02947
-55860	-1.38929	-3.04295		-12660	0.03295
-55800	-1.39115	-2.9719		-12600	0.01702
-55740	-1.38734	-2.97285		-12540	0.0215
-55680	-1.38419	-2.97857		-12480	0.02112
-55620	-1.38567	-2.97476		-12420	0.02379
-55560	-1.38648	-2.9738		-12360	0.02532
-55500	-1.38395	-2.93804		-12300	0.01793
-55440	-1.38381	-2.9328		-12240	0.0165
-55380	-1.38119	-2.93852		-12180	0.01912
-55320	-1.38062	-2.92803		-12120	0.01855
-55260	-1.3789	-2.92183		-12060	0.02122
-55200	-1.38262	-2.93089		-12000	0.01106
-55140	-1.38243	-2.9266		-11940	0.01483
-55080	-1.37876	-2.86318		-11880	0.01654
-55020	-1.37423	-2.86032		-11820	0.01902
-54960	-1.3788	-2.84172		-11760	0.02188
-54900	-1.3758	-2.86318		-11700	0.01335
-54840	-1.37375	-2.82789		-11640	-0.02704
-54780	-1.3706	-2.82265		-11580	-0.05093
-54720	-1.37079	-2.83218		-11520	0.01654
-54660	-1.3717	-2.82217		-11460	0.01902
-54600	-1.36793	-2.8093		-11400	0.02188
-54540	-1.36626	-2.82503		-11340	0.01335
-54480	-1.36955	-2.8093		-11280	-0.02704
-54420	-1.36803	-2.78831		-11220	-0.05093
-54360	-1.36293	-2.74492		-11160	-0.01707
-54300	-1.36793	-2.75446		-11100	-0.01622
-54240	-1.36388	-2.74826		-11040	-0.01459
-54180	-1.36297	-2.7659		-10980	-0.01593
-54120	-1.36107	-2.81645		-10920	-0.01521
-54060	-1.35992	-2.6939		-10860	-0.01335
-54000	-1.35696	-2.70153		-10800	-0.01378
-53940	-1.35806	-2.69485		-10740	-0.01402
-53880	-1.35658	-2.72442		-10680	-0.01307
-53820	-1.35811	-2.71822		-10620	-0.01221
-53760	-1.35549	-2.74683		-10560	-0.01135
-53700	-1.35482	-2.6548		-10500	-0.01111
-53640	-1.35315	-2.69629		-10440	-0.0114
-53580	-1.35391	-2.64717		-10380	-0.01159
-53520	-1.35367	-2.67912		-10320	-0.0104
-53460	-1.35158	-2.64383		-10260	-0.00973
-53400	-1.35081	-2.65957		-10200	-0.01049
-53340	-1.34934	-2.63573		-10140	-0.00944
-53280	-1.34671	-2.61808		-10080	-0.01087
-53220	-1.34962	-2.61951		-10020	-0.00983
-53160	-1.34347	-2.60902		-9960	-0.01002
-53100	-1.34495	-2.60473		-9900	-0.00854
-53040	-1.34295	-2.59329		-9840	-0.00844
-52980	-1.34452	-2.589		-9780	-0.00973
-52920	-1.3439	-2.61808		-9720	-0.00797
-52860	-1.34152	-2.59615		-9660	-0.0072
-52800	-1.33985	-2.56277		-9600	-0.00754
-52740	-1.3408	-2.5766		-9540	-0.00682
-52680	-1.34008	-2.55371		-9480	-0.00663
-52620	-1.33842	-2.53559		-9420	-0.00711
-52560	-1.34066	-2.57851		-9360	-0.00677
-52500	-1.33632	-2.52415		-9300	-0.00711
-52440	-1.33622	-2.53225		-9240	-0.00654
-52380	-1.33575	-2.51747		-9180	-0.00744
-52320	-1.33689	-2.52319		-9120	-0.00663
-52260	-1.33551	-2.50317		-9060	-0.0072
-52200	-1.33565	-2.48886		-9000	-0.0072
-52140	-1.33431	-2.52081		-8940	-0.00582
-52080	-1.33579	-2.49363		-8880	-0.00663
-52020	-1.33565	-2.48934		-8820	-0.00515
-51960	-1.33098	-2.49458		-8760	-0.00453
-51900	-1.33031	-2.46407		-8700	-0.00491
-51840	-1.3316	-2.44976		-8640	-0.00439
-51780	-1.33069	-2.4597		-8580	-0.00482
-51720	-1.32602	-2.43848		-8520	-0.00305
-51660	-1.32635	-2.45975		-8460	-0.00248
-51600	-1.32492	-2.44235		-8400	-0.00444
-51540	-1.3234	-2.43853		-8340	-0.00325
-51480	-1.32359	-2.42918		-8280	-0.00205
-51420	-1.31949	-2.40797		-8220	-0.00196
-51360	-1.31686	-2.39075		-8160	-0.00124
-51300	-1.31591	-2.40911		-8100	0.00071249
-51240	-1.31548	-2.29476		-8040	-0.00057497
-51180	-1.31548	-2.32757		-7980	0.000378704
-51120	-1.313	-2.31284		-7920	0.00109
-51060	-1.31162	-2.30268		-7860	0.000521755
-51000	-1.31081	-2.31017		-7800	0.0021
-50940	-1.31143	-2.31675		-7740	0.00119
-50880	-1.30966	-2.34044		-7680	0.00286
-50820	-1.30899	-2.25523		-7620	0.00138
-50760	-1.30713	-2.30401		-7560	0.00214
-50700	-1.30551	-2.30239		-7500	0.00105
-50640	-1.30442	-2.24732		-7440	0.00109
-50580	-1.30451	-2.27307		-7380	0.00219
-50520	-1.30094	-2.25399		-7320	0.0019
-50460	-1.29955	-2.24861		-7260	0.00248
-50400	-1.30303	-2.23621		-7200	0.00252
-50340	-1.30075	-2.23668		-7140	0.00148
-50280	-1.30275	-2.24064		-7080	0.0031
-50220	-1.30022	-2.22414		-7020	0.00171
-50160	-1.29879	-2.2313		-6960	0.00138
-50100	-1.29889	-2.25514		-6900	0.00224
-50040	-1.29598	-2.18747		-6840	0.00152
-49980	-1.29793	-2.20264		-6780	0.00257
-49920	-1.29335	-2.19115		-6720	0.00257
-49860	-1.29121	-2.17932		-6660	0.00233
-49800	-1.29169	-2.19263		-6600	0.00295
-49740	-1.29011	-2.15405		-6540	0.00334
-49680	-1.28763	-2.17894		-6480	0.00291
-49620	-1.28282	-2.13927		-6420	0.00291
-49560	-1.28382	-2.13559		-6360	0.00419
-49500	-1.28177	-2.11004		-6300	0.00319
-49440	-1.28005	-2.08705		-6240	0.00438
-49380	-1.28153	-2.09621		-6180	0.00415
-49320	-1.27967	-2.08419		-6120	0.00291
-49260	-1.27929	-2.08691		-6060	0.00295
-49200	-1.27829	-2.06221		-6000	0.00453
-49140	-1.27833	-2.05653		-5940	0.00558
-49080	-1.27786	-2.05134		-5880	0.00562
-49020	-1.27423	-2.04013		-5820	0.00586
-48960	-1.27595	-2.047		-5760	0.00767
-48900	-1.27509	-2.03675		-5700	0.00748
-48840	-1.26875	-2.07752		-5640	0.00686
-48780	-1.27347	-2.01829		-5580	0.00815
-48720	-1.26412	-1.98658		-5520	0.00963
-48660	-1.26937	-2.00532		-5460	0.01111
-48600	-1.2677	-1.99731		-5400	0.00982
-48540	-1.2667	-1.98482		-5340	0.01087
-48480	-1.26584	-1.97786		-5280	0.01092
-48420	-1.26703	-1.98038		-5220	0.01096
-48360	-1.26532	-1.9625		-5160	0.01192
-48300	-1.26102	-1.96117		-5100	0.01182
-48240	-1.25978	-1.946		-5040	0.01192
-48180	-1.26184	-1.92912		-4980	0.01254
-48120	-1.25778	-1.9141		-4920	0.01282
-48060	-1.26117	-1.90314		-4860	0.01373
-48000	-1.25788	-1.90323		-4800	0.01325
-47940	-1.26102	-1.90037		-4740	0.01406
-47880	-1.25764	-1.89412		-4680	0.01387
-47820	-1.25387	-1.86675		-4620	0.01387
-47760	-1.25273	-1.88115		-4560	0.01487
-47700	-1.25154	-1.87047		-4500	0.01373
-47640	-1.2512	-1.84897		-4440	0.01573
-47580	-1.2492	-1.85345		-4380	0.0165
-47520	-1.25115	-1.82822		-4320	0.01521
-47460	-1.24891	-1.82961		-4260	0.01435
-47400	-1.24681	-1.83409		-4200	0.01602
-47340	-1.24529	-1.82555		-4140	0.01616
-47280	-1.2419	-1.80987		-4080	0.01607
-47220	-1.24491	-1.81778		-4020	0.01635
-47160	-1.23947	-1.78855		-3960	0.0154
-47100	-1.2431	-1.77377		-3900	0.01464
-47040	-1.24062	-1.71359		-3840	0.01602
-46980	-1.23542	-1.76671		-3780	0.01516
-46920	-1.24114	-1.74325		-3720	0.01659
-46860	-1.23814	-1.76061		-3660	0.01626
-46800	-1.23485	-1.71998		-3600	0.01721
-46740	-1.23713	-1.73014		-3540	0.01626
-46680	-1.23537	-1.71893		-3480	0.01702
-46620	-1.23237	-1.70396		-3420	0.01797
-46560	-1.23299	-1.72065		-3360	0.0175
-46500	-1.2328	-1.66762		-3300	0.01783
-46440	-1.22936	-1.68508		-3240	0.01759
-46380	-1.23103	-1.67616		-3180	0.01821
-46320	-1.22989	-1.67616		-3120	0.01912
-46260	-1.22827	-1.62495		-3060	0.0194
-46200	-1.22588	-1.6526		-3000	0.01864
-46140	-1.22569	-1.64102		-2940	0.0196
-46080	-1.22235	-1.61279		-2880	0.02022
-46020	-1.22521	-1.61808		-2820	0.01969
-45960	-1.22049	-1.61627		-2760	0.02084
-45900	-1.22211	-1.62795		-2700	0.02098
-45840	-1.22049	-1.63835		-2640	0.02036
-45780	-1.22059	-1.58427		-2580	0.02126
-45720	-1.21754	-1.57397		-2520	0.02165
-45660	-1.21797	-1.58084		-2460	0.02188
-45600	-1.21706	-1.56425		-2400	0.02184
-45540	-1.21778	-1.56162		-2340	0.02184
-45480	-1.21425	-1.58771		-2280	0.02274
-45420	-1.21663	-1.5651		-2220	0.02284
-45360	-1.21954	-1.54679		-2160	0.0225
-45300	-1.21716	-1.50493		-2100	0.02308
-45240	-1.2142	-1.53306		-2040	0.02455
-45180	-1.21029	-1.53363		-1980	0.02432
-45120	-1.21043	-1.51785		-1920	0.02398
-45060	-1.20938	-1.52138		-1860	0.02341
-45000	-1.21053	-1.52376		-1800	0.02422
-44940	-1.20771	-1.4632		-1740	0.02465
-44880	-1.20843	-1.4993		-1680	0.02441
-44820	-1.20852	-1.47994		-1620	0.02522
-44760	-1.20628	-1.45977		-1560	0.0247
-44700	-1.209	-1.48886		-1500	0.02684
-44640	-1.2038	-1.48404		-1440	0.02622
-44580	-1.20628	-1.47026		-1380	0.02646
-44520	-1.20681	-1.45529		-1320	0.02665
-44460	-1.20581	-1.43078		-1260	0.02694
-44400	-1.20342	-1.42949		-1200	0.02718
-44340	-1.20175	-1.41848		-1140	0.02808
-44280	-1.20361	-1.41719		-1080	0.02856
-44220	-1.19951	-1.40517		-1020	0.02923
-44160	-1.19703	-1.40241		-960	0.02832
-44100	-1.19818	-1.3902		-900	0.02975
-44040	-1.1987	-1.37637		-840	0.02985
-43980	-1.19679	-1.34957		-780	0.02956
-43920	-1.19694	-1.33207		-720	0.0308
-43860	-1.19842	-1.36245		-660	0.0309
-43800	-1.19646	-1.37532		-600	0.03051
-43740	-1.1947	-1.36445		-540	0.03137
-43680	-1.19484	-1.35367		-480	0.03171
-43620	-1.19269	-1.34724		-420	0.03152
-43560	-1.19164	-1.34099		-360	0.03237
-43500	-1.19384	-1.3418		-300	0.03328
-43440	-1.19336	-1.3274		-240	0.0318
-43380	-1.19126	-1.32678		-180	0.03333
-43320	-1.19012	-1.28634		-120	0.03252
-43260	-1.18874	-1.26951		-60	0.03352
-43200	-1.18855	-1.27333		0	-0.08483
-43140	-1.19136	-1.27724		60	-0.13581
-43080	-1.18735	-1.30504		120	-0.18154
-43020	-1.1875	-1.30628		180	-0.22207
-42960	-1.18692	-1.25382		240	-0.25993
-42900	-1.18993	-1.246		300	-0.29393
-42840	-1.18559	-1.27914		360	-0.32449
-42780	-1.18549	-1.22779		420	-0.35215
-42720	-1.18607	-1.22803		480	-0.38248
-42660	-1.1864	-1.19746		540	-0.41409
-42600	-1.18525	-1.22822		600	-0.44709
-42540	-1.18096	-1.22049		660	-0.47527
-42480	-1.18359	-1.2338		720	-0.50164
-42420	-1.17982	-1.17691		780	-0.52715
-42360	-1.18316	-1.18421		840	-0.54918
-42300	-1.18125	-1.20328		900	-0.57035
-42240	-1.17972	-1.1832		960	-0.5909
-42180	-1.17872	-1.19093		1020	-0.6094
-42120	-1.17772	-1.17467		1080	-0.62571
-42060	-1.17662	-1.16361		1140	-0.64049
-42000	-1.17333	-1.14377		1200	-0.6516
-41940	-1.17414	-1.14229		1260	-0.66577
-41880	-1.17643	-1.15741		1320	-0.67788
-41820	-1.17438	-1.18211		1380	-0.68894
-41760	-1.17224	-1.16246		1440	-0.69871
-41700	-1.17453	-1.14415		1500	-0.71168
-41640	-1.17495	-1.10424		1560	-0.71979
-41580	-1.17004	-1.13743		1620	-0.72551
-41520	-1.17333	-1.13495		1680	-0.73247
-41460	-1.17414	-1.12145		1740	-0.74096
-41400	-1.16971	-1.10772		1800	-0.74707
-41340	-1.16933	-1.0988		1860	-0.75436
-41280	-1.16585	-1.08502		1920	-0.76094
-41220	-1.16942	-1.09222		1980	-0.76747
-41160	-1.16723	-1.0742		2040	-0.77034
-41100	-1.16494	-1.08955		2100	-0.77515
-41040	-1.16685	-1.07463		2160	-0.77949
-40980	-1.15955	-1.06824		2220	-0.78412
-40920	-1.16327	-1.06609		2280	-0.78655
-40860	-1.16413	-1.05598		2340	-0.79246
-40800	-1.16003	-1.06485		2400	-0.79823
-40740	-1.16027	-1.05875		2460	-0.80305
-40680	-1.16284	-1.06404		2520	-0.80734
-40620	-1.16375	-1.06976		2580	-0.81072
-40560	-1.15951	-1.03653		2640	-0.8164
-40500	-1.16122	-1.05474		2700	-0.82527
-40440	-1.15712	-1.05918		2760	-0.83223
-40380	-1.15955	-1.02375		2820	-0.83657
-40320	-1.15707	-1.00844		2880	-0.84344
-40260	-1.15855	-1.04278		2940	-0.84715
-40200	-1.15679	-0.99571		3000	-0.85722
-40140	-1.15526	-1.00534		3060	-0.85979
-40080	-1.15693	-0.99733		3120	-0.8658
-40020	-1.15521	-0.99733		3180	-0.87257
-39960	-1.15121	-1.04716		3240	-0.87982
-39900	-1.15507	-1.00716		3300	-0.88573
-39840	-1.15064	-0.99595		3360	-0.89288
-39780	-1.15378	-0.98865		3420	-0.8978
-39720	-1.15207	-0.98007		3480	-0.90409
-39660	-1.14797	-0.98799		3540	-0.90881
-39600	-1.1484	-0.98293		3600	-0.91453
-39540	-1.15126	-0.98193		3660	-0.92059
-39480	-1.14663	-0.96968		3720	-0.92416
-39420	-1.14582	-0.96181		3780	-0.93012
-39360	-1.14696	-0.97978		3840	-0.93427
-39300	-1.14668	-0.99476		3900	-0.94023
-39240	-1.14339	-0.9733		3960	-0.94882
-39180	-1.14439	-0.94669		4020	-0.95358
-39120	-1.14263	-0.91913		4080	-0.96141
-39060	-1.1411	-0.926		4140	-0.96622
-39000	-1.13976	-0.95108		4200	-0.9719
-38940	-1.13848	-0.94073		4260	-0.97542
-38880	-1.13848	-0.91212		4320	-0.9832
-38820	-1.1401	-0.94574		4380	-0.9873
-38760	-1.13624	-0.93692		4440	-0.99192
-38700	-1.13495	-0.89023		4500	-0.99831
-38640	-1.1359	-0.93115		4560	-1.00389
-38580	-1.13523	-0.92767		4620	-1.00818
-38520	-1.13662	-0.89767		4680	-1.01286
-38460	-1.13657	-0.91217		4740	-1.01963
-38400	-1.135	-0.87908		4800	-1.02411
-38340	-1.13366	-0.91832		4860	-1.02859
-38280	-1.13304	-0.86434		4920	-1.03107
-38220	-1.13256	-0.87517		4980	-1.0376
-38160	-1.13023	-0.91594		5040	-1.03946
-38100	-1.13213	-0.89109		5100	-1.04461
-38040	-1.13209	-0.88613		5160	-1.04857
-37980	-1.1288	-0.88532		5220	-1.05253
-37920	-1.13209	-0.90683		5280	-1.06197
-37860	-1.13137	-0.86553		5340	-1.06517
-37800	-1.12813	-0.87116		5400	-1.06755
-37740	-1.12818	-0.85843		5460	-1.06984
-37680	-1.12975	-0.87064		5520	-1.07232
-37620	-1.1266	-0.84718		5580	-1.0779
-37560	-1.12856	-0.83263		5640	-1.07923
-37500	-1.12937	-0.82972		5700	-1.08567
-37440	-1.12799	-0.82872		5760	-1.08782
-37380	-1.12951	-0.82867		5820	-1.09163
-37320	-1.12894	-0.82805		5880	-1.09397
-37260	-1.12732	-0.82		5940	-1.09812
-37200	-1.12956	-0.82782		6000	-1.10465
-37140	-1.12751	-0.81094		6060	-1.10794
-37080	-1.12603	-0.8168		6120	-1.11309
-37020	-1.12393	-0.81075		6180	-1.11862
-36960	-1.12451	-0.81041		6240	-1.12329
-36900	-1.12226	-0.8056		6300	-1.12992
-36840	-1.12393	-0.79801		6360	-1.13311
-36780	-1.12145	-0.78433		6420	-1.13745
-36720	-1.12217	-0.7818		6480	-1.1386
-36660	-1.12188	-0.78857		6540	-1.14241
-36600	-1.12241	-0.77932		6600	-1.14566
-36540	-1.11993	-0.78652		6660	-1.14933
-36480	-1.11769	-0.78147		6720	-1.15338
-36420	-1.11945	-0.78113		6780	-1.14599
-36360	-1.1185	-0.786		6840	-1.13302
-36300	-1.11788	-0.77884		6900	-1.13207
-36240	-1.11645	-0.77021		6960	-1.1323
-36180	-1.11373	-0.77441		7020	-1.13402
-36120	-1.11459	-0.76168		7080	-1.13922
-36060	-1.11263	-0.7808		7140	-1.14227
-36000	-1.11273	-0.77126		7200	-1.14618
-35940	-1.10882	-0.76897		7260	-1.15071
-35880	-1.11001	-0.77751		7320	-1.15224
-35820	-1.10853	-0.76421		7380	-1.15782
-35760	-1.10562	-0.75867		7440	-1.16373
-35700	-1.10596	-0.74232		7500	-1.16831
-35640	-1.10715	-0.74027		7560	-1.17975
-35580	-1.10648	-0.74399		7620	-1.18428
-35520	-1.10476	-0.74141		7680	-1.18743
-35460	-1.10758	-0.74966		7740	-1.19491
-35400	-1.10529	-0.73726		7800	-1.19768
-35340	-1.10591	-0.72878		7860	-1.20359
-35280	-1.10486	-0.73188		7920	-1.20617
-35220	-1.10114	-0.71762		7980	-1.20917
-35160	-1.10333	-0.71628		8040	-1.21175
-35100	-1.10476	-0.71652		8100	-1.21532
-35040	-1.10467	-0.73016		8160	-1.22119
-34980	-1.10047	-0.72153		8220	-1.22581
-34920	-1.10567	-0.71976		8280	-1.23029
-34860	-1.10434	-0.72053		8340	-1.23573
-34800	-1.1009	-0.72558		8400	-1.24222
-34740	-1.10157	-0.72754		8460	-1.24799
-34680	-1.10195	-0.73207		8520	-1.25299
-34620	-1.10062	-0.72124		8580	-1.25595
-34560	-1.10019	-0.70594		8640	-1.25838
-34500	-1.09947	-0.71118		8700	-1.26239
-34440	-1.09966	-0.72077		8760	-1.2642
-34380	-1.10252	-0.71852		8820	-1.26444
-34320	-1.09947	-0.7047		8880	-1.26444
-34260	-1.09966	-0.70079		8940	-1.26734
-34200	-1.09771	-0.69235		9000	-1.26987
-34140	-1.09604	-0.69564		9060	-1.27245
-34080	-1.09685	-0.68691		9120	-1.27545
-34020	-1.09842	-0.67537		9180	-1.27879
-33960	-1.09928	-0.66083		9240	-1.28117
-33900	-1.09823	-0.66021		9300	-1.28227
-33840	-1.09609	-0.66874		9360	-1.2879
-33780	-1.0988	-0.67628		9420	-1.29138
-33720	-1.09766	-0.67361		9480	-1.29252
-33660	-1.09542	-0.66116		9540	-1.29972
-33600	-1.09775	-0.65286		9600	-1.3012
-33540	-1.09499	-0.64628		9660	-1.30449
-33480	-1.09547	-0.64457		9720	-1.30521
-33420	-1.09222	-0.64786		9780	-1.30826
-33360	-1.09351	-0.64628		9840	-1.31117
-33300	-1.09165	-0.649		9900	-1.31512
-33240	-1.0928	-0.65224		9960	-1.31918
-33180	-1.08793	-0.64285		10020	-1.32604
-33120	-1.08712	-0.65158		10080	-1.32805
-33060	-1.08612	-0.65844		10140	-1.33477
-33000	-1.08431	-0.66087		10200	-1.33668
-32940	-1.08355	-0.65925		10260	-1.33744
-32880	-1.08388	-0.6429		10320	-1.34397
-32820	-1.08254	-0.646		10380	-1.34784
-32760	-1.07882	-0.64209		10440	-1.35198
-32700	-1.08059	-0.63436		10500	-1.3589
-32640	-1.07811	-0.62874		10560	-1.361
-32580	-1.07859	-0.62459		10620	-1.36419
-32520	-1.07792	-0.61815		10680	-1.37125
-32460	-1.07921	-0.61767		10740	-1.37492
-32400	-1.07611	-0.61052		10800	-1.37668
-32340	-1.07534	-0.61414		10860	-1.37993
-32280	-1.07835	-0.61848		10920	-1.38412
-32220	-1.07558	-0.62225		10980	-1.38508
-32160	-1.07472	-0.61486		11040	-1.39023
-32100	-1.07797	-0.60957		11100	-1.3917
-32040	-1.07549	-0.61887		11160	-1.39838
-31980	-1.07854	-0.62135		11220	-1.40024
-31920	-1.0763	-0.61853		11280	-1.39952
-31860	-1.07506	-0.61748		11340	-1.40339
-31800	-1.07329	-0.60179		11400	-1.40487
-31740	-1.07038	-0.6027		11460	-1.40825
-31680	-1.07215	-0.58954		11520	-1.41188
-31620	-1.07134	-0.59846		11580	-1.41135
-31560	-1.07172	-0.59011		11640	-1.40506
-31500	-1.071	-0.5966		11700	-1.40973
-31440	-1.0701	-0.59326		11760	-1.41102
-31380	-1.07105	-0.59045		11820	-1.41068
-31320	-1.06967	-0.59126		11880	-1.41259
-31260	-1.06814	-0.59121		11940	-1.41435
-31200	-1.07024	-0.60199		12000	-1.41917
-31140	-1.06743	-0.60551		12060	-1.42079
-31080	-1.06581	-0.60232		12120	-1.42465
-31020	-1.06619	-0.60218		12180	-1.42809
-30960	-1.06357	-0.59712		12240	-1.4339
-30900	-1.06333	-0.59688		12300	-1.44406
-30840	-1.06681	-0.59254		12360	-1.44454
-30780	-1.06643	-0.58053		12420	-1.44626
-30720	-1.06552	-0.57853		12480	-1.44974
-30660	-1.06695	-0.57428		12540	-1.45446
-30600	-1.06719	-0.56989		12600	-1.45679
-30540	-1.0691	-0.56956		12660	-1.45942
-30480	-1.06605	-0.57528		12720	-1.46213
-30420	-1.06757	-0.57099		12780	-1.46323
-30360	-1.06557	-0.56861		12840	-1.47043
-30300	-1.06738	-0.56155		12900	-1.47353
-30240	-1.07029	-0.55621		12960	-1.48054
-30180	-1.06652	-0.56656		13020	-1.48412
-30120	-1.06891	-0.56508		13080	-1.4895
-30060	-1.06881	-0.55692		13140	-1.49384
-30000	-1.06824	-0.55864		13200	-1.49842
-29940	-1.06857	-0.54915		13260	-1.50257
-29880	-1.06528	-0.55216		13320	-1.50724
-29820	-1.06547	-0.55077		13380	-1.5123
-29760	-1.06571	-0.55125		13440	-1.51616
-29700	-1.06228	-0.54805		13500	-1.52112
-29640	-1.06276	-0.54066		13560	-1.52727
-29580	-1.06471	-0.54906		13620	-1.53004
-29520	-1.06266	-0.54429		13680	-1.53561
-29460	-1.05985	-0.54581		13740	-1.53814
-29400	-1.05703	-0.54572		13800	-1.54353
-29340	-1.05517	-0.54786		13860	-1.54959
-29280	-1.05637	-0.54925		13920	-1.55054
-29220	-1.05517	-0.54581		13980	-1.55435
-29160	-1.05403	-0.54033		14040	-1.55607
-29100	-1.05803	-0.5605		14100	-1.56036
-29040	-1.05689	-0.55373		14160	-1.56208
-28980	-1.05298	-0.54801		14220	-1.56761
-28920	-1.05255	-0.5482		14280	-1.57176
-28860	-1.05603	-0.5429		14340	-1.57624
-28800	-1.05207	-0.54305		14400	-1.57638
-28740	-1.05508	-0.55001		14460	-1.40215
-28680	-1.05217	-0.55616		14520	-1.33596
-28620	-1.05122	-0.55521		14580	-1.28551
-28560	-1.05131	-0.5575		14640	-1.24136
-28500	-1.05207	-0.54815		14700	-1.20426
-28440	-1.05517	-0.55368		14760	-1.17007
-28380	-1.05603	-0.55778		14820	-1.14027
-28320	-1.05336	-0.55411		14880	-1.11418
-28260	-1.05384	-0.56241		14940	-1.08958
-28200	-1.0536	-0.56708		15000	-1.06717
-28140	-1.05474	-0.56927		15060	-1.04657
-28080	-1.05594	-0.56565		15120	-1.0274
-28020	-1.05794	-0.5738		15180	-1.0088
-27960	-1.05803	-0.57304		15240	-0.99059
-27900	-1.05613	-0.57056		15300	-0.97466
-27840	-1.05584	-0.56632		15360	-0.95974
-27780	-1.05813	-0.56465		15420	-0.94414
-27720	-1.05546	-0.5729		15480	-0.93141
-27660	-1.05713	-0.56513		15540	-0.9203
-27600	-1.05727	-0.57123		15600	-0.90786
-27540	-1.0536	-0.57628		15660	-0.89703
-27480	-1.05541	-0.57466		15720	-0.88397
-27420	-1.05646	-0.56803		15780	-0.873
-27360	-1.05718	-0.56112		15840	-0.8638
-27300	-1.0557	-0.53628		15900	-0.85312
-27240	-1.05403	-0.51201		15960	-0.8453
-27180	-1.0516	-0.4935		16020	-0.83695
-27120	-1.04812	-0.47467		16080	-0.82737
-27060	-1.05498	-0.4709		16140	-0.81926
-27000	-1.05222	-0.46222		16200	-0.81115
-26940	-1.04864	-0.44849		16260	-0.80371
-26880	-1.04587	-0.44377		16320	-0.79613
-26820	-1.04587	-0.44177		16380	-0.78879
-26760	-1.04583	-0.44573		16440	-0.7814
-26700	-1.04254	-0.44844		16500	-0.77363
-26640	-1.04063	-0.44525		16560	-0.76666
-26580	-1.03882	-0.43404		16620	-0.75903
-26520	-1.03844	-0.43132		16680	-0.75141
-26460	-1.03267	-0.42374		16740	-0.74344
-26400	-1.03572	-0.43056		16800	-0.73891
-26340	-1.03186	-0.43476		16860	-0.73262
-26280	-1.03405	-0.44253		16920	-0.72585
-26220	-1.02995	-0.44687		16980	-0.71936
-26160	-1.02666	-0.44277		17040	-0.7134
-26100	-1.0269	-0.44358		17100	-0.70663
-26040	-1.02604	-0.43366		17160	-0.70148
-25980	-1.02666	-0.42675		17220	-0.69623
-25920	-1.02399	-0.4266		17280	-0.68851
-25860	-1.02313	-0.4278		17340	-0.68412
-25800	-1.01965	-0.42064		17400	-0.67721
-25740	-1.02122	-0.42379		17460	-0.67306
-25680	-1.02194	-0.42985		17520	-0.66734
-25620	-1.0196	-0.43833		17580	-0.66195
-25560	-1.01736	-0.43337		17640	-0.65647
-25500	-1.01459	-0.43876		17700	-0.65361
-25440	-1.01822	-0.43791		17760	-0.64698
-25380	-1.01598	-0.43214		17820	-0.64211
-25320	-1.0175	-0.42684		17880	-0.63758
-25260	-1.01507	-0.42851		17940	-0.63353
-25200	-1.01397	-0.43275		18000	-0.63024
-25140	-1.01407	-0.42679		18060	-0.62538
-25080	-1.01488	-0.42927		18120	-0.62056
-25020	-1.01402	-0.42327		18180	-0.6147
-24960	-1.01726	-0.41902		18240	-0.61331
-24900	-1.01502	-0.4174		18300	-0.60764
-24840	-1.01383	-0.42179		18360	-0.6054
-24780	-1.01393	-0.41025		18420	-0.59963
-24720	-1.01378	-0.40906		18480	-0.59548
-24660	-1.01164	-0.40038		18540	-0.59224
-24600	-1.01345	-0.39981		18600	-0.58856
-24540	-1.01178	-0.40262		18660	-0.58508
-24480	-1.01402	-0.4071		18720	-0.57955
-24420	-1.01278	-0.40457		18780	-0.57536
-24360	-1.01321	-0.40176		18840	-0.57321
-24300	-1.0134	-0.39809		18900	-0.56801
-24240	-1.01159	-0.39575		18960	-0.56558
-24180	-1.00978	-0.40314		19020	-0.56153
-24120	-1.01045	-0.40577		19080	-0.55819
-24060	-1.01078	-0.40996		19140	-0.55509
-24000	-1.01097	-0.40505		19200	-0.5508
-23940	-1.01083	-0.41139		19260	-0.5477
-23880	-1.00897	-0.39561		19320	-0.54512
-23820	-1.00811	-0.3978		19380	-0.54222
-23760	-1.00873	-0.38464		19440	-0.54059
-23700	-1.00878	-0.39122		19500	-0.53778
-23640	-1.00749	-0.40281		19560	-0.53764
-23580	-1.00477	-0.40777		19620	-0.5363
-23520	-1.00539	-0.40829		19680	-0.53421
-23460	-1.00153	-0.40543		19740	-0.53149
-23400	-1.00158	-0.39113		19800	-0.52834
-23340	-1.00134	-0.38989		19860	-0.5241
-23280	-1.00038	-0.38498		19920	-0.52138
-23220	-1.00158	-0.37983		19980	-0.51566
-23160	-1.00081	-0.38402		20040	-0.51165
-23100	-0.99795	-0.38817		20100	-0.50741
-23040	-0.99867	-0.38893		20160	-0.50655
-22980	-0.99566	-0.38765		20220	-0.50717
-22920	-0.99814	-0.38088		20280	-0.50889
-22860	-0.99528	-0.37606		20340	-0.50951
-22800	-0.99271	-0.36824		20400	-0.50679
-22740	-0.99633	-0.37143		20460	-0.50593
-22680	-0.99662	-0.3721		20520	-0.50345
-22620	-0.9918	-0.3731		20580	-0.50083
-22560	-0.9939	-0.36605		20640	-0.49873
-22500	-0.99042	-0.36452		20700	-0.49582
-22440	-0.9888	-0.35699		20760	-0.49301
-22380	-0.98884	-0.36667		20820	-0.48843
-22320	-0.98832	-0.37339		20880	-0.48509
-22260	-0.98794	-0.37086		20940	-0.48242
-22200	-0.98513	-0.3628		21000	-0.47784
-22140	-0.98422	-0.364		21060	-0.47799
-22080	-0.98441	-0.36843		21120	-0.47546
-22020	-0.98384	-0.37773		21180	-0.47269
-21960	-0.98002	-0.38312		21240	-0.47117
-21900	-0.9815	-0.38293		21300	-0.46897
-21840	-0.98036	-0.37959		21360	-0.46735
-21780	-0.97859	-0.37921		21420	-0.4654
-21720	-0.97812	-0.37525		21480	-0.46602
-21660	-0.98126	-0.37735		21540	-0.46139
-21600	-0.97978	-0.37348		21600	-0.45925
-21540	-0.97616	-0.36833		21660	-0.45767
-21480	-0.9805	-0.366		21720	-0.45343
-21420	-0.97793	-0.3618		21780	-0.45047
-21360	-0.9785	-0.36228		21840	-0.44895
-21300	-0.97502	-0.35861		21900	-0.4468
-21240	-0.97754	-0.3567		21960	-0.44299
-21180	-0.97683	-0.35708		22020	-0.44055
-21120	-0.97506	-0.3535		22080	-0.43765
-21060	-0.97425	-0.3525		22140	-0.43316
-21000	-0.97111	-0.34392		22200	-0.43025
-20940	-0.97063	-0.34864		22260	-0.42735
-20880	-0.97101	-0.33434		22320	-0.42739
-20820	-0.97192	-0.33305		22380	-0.42339
-20760	-0.96929	-0.33376		22440	-0.42186
-20700	-0.97082	-0.33262		22500	-0.42053
-20640	-0.96605	-0.33004		22560	-0.41652
-20580	-0.96963	-0.3351		22620	-0.41371
-20520	-0.96438	-0.33515		22680	-0.41314
-20460	-0.96548	-0.33257		22740	-0.41113
-20400	-0.96686	-0.32818		22800	-0.40746
-20340	-0.96524	-0.33081		22860	-0.40541
-20280	-0.96062	-0.3331		22920	-0.40327
-20220	-0.95995	-0.33386		22980	-0.40169
-20160	-0.9588	-0.3319		23040	-0.40102
-20100	-0.95637	-0.33372		23100	-0.39802
-20040	-0.96014	-0.33949		23160	-0.39511
-19980	-0.95647	-0.34502		23220	-0.39268
-19920	-0.95737	-0.3432		23280	-0.39168
-19860	-0.95628	-0.34945		23340	-0.3891
-19800	-0.95618	-0.3443		23400	-0.38734
-19740	-0.95628	-0.34149		23460	-0.38505
-19680	-0.95504	-0.33724		23520	-0.38333
-19620	-0.95671	-0.33515		23580	-0.38152
-19560	-0.95618	-0.33524		23640	-0.37919
-19500	-0.95313	-0.33639		23700	-0.37785
-19440	-0.95537	-0.33753		23760	-0.37547
-19380	-0.95637	-0.34316		23820	-0.37442
-19320	-0.95351	-0.34635		23880	-0.37175
-19260	-0.95518	-0.34835		23940	-0.36951
-19200	-0.95418	-0.33324		24000	-0.36798
-19140	-0.95508	-0.33157		24060	-0.36798
-19080	-0.95332	-0.33076		24120	-0.36498
-19020	-0.95237	-0.33066		24180	-0.36235
-18960	-0.95289	-0.32785		24240	-0.36083
-18900	-0.95275	-0.32771		24300	-0.35868
-18840	-0.95499	-0.32122		24360	-0.35801
-18780	-0.9547	-0.32118		24420	-0.35644
-18720	-0.9538	-0.3206		24480	-0.35324
-18660	-0.95303	-0.31831		24540	-0.35243
-18600	-0.95251	-0.3165		24600	-0.35134
-18540	-0.95003	-0.31021		24660	-0.34943
-18480	-0.95227	-0.30453		24720	-0.34781
-18420	-0.94359	-0.30615		24780	-0.34533
-18360	-0.94741	-0.30568		24840	-0.34442
-18300	-0.94622	-0.30139		24900	-0.34209
-18240	-0.94397	-0.29857		24960	-0.34047
-18180	-0.94188	-0.29624		25020	-0.3378
-18120	-0.94221	-0.29338		25080	-0.33684
-18060	-0.94116	-0.29729		25140	-0.33579
-18000	-0.94049	-0.30367		25200	-0.33503
-17940	-0.93778	-0.30558		25260	-0.33322
-17880	-0.93768	-0.29628		25320	-0.33179
-17820	-0.9382	-0.30186		25380	-0.32907
-17760	-0.93587	-0.29614		25440	-0.32816
-17700	-0.93458	-0.297		25500	-0.32683
-17640	-0.93444	-0.29142		25560	-0.32554
-17580	-0.93239	-0.2847		25620	-0.32382
-17520	-0.93248	-0.28417		25680	-0.32249
-17460	-0.93043	-0.28565		25740	-0.32001
-17400	-0.9269	-0.28222		25800	-0.31925
-17340	-0.92934	-0.29204		25860	-0.31834
-17280	-0.93053	-0.28551		25920	-0.31648
-17220	-0.929	-0.28317		25980	-0.31648
-17160	-0.92805	-0.27959		26040	-0.31338
-17100	-0.9229	-0.2897		26100	-0.31257
-17040	-0.92404	-0.29433		26160	-0.31133
-16980	-0.92452	-0.29342		26220	-0.31009
-16920	-0.92543	-0.28694		26280	-0.30818
-16860	-0.92185	-0.28398		26340	-0.30651
-16800	-0.9228	-0.28732		26400	-0.30532
-16740	-0.92247	-0.28327		26460	-0.30342
-16680	-0.91894	-0.28055		26520	-0.30365
-16620	-0.92056	-0.28174		26580	-0.30246
-16560	-0.92008	-0.28598		26640	-0.30017
-16500	-0.92032	-0.28741		26700	-0.29917
-16440	-0.91827	-0.28904		26760	-0.29865
-16380	-0.91946	-0.29481		26820	-0.2975
-16320	-0.91961	-0.28737		26880	-0.29569
-16260	-0.91579	-0.28808		26940	-0.29388
-16200	-0.91637	-0.2837		27000	-0.29316
-16140	-0.91641	-0.2743		27060	-0.29216
-16080	-0.91508	-0.2805		27120	-0.29016
-16020	-0.9157	-0.28141		27180	-0.28959
-15960	-0.91679	-0.27621		27240	-0.28725
-15900	-0.91641	-0.2795		27300	-0.28668
-15840	-0.91422	-0.26295		27360	-0.28611
-15780	-0.91436	-0.26767		27420	-0.28501
-15720	-0.9094	-0.26744		27480	-0.28348
-15660	-0.91212	-0.26662		27540	-0.28215
-15600	-0.91293	-0.26248		27600	-0.28024
-15540	-0.91021	-0.25585		27660	-0.28029
-15480	-0.90688	-0.27258		27720	-0.27857
-15420	-0.90607	-0.27564		27780	-0.2779
-15360	-0.9075	-0.2723		27840	-0.27714
-15300	-0.90659	-0.27225		27900	-0.2759
-15240	-0.90645	-0.26705		27960	-0.27562
-15180	-0.90382	-0.26419		28020	-0.27423
-15120	-0.90607	-0.2619		28080	-0.2739
-15060	-0.90549	-0.25933		28140	-0.27271
-15000	-0.90378	-0.26491		28200	-0.27094
-14940	-0.90325	-0.26252		28260	-0.27075
-14880	-0.9023	-0.26186		28320	-0.26775
-14820	-0.90244	-0.27201		28380	-0.26775
-14760	-0.90077	-0.27292		28440	-0.2678
-14700	-0.90058	-0.27187		28500	-0.26656
-14640	-0.90444	-0.26796		28560	-0.26412
-14580	-0.90254	-0.26724		28620	-0.26417
-14520	-0.89977	-0.26085		28680	-0.26269
-14460	-0.89996	-0.25818		28740	-0.26327
-14400	-0.89853	-0.25666		28800	-0.2605
-14340	-0.89825	-0.25442		28860	-0.26122
-14280	-0.89462	-0.24831		28920	-0.25916
-14220	-0.89877	-0.24998		28980	-0.25888
-14160	-0.89534	-0.24273		29040	-0.2574
-14100	-0.89367	-0.24474		29100	-0.25683
-14040	-0.89305	-0.24479		29160	-0.25554
-13980	-0.89338	-0.24502		29220	-0.25492
-13920	-0.89329	-0.24655		29280	-0.25487
-13860	-0.89362	-0.2027		29340	-0.25144
-13800	-0.89052	-0.20025		29400	-0.25263
-13740	-0.89109	-0.20284		29460	-0.25139
-13680	-0.88847	-0.20454		29520	-0.25101
-13620	-0.88923	-0.20264		29580	-0.24991
-13560	-0.88714	-0.19965		29640	-0.24829
-13500	-0.88818	-0.19818		29700	-0.24739
-13440	-0.88752	-0.19633		29760	-0.24686
-13380	-0.88685	-0.19424		29820	-0.24677
-13320	-0.88623	-0.19605		29880	-0.24472
-13260	-0.88342	-0.19211		29940	-0.24567
-13200	-0.88652	-0.19211		30000	-0.24286
-13140	-0.88461	-0.20214		30060	-0.24257
-13080	-0.88227	-0.18758		30120	-0.24195
-13020	-0.88504	-0.19093		30180	-0.24042
-12960	-0.88337	-0.19222		30240	-0.24171
-12900	-0.87893	-0.18949		30300	-0.23966
-12840	-0.87717	-0.18878		30360	-0.23899
-12780	-0.8796	-0.19016		30420	-0.23914
-12720	-0.87798	-0.18323		30480	-0.23699
-12660	-0.87478	-0.18352		30540	-0.23661
-12600	-0.87641	-0.17896		30600	-0.23666
-12540	-0.87631	-0.17822		30660	-0.23623
-12480	-0.87378	-0.17825		30720	-0.23494
-12420	-0.87207	-0.18142		30780	-0.23399
-12360	-0.87369	-0.17613		30840	-0.23299
-12300	-0.87111	-0.17797		30900	-0.23194
-12240	-0.8735	-0.17658		30960	-0.23094
-12180	-0.87097	-0.17846		31020	-0.23103
-12120	-0.8673	-0.17626		31080	-0.2295
-12060	-0.86792	-0.17701		31140	-0.22874
-12000	-0.8693	-0.17178		31200	-0.22836
-11940	-0.86735	-0.17623		31260	-0.22879
-11880	-0.86954	-0.17464		31320	-0.2265
-11820	-0.86563	-0.17472		31380	-0.22621
-11760	-0.8662	-0.17575		31440	-0.22607
-11700	-0.86387	-0.17346		31500	-0.22497
-11640	-0.86391	-0.1723		31560	-0.22517
-11580	-0.86434	-0.16703		31620	-0.22426
-11520	-0.8611	-0.15872		31680	-0.22354
-11460	-0.86124	-0.16451		31740	-0.22254
-11400	-0.86005	-0.16605		31800	-0.22235
-11340	-0.86167	-0.16861		31860	-0.22102
-11280	-0.85943	-0.16847		31920	-0.22188
-11220	-0.85733	-0.17217		31980	-0.22121
-11160	-0.85876	-0.16986		32040	-0.22064
-11100	-0.85519	-0.16908		32100	-0.21844
-11040	-0.859	-0.16811		32160	-0.2193
-10980	-0.85662	-0.16919		32220	-0.21763
-10920	-0.85614	-0.17083		32280	-0.21754
-10860	-0.85457	-0.16959		32340	-0.2173
-10800	-0.8549	-0.17255		32400	-0.21706
-10740	-0.85171	-0.16981		32460	-0.21491
-10680	-0.8519	-0.17128		32520	-0.21615
-10620	-0.85018	-0.17021		32580	-0.21444
-10560	-0.84856	-0.17365		32640	-0.21448
-10500	-0.84808	-0.17294		32700	-0.21487
-10440	-0.84904	-0.17186		32760	-0.21439
-10380	-0.84913	-0.17165		32820	-0.21215
-10320	-0.84827	-0.1753		32880	-0.2121
-10260	-0.85075	-0.17262		32940	-0.21048
-10200	-0.8457	-0.17269		33000	-0.21057
-10140	-0.84713	-0.17113		33060	-0.21091
-10080	-0.84522	-0.17069		33120	-0.20895
-10020	-0.8436	-0.1725		33180	-0.209
-9960	-0.84384	-0.17122		33240	-0.20967
-9900	-0.84226	-0.17054		33300	-0.20876
-9840	-0.84522	-0.17149		33360	-0.20809
-9780	-0.84389	-0.17141		33420	-0.2079
-9720	-0.84365	-0.17081		33480	-0.20743
-9660	-0.84341	-0.16956		33540	-0.20647
-9600	-0.84188	-0.16901		33600	-0.2059
-9540	-0.84126	-0.16907		33660	-0.20604
-9480	-0.84298	-0.16865		33720	-0.20476
-9420	-0.83964	-0.16733		33780	-0.20609
-9360	-0.83902	-0.16702		33840	-0.20466
-9300	-0.84126	-0.16574		33900	-0.20404
-9240	-0.83983	-0.16393		33960	-0.20466
-9180	-0.8375	-0.1663		34020	-0.20252
-9120	-0.83797	-0.16665		34080	-0.20161
-9060	-0.83487	-0.16386		34140	-0.20209
-9000	-0.83301	-0.16616		34200	-0.20185
-8940	-0.83244	-0.16277		34260	-0.20113
-8880	-0.83158	-0.166		34320	-0.20109
-8820	-0.83187	-0.164		34380	-0.1997
-8760	-0.83058	-0.16565		34440	-0.19951
-8700	-0.82968	-0.16381		34500	-0.19803
-8640	-0.82944	-0.16508		34560	-0.1976
-8580	-0.82753	-0.16217		34620	-0.19694
-8520	-0.82462	-0.16324		34680	-0.19822
-8460	-0.82991	-0.16266		34740	-0.19641
-8400	-0.8261	-0.16132		34800	-0.19484
-8340	-0.8281	-0.16086		34860	-0.1957
-8280	-0.82343	-0.16068		34920	-0.19632
-8220	-0.82481	-0.1592		34980	-0.19474
-8160	-0.82143	-0.15981		35040	-0.1936
-8100	-0.82233	-0.15782		35100	-0.19365
-8040	-0.82109	-0.15913		35160	-0.19307
-7980	-0.82152	-0.15854		35220	-0.19255
-7920	-0.82257	-0.15837		35280	-0.19288
-7860	-0.82047	-0.15541		35340	-0.19183
-7800	-0.82038	-0.15618		35400	-0.19174
-7740	-0.81871	-0.1558		35460	-0.19112
-7680	-0.81823	-0.15702		35520	-0.19098
-7620	-0.8178	-0.15484		35580	-0.1904
-7560	-0.81613	-0.15496		35640	-0.19012
-7500	-0.81532	-0.15477		35700	-0.18807
-7440	-0.81342	-0.15523		35760	-0.18878
-7380	-0.81299	-0.15608		35820	-0.18754
-7320	-0.81652	-0.15657		35880	-0.18711
-7260	-0.81041	-0.15536		35940	-0.18592
-7200	-0.81337	-0.1545		36000	-0.18535
-7140	-0.81327	-0.15572		36060	-0.18611
-7080	-0.81637	-0.15469		36120	-0.1853
-7020	-0.81284	-0.1545		36180	-0.18616
-6960	-0.81432	-0.15479		36240	-0.18487
-6900	-0.81361	-0.15335		36300	-0.18401
-6840	-0.81427	-0.15367		36360	-0.18282
-6780	-0.81203	-0.15322		36420	-0.18339
-6720	-0.80993	-0.15446		36480	-0.18277
-6660	-0.81156	-0.15289		36540	-0.18139
-6600	-0.8127	-0.15276		36600	-0.18158
-6540	-0.81194	-0.15052		36660	-0.18182
-6480	-0.80726	-0.15303		36720	-0.18134
-6420	-0.81036	-0.15332		36780	-0.1812
-6360	-0.80684	-0.15163		36840	-0.18025
-6300	-0.81055	-0.14939		36900	-0.17939
-6240	-0.80912	-0.14978		36960	-0.17939
-6180	-0.80436	-0.14973		37020	-0.17829
-6120	-0.80335	-0.15022		37080	-0.17715
-6060	-0.80149	-0.15094		37140	-0.17748
-6000	-0.80135	-0.15248		37200	-0.17691
-5940	-0.79906	-0.15075		37260	-0.17562
-5880	-0.80068	-0.15168		37320	-0.17577
-5820	-0.79749	-0.15053		37380	-0.17467
-5760	-0.80173	-0.15225		37440	-0.17476
-5700	-0.79634	-0.14983		37500	-0.17453
-5640	-0.80049	-0.14836		37560	-0.17371
-5580	-0.79725	-0.14761		37620	-0.17419
-5520	-0.79482	-0.14922		37680	-0.17348
-5460	-0.7973	-0.14803		37740	-0.17214
-5400	-0.79615	-0.14958		37800	-0.17295
-5340	-0.79382	-0.14857		37860	-0.17281
-5280	-0.79463	-0.146		37920	-0.17171
-5220	-0.79429	-0.14669		37980	-0.17171
-5160	-0.79863	-0.14679		38040	-0.16871
-5100	-0.7973	-0.14906		38100	-0.17
-5040	-0.79644	-0.14778		38160	-0.16942
-4980	-0.79906	-0.14776		38220	-0.16799
-4920	-0.79811	-0.14939		38280	-0.16857
-4860	-0.79706	-0.14867		38340	-0.1669
-4800	-0.80006	-0.14853		38400	-0.16775
-4740	-0.79797	-0.14875		38460	-0.16623
-4680	-0.79701	-0.1499		38520	-0.1657
-4620	-0.80054	-0.15091		38580	-0.1658
-4560	-0.79935	-0.15137		38640	-0.16656
-4500	-0.79754	-0.15339		38700	-0.16537
-4440	-0.79754	-0.15598		38760	-0.16451
-4380	-0.7983	-0.15525		38820	-0.16489
-4320	-0.79601	-0.15461		38880	-0.1638
-4260	-0.8003	-0.15568		38940	-0.16442
-4200	-0.79811	-0.15739		39000	-0.16284
-4140	-0.79887	-0.15883		39060	-0.16394
-4080	-0.79902	-0.15898		39120	-0.16256
-4020	-0.79744	-0.15824		39180	-0.16122
-3960	-0.79806	-0.15705		39240	-0.16189
-3900	-0.79902	-0.15526		39300	-0.16136
-3840	-0.79367	-0.15358		39360	-0.16189
-3780	-0.79506	-0.15312		39420	-0.16141
-3720	-0.79305	-0.15242		39480	-0.16022
-3660	-0.78428	-0.15204		39540	-0.16122
-3600	-0.78643	-0.15148		39600	-0.15936
-3540	-0.78404	-0.14883		39660	-0.15951
-3480	-0.78223	-0.15054		39720	-0.15865
-3420	-0.78066	-0.15039		39780	-0.15869
-3360	-0.78109	-0.15116		39840	-0.15889
-3300	-0.77832	-0.15023		39900	-0.15908
-3240	-0.77842	-0.15109		39960	-0.15712
-3180	-0.77679	-0.14995		40020	-0.15583
-3120	-0.77451	-0.15199		40080	-0.15645
-3060	-0.77846	-0.14986		40140	-0.15769
-3000	-0.77341	-0.15106		40200	-0.15726
-2940	-0.77541	-0.15106		40260	-0.15631
-2880	-0.77465	-0.1524		40320	-0.15397
-2820	-0.77212	-0.1518		40380	-0.15507
-2760	-0.77322	-0.15054		40440	-0.15326
-2700	-0.77064	-0.15192		40500	-0.15326
-2640	-0.77308	-0.15433		40560	-0.15216
-2580	-0.76931	-0.1559		40620	-0.15378
-2520	-0.76735	-0.1571		40680	-0.1525
-2460	-0.76788	-0.15907		40740	-0.15145
-2400	-0.77026	-0.15698		40800	-0.15254
-2340	-0.77102	-0.15775		40860	-0.1523
-2280	-0.76669	-0.1568		40920	-0.15111
-2220	-0.77117	-0.15522		40980	-0.15059
-2160	-0.76778	-0.15724		41040	-0.15002
-2100	-0.76988	-0.15654		41100	-0.14968
-2040	-0.76683	-0.15585		41160	-0.14992
-1980	-0.76821	-0.15688		41220	-0.14949
-1920	-0.76797	-0.15495		41280	-0.14868
-1860	-0.76587	-0.15345		41340	-0.14935
-1800	-0.76759	-0.15352		41400	-0.14906
-1740	-0.76697	-0.15278		41460	-0.14792
-1680	-0.76602	-0.15098		41520	-0.14782
-1620	-0.76406	-0.15125		41580	-0.14797
-1560	-0.76564	-0.14964		41640	-0.14735
-1500	-0.76363	-0.1489		41700	-0.14687
-1440	-0.76173	-0.1481		41760	-0.14606
-1380	-0.7623	-0.14437		41820	-0.14587
-1320	-0.76363	-0.14523		41880	-0.14539
-1260	-0.76196	-0.14427		41940	-0.14515
-1200	-0.76454	-0.14242		42000	-0.14434
-1140	-0.76268	-0.14231		42060	-0.14558
-1080	-0.76211	-0.14306		42120	-0.14434
-1020	-0.76106	-0.14271		42180	-0.14439
-960	-0.76025	-0.14219		42240	-0.14353
-900	-0.75658	-0.14277		42300	-0.14243
-840	-0.75953	-0.14188		42360	-0.14363
-780	-0.75791	-0.14278		42420	-0.14363
-720	-0.75753	-0.14363		42480	-0.14167
-660	-0.75639	-0.14467		42540	-0.14315
-600	-0.75496	-0.14599		42600	-0.14263
-540	-0.75448	-0.14713		42660	-0.14205
-480	-0.75181	-0.14732		42720	-0.14215
-420	-0.75109	-0.14692		42780	-0.14119
-360	-0.75391	-0.14789		42840	-0.14162
-300	-0.75276	-0.14583		42900	-0.14091
-240	-0.75386	-0.14757		42960	-0.13938
-180	-0.75434	-0.14728		43020	-0.13981
-120	-0.75462	-0.14763		43080	-0.14024
-60	-0.75076	-0.14677		43140	-0.13862
0	-0.75381	-0.14771		43200	-0.13805
60	-0.75229	-0.14842		43260	-0.14034
120	-0.75133	-0.14717		43320	-0.13824
180	-0.75133	-0.14716		43380	-0.13829
240	-0.75124	-0.14874		43440	-0.13614
300	-0.753	-0.14772		43500	-0.13733
360	-0.751	-0.14825		43560	-0.13705
420	-0.74985	-0.14907		43620	-0.13676
480	-0.75052	-0.14754		43680	-0.13604
540	-0.74933	-0.14862		43740	-0.13538
600	-0.74756	-0.14705		43800	-0.13671
660	-0.79897	-0.25145		43860	-0.13604
720	-0.79754	-0.60265		43920	-0.13466
780	-0.80426	-3.24301		43980	-0.13638
840	-0.82977	-5.97205		44040	-0.13523
900	-0.87231	-7.66542		44100	-0.13595
960	-0.92256	--		44160	-0.13452
1020	-0.97225	--		44220	-0.13318
1080	-1.02308	--		44280	-0.13433
1140	-1.0762	--		44340	-0.13261
1200	-1.13194	--		44400	-0.13285
1260	-1.17495	--		44460	-0.1328
1320	-1.2224	--		44520	-0.13371
1380	-1.26956	--		44580	-0.13223
1440	-1.32797	-7.99015		44640	-0.13256
1500	-1.3757	-7.80752		44700	-0.13271
1560	-1.41957	-7.57292		44760	-0.13123
1620	-1.45896	-7.35405		44820	-0.13166
1680	-1.49797	-7.10085		44880	-0.13242
1740	-1.54484	-6.96161		44940	-0.13028
1800	-1.58089	-6.72319		45000	-0.1307
1860	-1.61274	-6.63402		45060	-0.12961
1920	-1.63906	-6.45092		45120	-0.1307
1980	-1.66681	-6.50814		45180	-0.12923
2040	-1.68994	-6.34506		45240	-0.1308
2100	-1.71087	-6.29499		45300	-0.1297
2160	-1.72904	-6.13334		45360	-0.12942
2220	-1.75083	-6.14431		45420	-0.12985
2280	-1.75303	-6.16577		45480	-0.1287
2340	-1.76333	-6.08852		45540	-0.1276
2400	-1.77153	-6.13859		45600	-0.12856
2460	-1.78564	-6.09567		45660	-0.12842
2520	-1.79709	-6.06802		45720	-0.12722
2580	-1.81058	-6.10807		45780	-0.12794
2640	-1.81721	-6.09043		45840	-0.12765
2700	-1.82398	-6.16052		45900	-0.12718
2760	-1.83428	-6.12381		45960	-0.12794
2820	-1.8421	-6.09806		46020	-0.12603
2880	-1.85374	-6.05466		46080	-0.1267
2940	-1.87605	-5.95548		46140	-0.1257
3000	-1.88616	-6.05848		46200	-0.12694
3060	-1.90724	-6.02462		46260	-0.12603
3120	-1.92979	-6.29308		46320	-0.12541
3180	-1.94958	-6.23538		46380	-0.1256
3240	-1.97461	-6.12619		46440	-0.1236
3300	-1.99965	-6.15766		46500	-0.1247
3360	-2.02153	-6.26924		46560	-0.12417
3420	-2.03927	-6.20677		46620	-0.12427
3480	-2.05639	-6.15385		46680	-0.12369
3540	-2.07299	-6.27306		46740	-0.12474
3600	-2.09106	-6.25303		46800	-0.12341
3660	-2.10737	-6.24969		46860	-0.12393
3720	-2.11986	-6.24158		46920	-0.12226
3780	-2.12506	-6.31645		46980	-0.12269
3840	-2.13669	-6.27925		47040	-0.12222
3900	-2.14275	-6.28688		47100	-0.12174
3960	-2.15042	-6.32646		47160	-0.12274
4020	-2.15681	-6.26495		47220	-0.12212
4080	-2.16049	-6.37605		47280	-0.12331
4140	-2.16454	-6.28355		47340	-0.12112
4200	-2.16778	-6.24158		47400	-0.12174
4260	-2.17708	-6.32074		47460	-0.12083
4320	-2.18733	-6.18341		47520	-0.12055
4380	-2.19239	-6.35602		47580	-0.12179
4440	-2.20469	-6.3565		47640	-0.12155
4500	-2.21465	-6.38797		47700	-0.11907
4560	-2.22147	-6.28355		47760	-0.11993
4620	-2.22834	-6.31645		47820	-0.11826
4680	-2.23802	-6.32169		47880	-0.11874
4740	-2.25004	-6.26066		47940	-0.11726
4800	-2.25194	-6.28784		48000	-0.11707
4860	-2.25814	-6.26161		48060	-0.11578
4920	-2.26749	-6.29547		48120	-0.11492
4980	-2.27483	-6.30548		48180	-0.11511
5040	-2.28089	-6.36079		48240	-0.11392
5100	-2.28928	-6.40514		48300	-0.11373
5160	-2.29653	-6.41372		48360	-0.11444
5220	-2.30401	-6.54771		48420	-0.11406
5280	-2.31222	-6.47094		48480	-0.11354
5340	-2.31918	-6.51577		48540	-0.1123
5400	-2.32786	-6.37128		48600	-0.11335
5460	-2.33363	-6.3236		48660	-0.11215
5520	-2.33925	-6.36556		48720	-0.11354
5580	-2.34621	-6.34553		48780	-0.11163
5640	-2.35399	-6.38559		48840	-0.11144
5700	-2.35976	-6.39322		48900	-0.11039
5760	-2.36338	-6.42993		48960	-0.11101
5820	-2.37263	-6.36604		49020	-0.11139
5880	-2.37812	-6.35507		49080	-0.11072
5940	-2.38155	-6.38797		49140	-0.11068
6000	-2.38965	-6.42946		49200	-0.11034
6060	-2.39142	-6.38654		49260	-0.1092
6120	-2.40029	-6.38988		49320	-0.11096
6180	-2.40649	-6.37224		49380	-0.10987
6240	-2.41011	-6.35364		49440	-0.10915
6300	-2.41507	-6.37224		49500	-0.1091
6360	-2.41884	-6.40275		49560	-0.10939
6420	-2.42461	-6.33886		49620	-0.10929
6480	-2.42842	-6.38845		49680	-0.10863
6540	-2.43324	-6.37748		49740	-0.10915
6600	-2.43872	-6.44138		49800	-0.10796
6660	-2.44401	-6.35793		49860	-0.10767
6720	-2.44778	-6.39083		49920	-0.1082
6780	-2.45007	-6.38034		49980	-0.10691
6840	-2.4566	-6.30453		50040	-0.10772
6900	-2.46037	-6.3894		50100	-0.10896
6960	-2.46318	-6.45759		50160	-0.10739
7020	-2.46666	-6.38368		50220	-0.10677
7080	-2.47139	-6.40085		50280	-0.10643
7140	-2.47463	-6.48286		50340	-0.10572
7200	-2.48021	-6.42278		50400	-0.10519
7260	-2.48254	-6.45616		50460	-0.10453
7320	-2.48583	-6.4719		50520	-0.10639
7380	-2.48803	-6.45235		50580	-0.10567
7440	-2.49046	-6.4471		50640	-0.10438
7500	-2.49232	-6.40514		50700	-0.10467
7560	-2.49179	-6.40705		50760	-0.10467
7620	-2.49651	-6.4409		50820	-0.10362
7680	-2.49961	-6.45139		50880	-0.10352
7740	-2.5041	-6.53293		50940	-0.10443
7800	-2.5072	-6.53675		51000	-0.10352
7860	-2.51072	-6.49097		51060	-0.10209
7920	-2.51297	-6.58586		51120	-0.10276
7980	-2.51997	-6.56583		51180	-0.10247
8040	-2.52207	-6.49192		51240	-0.10176
8100	-2.52284	-6.58777		51300	-0.10205
8160	-2.52837	-6.57537		51360	-0.10095
8220	-2.53008	-6.50241		51420	-0.1009
8280	-2.53204	-6.50575		51480	-0.10062
8340	-2.53285	-6.51195		51540	-0.0998
8400	-2.536	-6.4533		51600	-0.0998
8460	-2.53776	-6.50718		51660	-0.09942
8520	-2.54224	-6.51529		51720	-0.10033
8580	-2.54401	-6.4657		51780	-0.09933
8640	-2.55192	-6.46856		51840	-0.09885
8700	-2.55054	-6.41658		51900	-0.09847
8760	-2.55612	-6.53865		51960	-0.09847
8820	-2.55664	-6.54771		52020	-0.09818
8880	-2.55879	-6.52912		52080	-0.09728
8940	-2.56322	-6.48954		52140	-0.09795
9000	-2.56499	-6.45664		52200	-0.09752
9060	-2.56871	-6.48954		52260	-0.09561
9120	-2.57109	-6.50814		52320	-0.09594
9180	-2.57367	-6.45807		52380	-0.0968
9240	-2.57796	-6.56011		52440	-0.09508
9300	-2.577	-6.57775		52500	-0.09589
9360	-2.58015	-6.64022		52560	-0.09403
9420	-2.58258	-6.58395		52620	-0.09427
9480	-2.58473	-6.63497		52680	-0.09313
9540	-2.58792	-6.60207		52740	-0.09389
9600	-2.58964	-6.62115		52800	-0.09375
9660	-2.58955	-6.62258		52860	-0.09489
9720	-2.59293	-6.60255		52920	-0.09361
9780	-2.59398	-6.59921		52980	-0.09313
9840	-2.59584	-6.64451		53040	-0.0927
9900	-2.59799	-6.55248		53100	-0.09079
9960	-2.60142	-6.53818		53160	-0.09179
10020	-2.60414	-6.58634		53220	-0.09141
10080	-2.60566	-6.53341		53280	-0.09113
10140	-2.60967	-6.5191		53340	-0.09074
10200	-2.60876	-6.60589		53400	-0.09103
10260	-2.60943	-6.48859		53460	-0.09074
10320	-2.61167	-6.47666		53520	-0.09041
10380	-2.61463	-6.56965		53580	-0.09022
10440	-2.61515	-6.52435		53640	-0.08955
10500	-2.61844	-6.49192		53700	-0.08927
10560	-2.62083	-6.62448		53760	-0.08908
10620	-2.62049	-6.58777		53820	-0.08903
10680	-2.62292	-6.56345		53880	-0.08793
10740	-2.62726	-6.54199		53940	-0.08831
10800	-2.6296	-6.46188		54000	-0.08817
10860	-2.62626	-6.5129		54060	-0.08731
10920	-2.63237	-6.53484		54120	-0.08741
10980	-2.63208	-6.5377		54180	-0.08769
11040	-2.63432	-6.5582		54240	-0.08693
11100	-2.63518	-6.65739		54300	-0.08683
11160	-2.63732	-6.71413		54360	-0.08574
11220	-2.63876	-6.51767		54420	-0.08645
11280	-2.64238	-6.5191		54480	-0.08645
11340	-2.64634	-6.55963		54540	-0.08521
11400	-2.64486	-6.47476		54600	-0.0855
11460	-2.64939	-6.50003		54660	-0.08574
11520	-2.64991	-6.55963		54720	-0.08545
11580	-2.65091	-6.52006		54780	-0.08426
11640	-2.65168	-6.65691		54840	-0.08498
11700	-2.6532	-6.54724		54900	-0.08416
11760	-2.6553	-6.57871		54960	-0.08335
11820	-2.65196	-6.60398		55020	-0.08359
11880	-2.65764	-6.53389		55080	-0.0825
11940	-2.65788	-6.62162		55140	-0.08312
12000	-2.66388	-6.60493		55200	-0.08302
12060	-2.66336	-6.55057		55260	-0.08388
12120	-2.6625	-6.54914		55320	-0.08531
12180	-2.66417	-6.66072		55380	-0.08183
12240	-2.66675	-6.55725		55440	-0.08436
12300	-2.66675	-6.56297		55500	-0.0855
12360	-2.66951	-6.64546		55560	-0.08817
12420	-2.67271	-6.71461		55620	-0.08798
12480	-2.66946	-6.80759		55680	-0.08717
12540	-2.67204	-6.62067		55740	-0.0865
12600	-2.6697	-6.60446		55800	-0.08602
12660	-2.67352	-6.57728		55860	-0.08512
12720	-2.67719	-6.56869		55920	-0.08431
12780	-2.6749	-6.59683		55980	-0.08316
12840	-2.67547	-6.52435		56040	-0.0834
12900	-2.67771	-6.70984		56100	-0.08288
12960	-2.67953	-6.62305		56160	-0.08307
13020	-2.68057	-6.62401		56220	-0.08307
13080	-2.68086	-6.56583		56280	-0.08335
13140	-2.68134	-6.63211		56340	-0.08326
13200	-2.68105	-6.59826		56400	-0.0825
13260	-2.68119	-6.63593		56460	-0.08321
13320	-2.68496	-6.64451		56520	-0.08407
13380	-2.68625	-6.61733		56580	-0.08402
13440	-2.68682	-6.59683		56640	-0.08245
13500	-2.68935	-6.56774		56700	-0.08388
13560	-2.69073	-6.58252		56760	-0.08326
13620	-2.69168	-6.56869		56820	-0.08345
13680	-2.69054	-6.58586		56880	-0.08326
13740	-2.69407	-6.65834		56940	-0.08259
13800	-2.69302	-6.61542		57000	-0.0834
13860	-2.69331	-6.67646		57060	-0.0844
13920	-2.69512	-6.64213		57120	-0.08641
13980	-2.69893	-6.73082		57180	-0.08798
14040	-2.6975	-6.69363		57240	-0.08602
14100	-2.6965	-6.84001		57300	-0.08664
14160	-2.70141	-6.78852		57360	-0.0896
14220	-2.70156	-6.92442		57420	-0.0926
14280	-2.7037	-6.69219		57480	-0.09594
14340	-2.70136	-6.75323		57540	-0.09938
14400	-2.70251	-6.74369		57600	-0.10042
14460	-2.70499	-6.60064		57660	-0.10438
14520	-2.70694	-6.67789		57720	-0.10677
14580	-2.70709	-6.60636		57780	-0.10882
14640	-2.70732	-6.67837		57840	-0.10939
14700	-2.71004	-6.74226		57900	-0.11082
14760	-2.70995	-6.72081		57960	-0.11091
14820	-2.70847	-6.56393		58020	-0.1112
14880	-2.71	-6.63068		58080	-0.11039
14940	-2.71219	-6.57299		58140	-0.11077
15000	-2.71381	-6.6097		58200	-0.11015
15060	-2.66932	-6.47142		58260	-0.10906
15120	-2.64772	-6.35221		58320	-0.10834
15180	-2.63084	-6.20344		58380	-0.10858
15240	-2.60895	-6.11904		58440	-0.10762
15300	-2.58664	-5.97789		58500	-0.10762
15360	-2.5648	-6.01318		58560	-0.10782
15420	-2.54587	-5.97694		58620	-0.10739
15480	-2.52493	-5.89874		58680	-0.10987
15540	-2.50586	-5.95262		58740	-0.11001
15600	-2.49036	-5.955		58800	-0.11015
15660	-2.47344	-5.85678		58860	-0.11115
15720	-2.46042	-5.86727		58920	-0.11115
15780	-2.44339	-5.83532		58980	-0.11173
15840	-2.42985	-5.70323		59040	-0.11149
15900	-2.41593	-5.73661		59100	-0.10944
15960	-2.40296	-5.86059		59160	-0.10929
16020	-2.39204	-5.67558		59220	-0.10896
16080	-2.37678	-5.64268		59280	-0.10839
16140	-2.36634	-5.62217		59340	-0.10853
16200	-2.35289	-5.60262		59400	-0.1103
16260	-2.3435	-5.53443		59460	-0.11158
16320	-2.3301	-5.57305		59520	-0.11096
16380	-2.32118	-5.59976		59580	-0.11273
16440	-2.31594	-5.65317		59640	-0.11463
16500	-2.29996	-5.6422		59700	-0.1134
16560	-2.29028	-5.59117		59760	-0.11483
16620	-2.2838	-5.69799		59820	-0.1153
16680	-2.27288	-5.63791		59880	-0.11444
16740	-2.26553	-5.62407		59940	-0.11645
16800	-2.25604	-5.61311		60000	-0.11478
16860	-2.24818	-5.55589		60060	-0.11397
16920	-2.24136	-5.49485		60120	-0.11392
16980	-2.23096	-5.4753		60180	-0.11449
17040	-2.22214	-5.52728		60240	-0.11225
17100	-2.21485	-5.45432		60300	-0.11049
17160	-2.21003	-5.461		60360	-0.11134
17220	-2.20307	-5.45527		60420	-0.11239
17280	-2.19263	-5.42809		60480	-0.11382
17340	-2.18762	-5.43382		60540	-0.11454
17400	-2.18042	-5.40854		60600	-0.11645
17460	-2.17341	-5.38375		60660	-0.11697
17520	-2.16497	-5.36611		60720	-0.11773
17580	-2.16072	-5.35562		60780	-0.11611
17640	-2.15257	-5.33463		60840	-0.11711
17700	-2.14599	-5.32701		60900	-0.1153
17760	-2.13803	-5.28647		60960	-0.11521
17820	-2.13455	-5.34369		61020	-0.11249
17880	-2.12983	-5.3375		61080	-0.11282
17940	-2.11986	-5.3251		61140	-0.11144
18000	-2.11757	-5.29458		61200	-0.10953
18060	-2.10889	-5.29124		61260	-0.11096
18120	-2.10512	-5.29124		61320	-0.11187
18180	-2.09783	-5.2469		61380	-0.11263
18240	-2.09125	-5.26168		61440	-0.11468
18300	-2.08972	-5.24117		61500	-0.11373
18360	-2.08352	-5.23307		61560	-0.11535
18420	-2.08062	-5.21924		61620	-0.11459
18480	-2.07404	-5.19683		61680	-0.11401
18540	-2.06755	-5.19731		61740	-0.11278
18600	-2.06259	-5.18205		61800	-0.11292
18660	-2.06273	-5.15248		61860	-0.11153
18720	-2.05835	-5.17108		61920	-0.11039
18780	-2.05458	-5.17537		61980	-0.11196
18840	-2.05105	-5.19635		62040	-0.11139
18900	-2.04409	-5.15201		62100	-0.11173
18960	-2.04266	-5.11624		62160	-0.11292
19020	-2.03527	-5.12673		62220	-0.11425
19080	-2.03317	-5.10766		62280	-0.11483
19140	-2.02988	-5.11052		62340	-0.11401
19200	-2.02621	-5.111		62400	-0.11225
19260	-2.02559	-5.09955		62460	-0.11263
19320	-2.01991	-5.10957		62520	-0.11039
19380	-2.01758	-5.09479		62580	-0.11144
19440	-2.01186	-5.05712		62640	-0.11144
19500	-2.00837	-5.02898		62700	-0.11177
19560	-2.00976	-5.00371		62760	-0.11268
19620	-2.00365	-5.04519		62820	-0.11311
19680	-1.99903	-4.97415		62880	-0.11301
19740	-1.99707	-4.9813		62940	-0.11263
19800	-1.99464	-5.008		63000	-0.1113
19860	-1.9913	-4.9689		63060	-0.11278
19920	-1.98749	-5.01182		63120	-0.11063
19980	-1.98868	-5.00085		63180	-0.11039
20040	-1.98229	-4.9093		63240	-0.1101
20100	-1.98124	-4.87115		63300	-0.10782
20160	-1.98029	-4.9503		63360	-0.10672
20220	-1.97542	-4.80392		63420	-0.10448
20280	-1.97199	-4.8206		63480	-0.10467
20340	-1.96851	-4.89833		63540	-0.10481
20400	-1.96889	-4.88069		63600	-0.10429
20460	-1.96493	-4.94124		63660	-0.10534
20520	-1.96517	-4.936		63720	-0.10467
20580	-1.96074	-4.93552		63780	-0.10515
20640	-1.95978	-4.89976		63840	-0.10391
20700	-1.95816	-4.88784		63900	-0.10457
20760	-1.9543	-4.93552		63960	-0.10214
20820	-1.95549	-4.91025		64020	-0.10286
20880	-1.94748	-4.89022		64080	-0.10109
20940	-1.94901	-4.89213		64140	-0.10114
21000	-1.94591	-4.88116		64200	-0.10414
21060	-1.94348	-4.84015		64260	-0.10386
21120	-1.94071	-4.87401		64320	-0.1029
21180	-1.94372	-4.82156		64380	-0.10391
21240	-1.93976	-4.83968		64440	-0.10224
21300	-1.93675	-4.84445		64500	-0.10414
21360	-1.93718	-4.84015		64560	-0.10267
21420	-1.93408	-4.85017		64620	-0.10209
21480	-1.93108	-4.83205		64680	-0.09923
21540	-1.9296	-4.81154		64740	-0.09961
21600	-1.92784	-4.79962		64800	-0.10095
21660	-1.92712	-4.79056		64860	-0.10124
21720	-1.92397	-4.77101		64920	-0.10228
21780	-1.92283	-4.77769		64980	-0.10209
21840	-1.92278	-4.77483		65040	-0.10295
21900	-1.9172	-4.78818		65100	-0.10247
21960	-1.91663	-4.77721		65160	-0.1019
22020	-1.91658	-4.77244		65220	-0.101
22080	-1.91634	-4.76958		65280	-0.09942
22140	-1.91367	-4.72238		65340	-0.09923
22200	-1.91549	-4.74956		65400	-0.09918
22260	-1.90843	-4.76291		65460	-0.10028
22320	-1.90781	-4.6909		65520	-0.10085
22380	-1.90647	-4.71475		65580	-0.10271
22440	-1.90581	-4.63321		65640	-0.10205
22500	-1.90185	-4.70902		65700	-0.10367
22560	-1.90066	-4.72476		65760	-0.10357
22620	-1.89741	-4.70378		65820	-0.10329
22680	-1.89808	-4.69853		65880	-0.10095
22740	-1.89374	-4.66802		65940	-0.10028
22800	-1.89684	-4.67565		66000	-0.1
22860	-1.89708	-4.68566		66060	-0.09856
22920	-1.89498	-4.68566		66120	-0.09675
22980	-1.8957	-4.6375		66180	-0.09604
23040	-1.89193	-4.66372		66240	-0.09451
23100	-1.89183	-4.66706		66300	-0.09284
23160	-1.88812	-4.66897		66360	-0.09179
23220	-1.88783	-4.67422		66420	-0.09074
23280	-1.88564	-4.61366		66480	-0.08955
23340	-1.88406	-4.70187		66540	-0.08946
23400	-1.87982	-4.61556		66600	-0.08836
23460	-1.87968	-4.64799		66660	-0.08836
23520	-1.87982	-4.64417		66720	-0.08683
23580	-1.88025	-4.59363		66780	-0.08297
23640	-1.87858	-4.60746		66840	-0.08297
23700	-1.8772	-4.66277		66900	-0.0845
23760	-1.87586	-4.63559		66960	-0.0865
23820	-1.87267	-4.55787		67020	-0.0866
23880	-1.87367	-4.63893		67080	-0.08726
23940	-1.87014	-4.60269		67140	-0.08807
24000	-1.87219	-4.57789		67200	-0.08769
24060	-1.86799	-4.61843		67260	-0.08679
24120	-1.86809	-4.59792		67320	-0.08841
24180	-1.86575	-4.5984		67380	-0.08741
24240	-1.86551	-4.56836		67440	-0.08531
24300	-1.86103	-4.57265		67500	-0.08483
24360	-1.86508	-4.57789		67560	-0.08402
24420	-1.86427	-4.57789		67620	-0.08436
24480	-1.86508	-4.55644		67680	-0.08679
24540	-1.85769	-4.5469		67740	-0.08831
24600	-1.85869	-4.5612		67800	-0.09141
24660	-1.85679	-4.53403		67860	-0.09241
24720	-1.85488	-4.59315		67920	-0.09284
24780	-1.85307	-4.55215		67980	-0.09442
24840	-1.85388	-4.55262		68040	-0.09432
24900	-1.85016	-4.56979		68100	-0.09504
24960	-1.85049	-4.45678		68160	-0.09408
25020	-1.84673	-4.45821		68220	-0.09403
25080	-1.84873	-4.48062		68280	-0.09375
25140	-1.84572	-4.48396		68340	-0.09289
25200	-1.84587	-4.46441		68400	-0.09074
25260	-1.84601	-4.49636		68460	-0.08898
25320	-1.84286	-4.46488		68520	-0.08755
25380	-1.83962	-4.47347		68580	-0.08984
25440	-1.84091	-4.47156		68640	-0.08741
25500	-1.83795	-4.44009		68700	-0.08517
25560	-1.83881	-4.46965		68760	-0.08521
25620	-1.83852	-4.39097		68820	-0.08445
25680	-1.83624	-4.45153		68880	-0.08102
25740	-1.83433	-4.47633		68940	-0.08269
25800	-1.83247	-4.44533		69000	-0.08164
25860	-1.83595	-4.38096		69060	-0.08087
25920	-1.83185	-4.39002		69120	-0.08135
25980	-1.83028	-4.32946		69180	-0.07963
26040	-1.82942	-4.35997		69240	-0.07825
26100	-1.82822	-4.34519		69300	-0.07901
26160	-1.83113	-4.33852		69360	-0.0772
26220	-1.83028	-4.35711		69420	-0.07644
26280	-1.82865	-4.35807		69480	-0.0763
26340	-1.83008	-4.3328		69540	-0.07558
26400	-1.82408	-4.3266		69600	-0.07596
26460	-1.82513	-4.29369		69660	-0.07444
26520	-1.82412	-4.28368		69720	-0.07515
26580	-1.82217	-4.29894		69780	-0.07458
26640	-1.82107	-4.30371		69840	-0.07401
26700	-1.82212	-4.31611		69900	-0.07353
26760	-1.81778	-4.34042		69960	-0.07434
26820	-1.81454	-4.28177		70020	-0.07282
26880	-1.81812	-4.27414		70080	-0.07267
26940	-1.81497	-4.28177		70140	-0.07186
27000	-1.8133	-4.30323		70200	-0.07177
27060	-1.80891	-4.33947		70260	-0.07243
27120	-1.81039	-4.24744		70320	-0.07134
27180	-1.81134	-4.26651		70380	-0.06933
27240	-1.8061	-4.26413		70440	-0.06929
27300	-1.80677	-4.22265		70500	-0.06876
27360	-1.804	-4.22646		70560	-0.06657
27420	-1.80319	-4.23075		70620	-0.06914
27480	-1.80286	-4.24172		70680	-0.06929
27540	-1.80081	-4.21359		70740	-0.068
27600	-1.80276	-4.25555		70800	-0.06676
27660	-1.80171	-4.2441		70860	-0.06581
27720	-1.79947	-4.23075		70920	-0.06676
27780	-1.79828	-4.27844		70980	-0.06571
27840	-1.80128	-4.23886		71040	-0.06519
27900	-1.79756	-4.20214		71100	-0.06676
27960	-1.7948	-4.23981		71160	-0.06666
28020	-1.79537	-4.21311		71220	-0.06523
28080	-1.7937	-4.22646		71280	-0.06461
28140	-1.79256	-4.21597		71340	-0.06342
28200	-1.78917	-4.22646		71400	-0.06309
28260	-1.78693	-4.19356		71460	-0.06366
28320	-1.78903	-4.18259		71520	-0.06309
28380	-1.78898	-4.1783		71580	-0.06104
28440	-1.78564	-4.1969		71640	-0.06147
28500	-1.78593	-4.17925		71700	-0.05985
28560	-1.78488	-4.26795		71760	-0.05994
28620	-1.78512	-4.11297		71820	-0.05923
28680	-1.78517	-4.16352		71880	-0.05837
28740	-1.78393	-4.21692		71940	-0.0588
28800	-1.78512	-4.18688		72000	-0.05894
28860	-1.78407	-4.15398		72060	-0.05837
28920	-1.78359	-4.14492		72120	-0.05708
28980	-1.77911	-4.15923		72180	-0.05822
29040	-1.78078	-4.19117		72240	-0.05789
29100	-1.77806	-4.19117		72300	-0.05636
29160	-1.78273	-4.15732		72360	-0.05746
29220	-1.77768	-4.17687		72420	-0.05632
29280	-1.77396	-4.27033		72480	-0.05617
29340	-1.77186	-4.18402		72540	-0.05617
29400	-1.77696	-4.14587		72600	-0.05541
29460	-1.77463	-4.14635		72660	-0.05541
29520	-1.77425	-4.17973		72720	-0.05322
29580	-1.77158	-4.10725		72780	-0.0535
29640	-1.76986	-4.11679		72840	-0.05408
29700	-1.76662	-4.11107		72900	-0.05365
29760	-1.77	-4.17496		72960	-0.0516
29820	-1.76891	-4.12442		73020	-0.05188
29880	-1.7701	-4.14635		73080	-0.05107
29940	-1.76666	-4.10248		73140	-0.05207
30000	-1.7691	-4.14587		73200	-0.0504
30060	-1.76504	-4.10916		73260	-0.04912
30120	-1.76428	-4.11726		73320	-0.04797
30180	-1.76366	-4.13968		73380	-0.05045
30240	-1.76161	-4.08198		73440	-0.0495
30300	-1.76051	-4.14921		73500	-0.04907
30360	-1.76023	-4.10773		73560	-0.04978
30420	-1.75985	-4.07673		73620	-0.05036
30480	-1.76023	-4.03906		73680	-0.04874
30540	-1.75698	-4.08865		73740	-0.05183
30600	-1.7566	-4.03096		73800	-0.05012
30660	-1.7567	-4.03096		73860	-0.05017
30720	-1.75555	-4.05003		73920	-0.05036
30780	-1.75632	-4.06338		73980	-0.05045
30840	-1.7546	-4.03477		74040	-0.04969
30900	-1.75098	-4.07912		74100	-0.04859
30960	-1.75102	-4.05289		74160	-0.04826
31020	-1.74978	-4.02428		74220	-0.04854
31080	-1.74916	-4.02476		74280	-0.0495
31140	-1.74759	-4.09533		74340	-0.04826
31200	-1.74683	-4.01951		74400	-0.04869
31260	-1.74597	-4.02762		74460	-0.04931
31320	-1.7433	-4.09676		74520	-0.04854
31380	-1.74497	-4.06338		74580	-0.04912
31440	-1.7413	-4.08961		74640	-0.04988
31500	-1.74287	-3.97755		74700	-0.04907
31560	-1.74206	-3.97612		74760	-0.04978
31620	-1.74301	-3.98041		74820	-0.04869
31680	-1.73963	-3.99281		74880	-0.04797
31740	-1.73863	-4.00855		74940	-0.04807
31800	-1.74349	-3.96658		75000	-0.04931
31860	-1.73753	-4.03239		75060	-0.04792
31920	-1.73886	-3.97994		75120	-0.04759
31980	-1.7391	-3.94274		75180	-0.04778
32040	-1.73872	-3.98709		75240	-0.04878
32100	-1.73901	-3.94608		75300	-0.04874
32160	-1.73729	-3.98613		75360	-0.04859
32220	-1.73443	-3.90936		75420	-0.04745
32280	-1.7331	-3.94703		75480	-0.04792
32340	-1.73267	-3.93225		75540	-0.04745
32400	-1.7329	-3.90173		75600	-0.04621
32460	-1.73329	-3.91747		75660	-0.04754
32520	-1.73305	-4.01093		75720	-0.04812
32580	-1.732	-3.97946		75780	-0.04726
32640	-1.73162	-3.97469		75840	-0.04177
32700	-1.73147	-3.92701		75900	-0.04568
32760	-1.7299	-3.93511		75960	-0.04864
32820	-1.73014	-3.98661		76020	-0.05131
32880	-1.72785	-3.9065		76080	-0.05136
32940	-1.72671	-3.94274		76140	-0.05164
33000	-1.72733	-3.97564		76200	-0.05055
33060	-1.72694	-3.97707		76260	-0.05017
33120	-1.72389	-3.94846		76320	-0.0506
33180	-1.72547	-3.94799		76380	-0.05021
33240	-1.72408	-3.97994		76440	-0.05098
33300	-1.72494	-3.98566		76500	-0.0506
33360	-1.72523	-3.93702		76560	-0.05036
[truncated: 7,877 more rows]

## Sheet: Fig. s10
	Transcriptomic analyses of key genes encoding carbon fixation
	gene id	gene name	gene description	LD-D fpkm	LD-L fpkm	log2（LD-D fpkm）	log2（LD-L fpkm）
	KBZ93_RS13800	glk	glk	15.2786	26.7019	3.93344	4.73887
	KBZ93_RS08265	KBZ93_RS08265	pgi	19.9493	36.342	4.31827	5.18357
	KBZ93_RS10740	KBZ93_RS10740	fbp	241.309	335.196	7.91474	8.38886
	KBZ93_RS09495	KBZ93_RS09495	fda	114.593	296.54	6.84037	8.21208
	KBZ93_RS05370	gap1	gap	10.1448	22.272	3.34267	4.47716
	KBZ93_RS15250	gap2		336.76	378.004	8.39558	8.56226
	KBZ93_RS10135	KBZ93_RS10135	pgk	80.7226	367.634	6.3349	8.52213
	KBZ93_RS09235	glpK	glp	34.2356	92.9017	5.09743	6.53763
	KBZ93_RS09220	glpD		15.5651	16.5769	3.96025	4.05111
	KBZ93_RS04515	zwf	zwf	9.62457	62.551	3.26672	5.96696
	KBZ93_RS03805	tkt	tkt	241.996	808.223	7.91884	9.65861
	KBZ93_RS01225	KBZ93_RS01225	tal	272.771	829.831	8.09155	9.69667
	KBZ93_RS11575	KBZ93_RS11575	rbcX	571.322	2225.05	9.15816	11.1196
	KBZ93_RS02965	KBZ93_RS02965	rbcR	395.688	306.866	8.62822	8.26147
	KBZ93_RS15755	devC	dev	38.6934	59.999	5.27401	5.90687
	KBZ93_RS07330	glpX	glp	146.083	336.202	7.19064	8.39319
	KBZ93_RS09235	glpK		34.2356	92.9017	5.09743	6.53763
	KBZ93_RS09220	glpD		15.5651	16.5769	3.96025	4.05111
	KBZ93_RS11115	gnd	gnd	225.5	678.49	7.81698	9.40618
	KBZ93_RS12775	rpiA	rpi	42.1598	128.347	5.3978	7.0039
	KBZ93_RS09770	KBZ93_RS09770	prk	261.342	119.023	8.0298	6.89509

## Sheet: Fig. s11
		Transcriptomic analyses of key genes encoding TCA cycle
				gene id	gene name	gene description	LD-D fpkm	LD-L fpkm	log2（LD-D fpkm）	log2（LD-L fpkm）
		TCA cycle	1	KBZ93_RS11960	gltA		385.989	375.263	8.59242	8.55176
				KBZ93_RS07425	proS		58.4244	129.373	5.8685	7.01539
			2	KBZ93_RS13080	mdh		1518.89	560.685	10.5688	9.13105
			3	KBZ93_RS11620	fumC		5.11335	7.59006	2.35427	2.92411
			4	KBZ93_RS04880	sdh	sdhA	53.8943	54.5446	5.75206	5.76936
				KBZ93_RS12810		sdhE	68.9672	87.4936	6.10784	6.45111
				KBZ93_RS13405		sdhB	31.8175	20.3033	4.99175	4.34364
			5	KBZ93_RS09375	suc	sucD	17.9511	7.97605	4.166	2.99568
				KBZ93_RS01920		sucC	59.4013	28.8567	5.89242	4.85083
				KBZ93_RS05875	cat2		19.1321	25.7888	4.25792	4.68867
			6	KBZ93_RS10510	pdhA		52.9878	31.4717	5.72759	4.97598
				KBZ93_RS04485	pdhB		33.0637	35.1977	5.04718	5.13741
			7	KBZ93_RS01355	icd		47.6583	63.9726	5.57466	5.99938
			8	KBZ93_RS17840	AcnB		35.1711	6.7444	5.13632	2.75369
				KBZ93_RS15570	AcnB		163.043	185.033	7.34911	7.53164

## Sheet: Fig. s12
		Magnetic Field (G)	Intensity (a.u.)
		3460	895.256
		3460.1	1588.26
		3460.2	-83.7209
		3460.29	1670.29
		3460.39	558.296
		3460.49	1412.29
		3460.59	985.291
		3460.68	-727.702
		3460.78	-804.688
		3460.88	567.326
		3460.98	759.331
		3461.08	-1771.67
		3461.17	730.327
		3461.27	-157.668
		3461.37	-906.654
		3461.47	82.3603
		3461.56	-34.6326
		3461.66	200.366
		3461.76	-876.637
		3461.86	863.368
		3461.96	-1619.62
		3462.05	-657.605
		3462.15	-1026.6
		3462.25	-367.596
		3462.35	-416.599
		3462.44	-728.596
		3462.54	802.416
		3462.64	284.432
		3462.74	1153.44
		3462.83	1472.44
		3462.93	393.44
		3463.03	1276.44
		3463.13	2227.45
		3463.23	130.469
		3463.32	-1519.52
		3463.42	-2469.52
		3463.52	-1817.52
		3463.62	-1462.52
		3463.71	446.491
		3463.81	1617.51
		3463.91	761.521
		3464.01	320.525
		3464.11	653.523
		3464.2	290.523
		3464.3	850.532
		3464.4	-685.452
		3464.5	230.563
		3464.59	353.569
		3464.69	-730.433
		3464.79	485.567
		3464.89	686.575
		3464.99	-388.41
		3465.08	-1346.39
		3465.18	610.614
		3465.28	1190.61
		3465.38	-321.387
		3465.47	-356.38
		3465.57	-408.365
		3465.67	1154.65
		3465.77	735.662
		3465.86	-580.336
		3465.96	-602.337
		3466.06	-675.332
		3466.16	898.683
		3466.26	513.701
		3466.35	461.713
		3466.45	158.716
		3466.55	1025.72
		3466.65	78.7198
		3466.74	19.7341
		3466.84	-98.2471
		3466.94	-436.233
		3467.04	701.772
		3467.14	2157.77
		3467.23	1017.78
		3467.33	-1548.21
		3467.43	-2896.19
		3467.53	-1966.18
		3467.62	-183.169
		3467.72	638.832
		3467.82	-324.165
		3467.92	-1702.15
		3468.02	-1012.13
		3468.11	-227.114
		3468.21	-95.105
		3468.31	811.897
		3468.41	970.9
		3468.5	1116.91
		3468.6	-187.067
		3468.7	-15.0475
		3468.8	-20.036
		3468.9	-1183.03
		3468.99	-14.0295
		3469.09	706.982
		3469.19	523.003
		3469.29	-638.975
		3469.38	-126.961
		3469.48	1337.04
		3469.58	650.047
		3469.68	-309.941
		3469.78	325.079
		3469.87	-1260.9
		3469.97	-1107.88
		3470.07	-7.87289
		3470.17	29.1315
		3470.26	47.1424
		3470.36	655.163
		3470.46	-1790.81
		3470.56	-661.792
		3470.66	-1246.78
		3470.75	-404.776
		3470.85	900.235
		3470.95	-1047.74
		3471.05	-1673.72
		3471.14	-463.694
		3471.24	1345.32
		3471.34	1250.33
		3471.44	338.337
		3471.53	-430.642
		3471.63	-518.613
		3471.73	1929.41
		3471.83	1019.43
		3471.93	876.439
		3472.02	574.45
		3472.12	1080.47
		3472.22	-624.497
		3472.32	1861.53
		3472.41	18.5522
		3472.51	-412.436
		3472.61	-695.423
		3472.71	-1430.4
		3472.81	-883.368
		3472.9	533.665
		3473	569.689
		3473.1	1806.7
		3473.2	1542.72
		3473.29	384.742
		3473.39	-378.224
		3473.49	-374.187
		3473.59	-234.158
		3473.69	515.861
		3473.78	-515.122
		3473.88	953.903
		3473.98	-98.0607
		3474.08	-780.02
		3474.17	1655.01
		3474.27	-106.962
		3474.37	712.058
		3474.47	1148.09
		3474.56	-1083.88
		3474.66	-1716.83
		3474.76	-2079.79
		3474.86	344.238
		3474.96	672.262
		3475.05	1828.29
		3475.15	-400.666
		3475.25	-670.617
		3475.35	1179.43
		3475.44	-292.534
		3475.54	2736.5
		3475.64	87.5286
		3475.74	67.5742
		3475.84	2197.63
		3475.93	2902.68
		3476.03	306.727
		3476.13	-8.23775
		3476.23	600.801
		3476.32	890.851
		3476.42	939.912
		3476.52	985.974
		3476.62	514.027
		3476.72	-1317.93
		3476.81	-231.885
		3476.91	528.171
		3477.01	1261.24
		3477.11	197.311
		3477.2	-388.626
		3477.3	-866.572
		3477.4	145.481
		3477.5	-711.456
		3477.6	-526.378
		3477.69	-1925.3
		3477.79	-625.22
		3477.89	293.846
		3477.99	-2034.09
		3478.08	-137.018
		3478.18	-545.93
		3478.28	299.166
		3478.38	-778.743
		3478.48	-942.663
		3478.57	-928.586
		3478.67	348.5
		3478.77	-921.399
		3478.87	-454.287
		3478.96	1783.82
		3479.06	311.92
		3479.16	-1299.99
		3479.26	-425.884
		3479.35	972.234
		3479.45	120.365
		3479.55	6.49612
		3479.65	-121.382
		3479.75	1170.73
		3479.84	353.856
		3479.94	-105.004
		3480.04	-1239.85
		3480.14	884.31
		3480.23	591.46
		3480.33	115.604
		3480.43	761.754
		3480.53	735.921
		3480.63	904.107
		3480.72	-1273.7
		3480.82	-2742.51
		3480.92	-141.332
		3481.02	882.853
		3481.11	-937.942
		3481.21	-539.716
		3481.31	-768.48
		3481.41	-2043.25
		3481.51	-1065.02
		3481.6	-739.784
		3481.7	-409.531
		3481.8	520.747
		3481.9	354.041
		3481.99	-1119.66
		3482.09	-779.371
		3482.19	-1008.07
		3482.29	1741.24
		3482.39	506.593
		3482.48	286.963
		3482.58	-1605.66
		3482.68	-1906.28
		3482.78	-1374.9
		3482.87	-1097.49
		3482.97	402.955
		3483.07	-508.571
		3483.17	-978.082
		3483.26	-1522.59
		3483.36	-716.083
		3483.46	-826.549
		3483.56	436.028
		3483.66	1993.65
		3483.75	181.289
		3483.85	589.946
		3483.95	-320.378
		3484.05	-2555.67
		3484.14	-1694.9
		3484.24	-1835.08
		3484.34	365.787
		3484.44	-507.321
		3484.54	-1124.4
		3484.63	-861.425
		3484.73	-293.381
		3484.83	-704.26
		3484.93	-746.074
		3485.02	-1355.84
		3485.12	-895.546
		3485.22	-396.183
		3485.32	-931.721
		3485.42	-1396.15
		3485.51	-1684.47
		3485.61	-96.7107
		3485.71	133.144
		3485.81	1961.11
		3485.9	1177.22
		3486	970.5
		3486.1	1033.94
		3486.2	1212.54
		3486.3	-172.709
		3486.39	-1319.77
		3486.49	280.397
		3486.59	15.8236
		3486.69	-804.478
		3486.78	701.492
		3486.88	1656.74
		3486.98	885.319
		3487.08	-373.724
		3487.18	-579.33
		3487.27	1997.54
		3487.37	1832.9
		3487.47	1784.78
		3487.57	577.26
		3487.66	-1108.57
		3487.76	930.386
		3487.86	1438.22
		3487.96	372.997
		3488.05	-649.184
		3488.15	949.817
		3488.25	1099.2
		3488.35	1297.21
		3488.45	387.125
		3488.54	2299.32
		3488.64	-1002.67
		3488.74	-1733.98
		3488.84	-461.209
		3488.93	-2316.25
		3489.03	629.128
		3489.13	657.775
		3489.23	25.878
		3489.33	2193.81
		3489.42	2336.01
		3489.52	1101.74
		3489.62	1439.53
		3489.72	1074.02
		3489.81	1341.93
		3489.91	4222.62
		3490.01	5665.14
		3490.11	7717.45
		3490.21	8219.28
		3490.3	7980.21
		3490.4	9755.29
		3490.5	12834.4
		3490.6	16410.8
		3490.69	17158.4
		3490.79	19988.5
		3490.89	20575
		3490.99	20624.1
		3491.08	19728.2
		3491.18	19148.6
		3491.28	16438.1
		3491.38	14354.2
		3491.48	8700.86
		3491.57	2011.07
		3491.67	-2005.7
		3491.77	-5528.13
		3491.87	-8432.07
		3491.96	-12013.1
		3492.06	-15851.9
		3492.16	-16921.4
		3492.26	-18666.4
		3492.36	-20392.2
		3492.45	-17862.9
		3492.55	-15107.2
		3492.65	-16772.4
		3492.75	-14884.6
		3492.84	-12533.3
		3492.94	-9247.27
		3493.04	-7504.29
		3493.14	-5404.65
		3493.24	-4227.55
		3493.33	-2417.95
		3493.43	-1339.4
		3493.53	404.43
		3493.63	-1277.61
		3493.72	-888.865
		3493.82	55.11
		3493.92	81.9635
		3494.02	-1024.93
		3494.12	-1178.21
		3494.21	410.073
		3494.31	-78.6516
		3494.41	-823.633
		3494.51	90.9727
		3494.6	-106.299
		3494.7	-474.792
		3494.8	739.559
		3494.9	-1294.57
		3495	1408.26
		3495.09	331.36
		3495.19	1001.98
		3495.29	907.339
		3495.39	1588.59
		3495.48	-155.134
		3495.58	-512.754
		3495.68	-238.188
		3495.78	-10.3496
		3495.87	-647.148
		3495.97	1104.49
		3496.07	926.633
		3496.17	-2008.7
		3496.27	-73.4691
		3496.36	1000.36
		3496.46	579.838
		3496.56	-1582.99
		3496.66	-795.089
		3496.75	-402.45
		3496.85	168.937
		3496.95	-248.91
		3497.05	141.038
		3497.15	-849.19
		3497.24	193.428
		3497.34	655.897
		3497.44	-1101.78
		3497.54	-1349.61
		3497.63	-10.559
		3497.73	-1011.62
		3497.83	-1207.76
		3497.93	-406.993
		3498.03	-601.314
		3498.12	-1299.73
		3498.22	-8.22111
		3498.32	1224.22
		3498.42	-744.393
		3498.51	-1168.05
		3498.61	-2138.76
		3498.71	-1688.53
		3498.81	-349.355
		3498.91	1791.78
		3499	2226.89
		3499.1	234.971
		3499.2	-453.972
		3499.3	-675.95
		3499.39	17.0367
		3499.49	170.997
		3499.59	-154.056
		3499.69	560.886
		3499.78	2124.82
		3499.88	1480.74
		3499.98	328.633
		3500.08	781.514
		3500.18	872.393
		3500.27	946.281
		3500.37	756.176
		3500.47	-1221.93
		3500.57	-2125.04
		3500.66	-1249.16
		3500.76	-838.272
		3500.86	-1186.36
		3500.96	-912.428
		3501.06	-1107.48
		3501.15	-794.524
		3501.25	1061.44
		3501.35	-106.579
		3501.45	358.437
		3501.54	919.493
		3501.64	-848.416
		3501.74	-148.301
		3501.84	1323.84
		3501.94	1182.01
		3502.03	2802.24
		3502.13	-426.476
		3502.23	687.87
		3502.33	-1250.73
		3502.42	-1550.29
		3502.52	-939.785
		3502.62	-553.204
		3502.72	349.471
		3502.82	-711.757
		3502.91	1373.1
		3503.01	508.052
		3503.11	-9.90266
		3503.21	1772.26
		3503.3	595.576
		3503.4	190.044
		3503.5	-167.335
		3503.6	868.439
		3503.7	967.379
		3503.79	-849.482
		3503.89	-573.11
		3503.99	1982.52
		3504.09	1297.41
		3504.18	715.576
		3504.28	-535.963
		3504.38	306.838
		3504.48	1540.03
		3504.57	1557.67
		3504.67	2024.78
		3504.77	286.394
		3504.87	93.5513
		3504.97	-160.67
		3505.06	-643.174
		3505.16	1878.13
		3505.26	533.325
		3505.36	-1048.51
		3505.45	-1590.27
		3505.55	-2563.79
		3505.65	-248.865
		3505.75	2019.75
		3505.85	1267.35
		3505.94	1365.34
		3506.04	-224.677
		3506.14	-184.723
		3506.24	49.7189
		3506.33	818.983
		3506.43	-962.389
		3506.53	-553.076
		3506.63	1174.77
		3506.73	2131.41
		3506.82	1342.36
		3506.92	48.1409
		3507.02	1379.64
		3507.12	2862.77
		3507.21	3629.2
		3507.31	3599.6
		3507.41	4130.24
		3507.51	6543.84
		3507.6	7754.13
		3507.7	9684.89
		3507.8	11815.6
		3507.9	13932.5
		3508	17928
		3508.09	16829.4
		3508.19	17106.7
		3508.29	20140.3
		3508.39	21111.2
		3508.48	20364
		3508.58	19527.1
		3508.68	16407.8
		3508.78	11815.8
		3508.88	6890.86
		3508.97	2128.89
		3509.07	-3285.92
		3509.17	-6594.14
		3509.27	-10733.6
		3509.36	-14958.2
		3509.46	-19786.2
		3509.56	-20370.7
		3509.66	-21954.2
		3509.76	-21182.8
		3509.85	-18787.7
		3509.95	-19286.4
		3510.05	-16503.9
		3510.15	-13337.4
		3510.24	-10669
		3510.34	-5850.56
		3510.44	-7187.89
		3510.54	-7359.71
		3510.64	-4684.51
		3510.73	-3474.82
		3510.83	-2256.16
		3510.93	-2259.48
		3511.03	-1975.26
		3511.12	-3171.94
		3511.22	-2073.63
		3511.32	-902.463
		3511.42	-140.888
		3511.52	-53.3372
		3511.61	-103.517
		3511.71	70.4663
		3511.81	2763.97
		3511.91	3099.58
		3512	793.654
		3512.1	1620.72
		3512.2	1935.77
		3512.3	654.408
		3512.4	1540.05
		3512.49	137.998
		3512.59	2173.5
		3512.69	67.7613
		3512.79	-630.058
		3512.88	586.149
		3512.98	1937.46
		3513.08	484.969
		3513.18	1379.76
		3513.27	804.924
		3513.37	-997.456
		3513.47	-2014.34
		3513.57	-811.695
		3513.67	1237.51
		3513.76	-878.688
		3513.86	-2923.22
		3513.96	1032.95
		3514.06	541.845
		3514.15	320.476
		3514.25	280.85
		3514.35	-1394.01
		3514.45	194.935
		3514.55	-790.288
		3514.64	-139.664
		3514.74	456.805
		3514.84	1977.12
		3514.94	243.286
		3515.03	-473.667
		3515.13	-540.717
		3515.23	1101.15
		3515.33	-618.081
		3515.43	333.594
		3515.52	903.175
		3515.62	-1157.32
		3515.72	-2009.87
		3515.82	-800.475
		3515.91	-19.1279
		3516.01	-271.841
		3516.11	788.384
		3516.21	279.558
		3516.3	-62.3019
		3516.4	-234.185
		3516.5	628.906
		3516.6	-66.0385
		3516.7	-437.023
		3516.79	160.96
		3516.89	800.923
		3516.99	286.88
		3517.09	894.829
		3517.18	-682.238
		3517.28	187.672
		3517.38	-300.438
		3517.48	-1319.56
		3517.58	46.3312
		3517.67	1.22562
		3517.77	-161.88
		3517.87	-986.993
		3517.97	-1231.11
		3518.06	-706.233
		3518.16	-1218.34
		3518.26	-1201.42
		3518.36	-1376.49
		3518.46	-1344.54
		3518.55	2724.4
		3518.65	2426.36
		3518.75	865.348
		3518.85	-1062.63
		3518.94	-994.572
		3519.04	806.511
		3519.14	839.617
		3519.24	1432.75
		3519.34	1336.93
		3519.43	-163.842
		3519.53	-591.553
		3519.63	-1533.21
		3519.73	130.175
		3519.82	42.6129
		3519.92	-325.883
		3520.02	199.705
		3520.12	908.383
		3520.22	54.1508
		3520.31	-1356
		3520.41	-97.0562
		3520.51	-1878.01
		3520.61	-1791.83
		3520.7	-2901.52
		3520.8	-1099.05
		3520.9	-1093.43
		3521	-1629.66
		3521.09	-856.72
		3521.19	647.431
		3521.29	-1276.18
		3521.39	-2398.55
		3521.49	-1610.65
		3521.58	1003.52
		3521.68	-408.012
		3521.78	-296.187
		3521.88	2971.04
		3521.97	1788.7
		3522.07	709.832
		3522.17	1275.47
		3522.27	1507.66
		3522.37	1610.49
		3522.46	-741.956
		3522.56	-83.5875
		3522.66	-305.328
		3522.76	387.909
		3522.85	369.246
		3522.95	736.849
		3523.05	-803.075
		3523.15	596.723
		3523.25	856.551
		3523.34	162.84
		3523.44	251.261
		3523.54	652.866
		3523.64	-82.7078
		3523.73	-172.95
		3523.83	613.947
		3523.93	843.693
		3524.03	-725.331
		3524.13	520.797
		3524.22	2420.39
		3524.32	1357.79
		3524.42	1066.68
		3524.52	940.529
		3524.61	488.116
		3524.71	2755.46
		3524.81	4360.1
		3524.91	6853.73
		3525	8090.67
		3525.1	9756.95
		3525.2	11396.5
		3525.3	13198.6
		3525.4	14748.5
		3525.49	17192.5
		3525.59	18034.2
		3525.69	19182
		3525.79	19781.6
		3525.88	18667.7
		3525.98	17549.6
		3526.08	14120.2
		3526.18	10932.6
		3526.28	4666.81
		3526.37	534.376
		3526.47	-1690.64
		3526.57	-6325.92
		3526.67	-11876
		3526.76	-15123.7
		3526.86	-17480
		3526.96	-19945.4
		3527.06	-21268.5
		3527.16	-18116.9
		3527.25	-17439.8
		3527.35	-17204.3
		3527.45	-15122.5
		3527.55	-13812.6
		3527.64	-10675.9
		3527.74	-8646.78
		3527.84	-5860.72
		3527.94	-3998.86
		3528.04	-2893.85
		3528.13	-3281.24
		3528.23	-1984.3
		3528.33	-2528.19
		3528.43	-2021.67
		3528.52	-898.137
		3528.62	-2129.96
		3528.72	-118.617
		3528.82	-1513.81
		3528.92	-1472.05
		3529.01	-284.937
		3529.11	1869.77
		3529.21	864.949
		3529.31	1068.87
		3529.4	1221.67
		3529.5	222.761
		3529.6	-2118.99
		3529.7	-1350.04
		3529.79	-661.005
		3529.89	195.4
		3529.99	-1195.58
		3530.09	-1151.74
		3530.19	-298.945
		3530.28	-2151.1
		3530.38	-542.134
		3530.48	-208.957
		3530.58	-1040.47
		3530.67	794.427
		3530.77	36.7951
		3530.87	-918.333
		3530.97	-2441.93
		3531.07	145.026
		3531.16	1587.61
		3531.26	202.865
		3531.36	-1939.16
		3531.46	369.542
		3531.55	1016.97
		3531.65	71.1393
		3531.75	-306.919
		3531.85	-293.161
		3531.95	-450.562
		3532.04	-180.118
		3532.14	453.16
		3532.24	1063.27
		3532.34	-100.759
		3532.43	1403.1
		3532.53	1031.87
		3532.63	436.541
		3532.73	-902.887
		3532.82	-664.425
		3532.92	2968.94
		3533.02	1909.23
		3533.12	682.471
		3533.22	868.659
		3533.31	795.779
		3533.41	-2366.18
		3533.51	-2980.2
		3533.61	-2509.28
		3533.7	-769.386
		3533.8	-435.521
		3533.9	-352.699
		3534	165.067
		3534.1	-1717.22
		3534.19	-963.544
		3534.29	1476.12
		3534.39	2712.76
		3534.49	1419.38
		3534.58	1189.95
		3534.68	-422.513
		3534.78	-1460.01
		3534.88	-1396.51
		3534.98	-122.022
		3535.07	18.4525
		3535.17	1193.9
		3535.27	-2876.7
		3535.37	-2231.31
		3535.46	587.066
		3535.56	1361.45
		3535.66	1780.82
		3535.76	1900.16
		3535.86	1053.48
		3535.95	-818.222
		3536.05	-1448.93
		3536.15	34.3678
		3536.25	-644.338
		3536.34	-1101.06
		3536.44	1766.19
		3536.54	95.4251
		3536.64	402.654
		3536.74	-1010.11
		3536.83	-197.873
		3536.93	199.352
		3537.03	-1690.44
		3537.13	-1856.26
		3537.22	-703.078
		3537.32	-488.89
		3537.42	578.303
		3537.52	397.489
		3537.61	662.656
		3537.71	36.8051
		3537.81	345.95
		3537.91	101.101
		3538.01	1352.26
		3538.1	-850.585
		3538.2	-251.446
		3538.3	-315.324
		3538.4	112.792
		3538.49	-609.085
		3538.59	117.046
		3538.69	543.177
		3538.79	1810.29
		3538.89	856.396
		3538.98	-1060.51
		3539.08	-1078.41
		3539.18	704.699
		3539.28	-548.19
		3539.37	-2073.09
		3539.47	703.996
		3539.57	55.073
		3539.67	959.154
		3539.77	-1330.75
		3539.86	-2040.66
		3539.96	254.429
		3540.06	652.501
		3540.16	1108.56
		3540.25	705.631
		3540.35	1838.71
		3540.45	-718.21
		3540.55	-1175.13
		3540.65	-1222.07
		3540.74	999.983
		3540.84	-128.963
		3540.94	782.101
		3541.04	-410.828
		3541.13	1480.24
		3541.23	-180.704
		3541.33	-547.66
		3541.43	-1446.62
		3541.52	-2212.56
		3541.62	-2036.5
		3541.72	-1655.44
		3541.82	1563.61
		3541.92	586.648
		3542.01	1012.68
		3542.11	1704.73
		3542.21	867.783
		3542.31	610.838
		3542.4	182.883
		3542.5	208.916
		3542.6	-1834.05
		3542.7	-1407.02
		3542.8	-464.971
		3542.89	1271.08
		3542.99	-154.88
		3543.09	487.149
		3543.19	-395.827
		3543.28	-2342.8
		3543.38	619.244
		3543.48	93.2885
		3543.58	680.327
		3543.68	-239.647
		3543.77	-435.627
		3543.87	-44.6023
		3543.97	1192.43
		3544.07	399.473
		3544.16	-595.491
		3544.26	-12.4668
		3544.36	-1577.45
		3544.46	-190.43
		3544.56	752.599
		3544.65	116.636
		3544.75	-1662.33
		3544.85	390.693
		3544.95	556.707
		3545.04	352.723
		3545.14	531.748
		3545.24	-475.219
		3545.34	-1364.19
		3545.44	-2261.17
		3545.53	613.847
		3545.63	300.859
		3545.73	-1699.12
		3545.83	144.91
		3545.92	862.94
		3546.02	-1187.04
		3546.12	-2664.03
		3546.22	-56.0181
		3546.31	-1019
		3546.41	-1324.97
		3546.51	-977.946
		3546.61	-2098.93
		3546.71	-1211.91
		3546.8	-753.907
		3546.9	486.106
		3547	317.13
		3547.1	-618.844
		3547.19	-1151.82
		3547.29	-1110.81
		3547.39	-1172.81
		3547.49	-554.797
		3547.59	28.2238
		3547.68	453.249
		3547.78	-623.73
		3547.88	-255.72
		3547.98	-416.716
		3548.07	831.292
		3548.17	532.31
		3548.27	-19.6668
		3548.37	-503.646
		3548.47	1320.36
		3548.56	1227.37
		3548.66	-109.627
		3548.76	-215.612
		3548.86	1128.41
		3548.95	11.4301
		3549.05	1038.44
		3549.15	713.444
		3549.25	200.448
		3549.34	-329.54
		3549.44	2340.48
		3549.54	-45.5
		3549.64	166.512
		3549.74	-36.4854
		3549.83	-358.483
		3549.93	-691.474
		3550.03	399.545
		3550.13	789.564
		3550.22	-93.4234
		3550.32	1674.58
		3550.42	809.58
		3550.52	124.588
		3550.62	1691.6
		3550.71	317.624
		3550.81	-2659.36
		3550.91	-3791.36
		3551.01	-918.36
		3551.1	-1081.35
		3551.2	-3220.34
		3551.3	-1376.32
		3551.4	-610.308
		3551.5	-1079.3
		3551.59	-1196.3
		3551.69	-669.301
		3551.79	-88.2885
		3551.89	2232.73
		3551.98	1695.74
		3552.08	-1813.25
		3552.18	-10.2521
		3552.28	-408.25
		3552.38	-454.24
		3552.47	-459.223
		3552.57	933.792
		3552.67	-312.202
		3552.77	-830.203
		3552.86	1117.8
		3552.96	1667.81
		3553.06	1149.82
		3553.16	221.838
		3553.26	-883.155
		3553.35	586.844
		3553.45	484.843
		3553.55	352.85
		3553.65	-390.135
		3553.74	-1489.12
		3553.84	-2508.11
		3553.94	-1290.11
		3554.04	-1594.11
		3554.14	-794.109
		3554.23	129.905
		3554.33	-1217.08
		3554.43	-3032.07
		3554.53	-1450.07
		3554.62	-544.072
		3554.72	912.931
		3554.82	191.944
		3554.92	247.96
		3555.01	123.97
		3555.11	859.971
		3555.21	1369.97
		3555.31	-997.03
		3555.41	958.981
		3555.5	1927
		3555.6	930.008
		3555.7	3596.01
		3555.8	1485.01
		3555.89	-428.992
		3555.99	-626.983
		3556.09	238.032
		3556.19	-289.955
		3556.29	-1755.95
		3556.38	-785.955
		3556.48	681.044
		3556.58	1432.05
		3556.68	1226.07
		3556.77	15.0799
		3556.87	-559.915
		3556.97	317.082
		3557.07	479.08
		3557.17	424.087
		3557.26	1036.1
		3557.36	43.1143
		3557.46	-1872.88
		3557.56	-558.881
		3557.65	843.116
		3557.75	620.121
		3557.85	651.133
		3557.95	-71.8521
		3558.04	-593.845
		3558.14	179.154
		3558.24	643.151
		3558.34	944.154
		3558.44	-221.834
		3558.53	-502.819
		3558.63	-1499.81
		3558.73	-290.81
		3558.83	-35.8136
		3558.92	-738.812
		3559.02	-1793.8
		3559.12	-2360.79
		3559.22	133.224
		3559.32	1600.23
		3559.41	450.222
		3559.51	-223.778
		3559.61	-420.768
		3559.71	-1712.75
		3559.8	389.258
		3559.9	149.26
		3560	-205.743

[truncated: 7 more sheets: Fig. s13, Fig. s14, Fig. s15, Fig. s16, Fig. s17, Fig. s18, Fig. s19]
